# Supplementary material for: Illuminating the bacterial microbiome of Australian ticks with 16S and Rickettsia-specific next-generation sequencing
Source: Curr Res Parasitol Vector Borne Dis. 2021 Jun 11;1:100037. doi: 10.1016/j.crpvbd.2021.100037 (PMC8906098; doi:10.1016/j.crpvbd.2021.100037)
Supplement: Multimedia component 10 — Additional file 10. Distance matrices for Francisella and Legionellales alignments. [file mmc10.xlsx]

## Sheet: Legionellales Alignment
Additional file 10. Distance matrices for Francisella and Legionellales alignments.
Sequence no.	Sequences (GenBank® accession no.)	1	2	3	4	5	6	7	8	9	10	11	12	13	14	15	16	17	18	19	20	21	22	23	24	25	26	27	28	29	30	31	32	33	34	35	36	37	38	39	40	41	42	43	44	45	46	47	48
1	Coxiellaceae gen. sp. genotype ZOTU 7 (MN088348)		83.3	83.5	82.8	85.4	84.1	85.3	92.8	84.5	83.3	84.8	84	84.6	84.4	84.8	85.1	85.1	84.9	84.4	84.8	84.6	92.3	92.4	81	83.8	84.4	84.8	83.6	84	84	83.8	82.8	82.8	83.8	83.2	84	84.5	83.9	92.7	92.7	92.7	92.6	92.7	92.7	92.6	93.5	92.7	92.5
2	Amoeba proteus (AY598719)	83.3		83.8	83.1	86.8	87.2	87.5	84.4	87.1	85.2	86.3	85.8	86.1	86.1	86	86.6	86.6	86.2	85.6	85.8	85.9	84.4	84.5	83.9	94.8	94.9	95.5	94.5	95.8	95.8	95.1	94.3	94.3	94.9	95.2	94.4	95.3	95.2	84.3	84	84	83.8	83.9	83.6	84	83.7	83.5	83.6
3	Aquicella lusitana (AY359282)	83.5	83.8		93	84.4	83.9	84.7	84.7	84.4	83	84	83.5	83.2	83.6	83.6	84.1	84.1	83.5	82.9	83.3	83.3	84.6	84.6	80.7	83.6	84.1	84.2	84.4	84.4	84.4	83.1	83.7	83.7	83.5	83.6	84	84.1	83.7	84.6	84.6	84.6	84.4	84.3	84.1	84.4	84.7	84.4	84
4	Aquicella siphonis (AY359283)	82.8	83.1	93		83.4	83.2	83.3	83.8	83.3	82.2	82.9	82.2	82.4	82.8	82.7	82.9	82.9	82.5	81.5	82.4	82.4	84.3	84.3	80.4	83.2	83.5	83.5	84.3	84.2	84.2	82.8	84	84	82.7	84.1	82.9	83.6	82.7	83.7	84.1	84.1	84.2	83.4	84.4	83.8	84.1	83.5	83.6
5	C. burnetii (Y11502)	85.4	86.8	84.4	83.4		90.7	89.8	86.8	95.4	94	98.9	96.4	96.7	97.2	98.7	98.3	98.3	98.1	95.6	96.4	96.1	86.9	86.9	85.2	87.5	87.4	87.6	86.3	86.9	86.9	87.2	86.4	86.4	87	86.1	87.4	87.1	87	86.7	87	87	86.9	86.9	86.7	86.6	87	86.8	86.3
6	Candidatus Berkiella aquae (AY741401)	84.1	87.2	83.9	83.2	90.7		93.1	84.5	90.5	89.2	90.5	89.5	88.9	89.5	89.9	90.6	90.6	90.1	89.4	89.5	89.6	85	84.9	84.5	87.1	87.3	87.4	87.5	87.9	87.9	87.3	87.3	87.3	87.4	87.2	87.6	87.7	87.1	84.4	85.2	85.2	85.1	84.2	84.7	84.7	85	84.9	84.4
7	Candidatus Berkiella cookevillensis (EF492067)	85.3	87.5	84.7	83.3	89.8	93.1		85.8	89.1	87.6	89.2	88.4	88.3	88.5	89.2	89.3	89.3	88.8	88.7	88.5	88.6	85.6	85.8	83.3	87.8	87.9	87.7	87.4	87.9	87.9	87.6	87.4	87.4	87.9	86.8	88.1	88.1	88.1	85.7	85.7	85.7	85.5	85.2	85.4	85.2	85.4	85.3	84.8
8	Candidatus Rickettsiella viridis (AB780468)	92.8	84.4	84.7	83.8	86.8	84.5	85.8		85.4	83.9	85.7	85.2	85.2	85.4	85.8	86.1	86.1	85.7	84.6	85.2	84.8	94.1	94.3	81	84.5	85.1	85.3	85.3	85.3	85.3	84.6	84.5	84.5	84.4	84.1	85	85.1	84.8	99.9	95	95	94.2	98.1	93.9	95.3	94.6	94.2	94.9
9	Coxiella cheraxi strain (EF413063)	84.5	87.1	84.4	83.3	95.4	90.5	89.1	85.4		93.1	95.7	95.1	94.4	94.8	95	95.3	95.3	94.8	93.9	94.3	94.3	85.5	85.3	84.6	87.9	87.8	87.9	86.4	87.3	87.3	87.2	86.8	86.8	87.3	86.2	87.6	87.5	87.1	85.3	86.2	86.2	85.5	85.3	85.5	85.5	85.3	85.8	85.2
10	Coxiella endosymbiont (MF627702)	83.3	85.2	83	82.2	94	89.2	87.6	83.9	93.1		94	94.9	95.1	95.2	93	94.2	94.2	93.4	93.3	94	93.8	84.5	84.7	83.4	86.2	86.2	86.2	85.7	85.7	85.7	85.7	85.9	85.9	85.3	85.1	85.9	85.8	85.3	83.8	84.9	84.9	84.3	84.1	84	83.9	84.3	84.5	83.8
11	Coxiella endosymbiont (KP994769)	84.8	86.3	84	82.9	98.9	90.5	89.2	85.7	95.7	94		96.6	96.7	97.3	97.9	98.3	98.3	98.1	95.6	96.2	95.9	86.2	86.2	84.8	87	86.9	86.9	85.7	86.3	86.3	86.6	85.9	85.9	86.6	85.6	86.9	86.6	86.4	85.6	86.5	86.5	86.1	86.1	85.9	85.8	86.2	86.2	85.6
12	Coxiella endosymbiont (MG682448)	84	85.8	83.5	82.2	96.4	89.5	88.4	85.2	95.1	94.9	96.6		97.3	97.9	95.7	96.4	96.4	96	95.6	96	95.7	85.2	85.1	84.3	86.5	86.4	86.4	85.4	86	86	86.2	85.7	85.7	86.2	85.1	86.4	86.3	86.1	85.1	85.4	85.4	84.8	85.1	84.6	85	85	85.4	84.8
13	Coxiella endosymbiont (KP994819)	84.6	86.1	83.2	82.4	96.7	88.9	88.3	85.2	94.4	95.1	96.7	97.3		98.3	95.7	96.1	96.1	95.9	95.3	96.4	96.1	85.6	85.6	83.6	86.6	86.5	86.4	85.5	86	86	86.1	85.9	85.9	86.2	85.4	86.3	86.3	86.1	85.1	85.9	85.9	85.5	85.5	85.3	85.2	85.4	85.8	84.9
14	Coxiella endosymbiont (KP994818)	84.4	86.1	83.6	82.8	97.2	89.5	88.5	85.4	94.8	95.2	97.3	97.9	98.3		96.4	96.8	96.8	96.4	95.9	97.1	96.8	86	86	83.7	86.8	86.7	86.6	85.4	86.1	86.1	86.3	85.9	85.9	86.2	85.3	86.7	86.4	86.1	85.3	86	86	85.6	85.7	85.4	85.3	85.7	85.9	85.1
15	Coxiella endosymbiont (KP994772)	84.8	86	83.6	82.7	98.7	89.9	89.2	85.8	95	93	97.9	95.7	95.7	96.4		97.3	97.3	97.1	95	95.9	95.6	86	85.9	84.2	86.8	86.7	86.7	85.2	86	86	86.6	85.7	85.7	86.7	85.1	86.6	86.4	86.5	85.7	86.2	86.2	86.3	86	86	85.8	86.3	86.2	85.5
16	Coxiella endosymbiont (KP994775)	85.1	86.6	84.1	82.9	98.3	90.6	89.3	86.1	95.3	94.2	98.3	96.4	96.1	96.8	97.3		100	98.7	95.4	95.6	95.3	86.1	86.1	84.4	87.2	87.2	87.4	86.3	86.6	86.6	86.8	85.9	85.9	86.8	85.7	87	86.9	86.6	86	86.7	86.7	86.3	86.1	86	85.7	86.3	86.2	85.5
17	Coxiella endosymbiont (KP994776)	85.1	86.6	84.1	82.9	98.3	90.6	89.3	86.1	95.3	94.2	98.3	96.4	96.1	96.8	97.3	100		98.7	95.4	95.6	95.3	86.1	86.1	84.4	87.2	87.2	87.4	86.3	86.6	86.6	86.8	85.9	85.9	86.8	85.7	87	86.9	86.6	86	86.7	86.7	86.3	86.1	86	85.7	86.3	86.2	85.5
18	Coxiella endosymbiont (KP994781)	84.9	86.2	83.5	82.5	98.1	90.1	88.8	85.7	94.8	93.4	98.1	96	95.9	96.4	97.1	98.7	98.7		94.7	95.3	95	86	86	84.3	86.9	86.8	87	85.6	86.2	86.2	86.4	85.8	85.8	86.4	85.9	86.8	86.5	86.1	85.6	86.5	86.5	86.2	85.9	86	85.6	86.2	86	85.2
19	Coxiella endosymbiont (KP994830)	84.4	85.6	82.9	81.5	95.6	89.4	88.7	84.6	93.9	93.3	95.6	95.6	95.3	95.9	95	95.4	95.4	94.7		96.9	96.6	84.8	84.7	83.8	86.2	86.1	86.2	85	85.6	85.6	85.7	85.3	85.3	86.1	85.2	85.8	85.8	86	84.5	85.3	85.3	84.8	84.9	84.8	84.7	84.9	85	84.2
20	Coxiella endosymbiont (KU892220)	84.8	85.8	83.3	82.4	96.4	89.5	88.5	85.2	94.3	94	96.2	96	96.4	97.1	95.9	95.6	95.6	95.3	96.9		99.5	85.8	86	83.5	86.3	86.2	86.3	85.1	85.7	85.7	86.1	85.5	85.5	86.2	85	86.1	85.9	86.1	85.1	85.9	85.9	85.4	85.5	85.5	85.5	85.7	85.7	85.2
21	Coxiella endosymbiont (JQ480822)	84.6	85.9	83.3	82.4	96.1	89.6	88.6	84.8	94.3	93.8	95.9	95.7	96.1	96.8	95.6	95.3	95.3	95	96.6	99.5		85.6	85.8	83.6	86.4	86.3	86.4	85.2	85.8	85.8	86.2	85.6	85.6	86.3	85.1	86.2	86	86.2	84.8	85.7	85.7	85.2	85.1	85.3	85.3	85.5	85.5	85
22	Diplorickettsia massiliensis strain (GQ857549)	92.3	84.4	84.6	84.3	86.9	85	85.6	94.1	85.5	84.5	86.2	85.2	85.6	86	86	86.1	86.1	86	84.8	85.8	85.6		99.3	81.7	84.2	84.5	84.7	85	84.9	84.9	84.1	84.7	84.7	84	84.3	84.2	84.7	84.2	94	94.5	94.5	94.3	94.6	93.6	94.5	94.9	94.2	94.3
23	Diplorickettsia sp. (AB795343)	92.4	84.5	84.6	84.3	86.9	84.9	85.8	94.3	85.3	84.7	86.2	85.1	85.6	86	85.9	86.1	86.1	86	84.7	86	85.8	99.3		81.6	84.4	84.7	84.9	85.2	85.1	85.1	84.2	84.7	84.7	84.1	84.4	84.4	84.9	84.2	94.2	94.2	94.2	94.2	94.6	93.4	94.2	95	94.3	94.2
24	Francisella tularensis subsp. holarctica (AY968231)	81	83.9	80.7	80.4	85.2	84.5	83.3	81	84.6	83.4	84.8	84.3	83.6	83.7	84.2	84.4	84.4	84.3	83.8	83.5	83.6	81.7	81.6		83.7	84.3	84.5	83.4	84.4	84.4	84	83.8	83.8	84.5	82.9	84.6	84.5	84.3	80.9	81.9	81.9	81.7	81	81.6	81.5	81.8	81.7	81
25	L. bozemanii (Z49718)	83.8	94.8	83.6	83.2	87.5	87.1	87.8	84.5	87.9	86.2	87	86.5	86.6	86.8	86.8	87.2	87.2	86.9	86.2	86.3	86.4	84.2	84.4	83.7		98.7	98.3	94.5	95.7	95.7	96.4	94.1	94.1	96	94.1	96.5	97.7	96.1	84.4	84.5	84.5	84.4	84	84.1	83.9	84.2	84.2	83.6
26	L. bozemanii (Z49719)	84.4	94.9	84.1	83.5	87.4	87.3	87.9	85.1	87.8	86.2	86.9	86.4	86.5	86.7	86.7	87.2	87.2	86.8	86.1	86.2	86.3	84.5	84.7	84.3	98.7		98.9	94.4	96.2	96.2	96.7	94.5	94.5	96.2	94	97.1	98.3	96.3	85	85	85	84.8	84.4	84.4	84.2	84.6	84.4	84.1
27	Legionella anisa (AY744776)	84.8	95.5	84.2	83.5	87.6	87.4	87.7	85.3	87.9	86.2	86.9	86.4	86.4	86.6	86.7	87.4	87.4	87	86.2	86.3	86.4	84.7	84.9	84.5	98.3	98.9		94.7	96.6	96.6	97.1	94.6	94.6	96.6	94.2	96.9	98.3	96.9	85.2	85.2	85.2	84.9	84.8	84.6	84.8	84.8	84.6	84.6
28	Legionella busanensis strain (NR_025196)	83.6	94.5	84.4	84.3	86.3	87.5	87.4	85.3	86.4	85.7	85.7	85.4	85.5	85.4	85.2	86.3	86.3	85.6	85	85.1	85.2	85	85.2	83.4	94.5	94.4	94.7		95.7	95.7	94.5	94.8	94.8	94.2	95.4	94.6	95.2	94.7	85.2	84.8	84.8	84.4	84.6	84.2	84.6	84.3	84.3	84.4
29	Legionella dresdenensis strain (NR_115062)	84	95.8	84.4	84.2	86.9	87.9	87.9	85.3	87.3	85.7	86.3	86	86	86.1	86	86.6	86.6	86.2	85.6	85.7	85.8	84.9	85.1	84.4	95.7	96.2	96.6	95.7		100	95.4	95.8	95.8	95.3	95.9	95.6	97	95.3	85.2	84.9	84.9	84.4	84.8	84	84.7	84.4	84.3	84.6
30	Legionella dresdeniensis (AM747393)	84	95.8	84.4	84.2	86.9	87.9	87.9	85.3	87.3	85.7	86.3	86	86	86.1	86	86.6	86.6	86.2	85.6	85.7	85.8	84.9	85.1	84.4	95.7	96.2	96.6	95.7	100		95.4	95.8	95.8	95.3	95.9	95.6	97	95.3	85.2	84.9	84.9	84.4	84.8	84	84.7	84.4	84.3	84.6
31	Legionella fallonii strain (NR_036805)	83.8	95.1	83.1	82.8	87.2	87.3	87.6	84.6	87.2	85.7	86.6	86.2	86.1	86.3	86.6	86.8	86.8	86.4	85.7	86.1	86.2	84.1	84.2	84	96.4	96.7	97.1	94.5	95.4	95.4		94.2	94.2	97.5	93.6	96	96.7	97.8	84.5	84.4	84.4	84.1	83.9	83.9	83.8	84	83.4	83.8
32	Legionella impletisoli (AB233209)	82.8	94.3	83.7	84	86.4	87.3	87.4	84.5	86.8	85.9	85.9	85.7	85.9	85.9	85.7	85.9	85.9	85.8	85.3	85.5	85.6	84.7	84.7	83.8	94.1	94.5	94.6	94.8	95.8	95.8	94.2		99.9	94.4	94.4	95	95.7	94.4	84.4	84.4	84.4	84	84	84.4	84.2	83.8	83.7	83.9
33	Legionella impletisoli strain (NR_041321)	82.8	94.3	83.7	84	86.4	87.3	87.4	84.5	86.8	85.9	85.9	85.7	85.9	85.9	85.7	85.9	85.9	85.8	85.3	85.5	85.6	84.7	84.7	83.8	94.1	94.5	94.6	94.8	95.8	95.8	94.2	99.9		94.4	94.4	95	95.7	94.4	84.4	84.4	84.4	84	84	84.4	84.2	83.8	83.7	83.9
34	Legionella lytica strain (NR_026334)	83.8	94.9	83.5	82.7	87	87.4	87.9	84.4	87.3	85.3	86.6	86.2	86.2	86.2	86.7	86.8	86.8	86.4	86.1	86.2	86.3	84	84.1	84.5	96	96.2	96.6	94.2	95.3	95.3	97.5	94.4	94.4		93.2	95.3	96.2	99.3	84.3	84.6	84.6	84.3	83.9	84	83.9	84	83.8	83.8
35	Legionella micdadei (AF227162)	83.2	95.2	83.6	84.1	86.1	87.2	86.8	84.1	86.2	85.1	85.6	85.1	85.4	85.3	85.1	85.7	85.7	85.9	85.2	85	85.1	84.3	84.4	82.9	94.1	94	94.2	95.4	95.9	95.9	93.6	94.4	94.4	93.2		94	94.8	93.5	84	83.6	83.6	83.4	83.5	83.3	83.3	83.2	83.3	83.1
36	Legionella norrlandica (KJ796839)	84	94.4	84	82.9	87.4	87.6	88.1	85	87.6	85.9	86.9	86.4	86.3	86.7	86.6	87	87	86.8	85.8	86.1	86.2	84.2	84.4	84.6	96.5	97.1	96.9	94.6	95.6	95.6	96	95	95	95.3	94		97.9	95.6	84.9	84.8	84.8	84.3	84.5	84.2	84.4	84.4	84.2	84.1
37	Legionella pneumophila (NR_074231)	84.5	95.3	84.1	83.6	87.1	87.7	88.1	85.1	87.5	85.8	86.6	86.3	86.3	86.4	86.4	86.9	86.9	86.5	85.8	85.9	86	84.7	84.9	84.5	97.7	98.3	98.3	95.2	97	97	96.7	95.7	95.7	96.2	94.8	97.9		96.1	85	85.1	85.1	84.9	84.6	84.5	84.4	84.7	84.4	84.3
38	Legionella sp. (X97359)	83.9	95.2	83.7	82.7	87	87.1	88.1	84.8	87.1	85.3	86.4	86.1	86.1	86.1	86.5	86.6	86.6	86.1	86	86.1	86.2	84.2	84.2	84.3	96.1	96.3	96.9	94.7	95.3	95.3	97.8	94.4	94.4	99.3	93.5	95.6	96.1		84.7	84.7	84.7	84.1	84.1	84.1	84.3	84	83.8	84.2
39	Rickettsiella endosymbiont (AB522705)	92.7	84.3	84.6	83.7	86.7	84.4	85.7	99.9	85.3	83.8	85.6	85.1	85.1	85.3	85.7	86	86	85.6	84.5	85.1	84.8	94	94.2	80.9	84.4	85	85.2	85.2	85.2	85.2	84.5	84.4	84.4	84.3	84	84.9	85	84.7		94.9	94.9	94.1	98	93.8	95.2	94.5	94.1	94.8
40	Rickettsiella endosymbiont (KP994858)	92.7	84	84.6	84.1	87	85.2	85.7	95	86.2	84.9	86.5	85.4	85.9	86	86.2	86.7	86.7	86.5	85.3	85.9	85.7	94.5	94.2	81.9	84.5	85	85.2	84.8	84.9	84.9	84.4	84.4	84.4	84.6	83.6	84.8	85.1	84.7	94.9		100	96.8	95.2	96.3	95.9	97.1	95.5	95.4
41	Rickettsiella endosymbiont (KP994859)	92.7	84	84.6	84.1	87	85.2	85.7	95	86.2	84.9	86.5	85.4	85.9	86	86.2	86.7	86.7	86.5	85.3	85.9	85.7	94.5	94.2	81.9	84.5	85	85.2	84.8	84.9	84.9	84.4	84.4	84.4	84.6	83.6	84.8	85.1	84.7	94.9	100		96.8	95.2	96.3	95.9	97.1	95.5	95.4
42	Rickettsiella grylli (RGU97547)	92.6	83.8	84.4	84.2	86.9	85.1	85.5	94.2	85.5	84.3	86.1	84.8	85.5	85.6	86.3	86.3	86.3	86.2	84.8	85.4	85.2	94.3	94.2	81.7	84.4	84.8	84.9	84.4	84.4	84.4	84.1	84	84	84.3	83.4	84.3	84.9	84.1	94.1	96.8	96.8		94.6	97.7	96.1	97.2	97.2	95.8
43	Rickettsiella sp. (LC388767)	92.7	83.9	84.3	83.4	86.9	84.2	85.2	98.1	85.3	84.1	86.1	85.1	85.5	85.7	86	86.1	86.1	85.9	84.9	85.5	85.1	94.6	94.6	81	84	84.4	84.8	84.6	84.8	84.8	83.9	84	84	83.9	83.5	84.5	84.6	84.1	98	95.2	95.2	94.6		93.9	96.1	95.5	95.1	95.5
44	Rickettsiella sp. GSU (AF383621)	92.7	83.6	84.1	84.4	86.7	84.7	85.4	93.9	85.5	84	85.9	84.6	85.3	85.4	86	86	86	86	84.8	85.5	85.3	93.6	93.4	81.6	84.1	84.4	84.6	84.2	84	84	83.9	84.4	84.4	84	83.3	84.2	84.5	84.1	93.8	96.3	96.3	97.7	93.9		95.4	96.7	96.3	95.1
45	Rickettsiella symbiont (AY447041)	92.6	84	84.4	83.8	86.6	84.7	85.2	95.3	85.5	83.9	85.8	85	85.2	85.3	85.8	85.7	85.7	85.6	84.7	85.5	85.3	94.5	94.2	81.5	83.9	84.2	84.8	84.6	84.7	84.7	83.8	84.2	84.2	83.9	83.3	84.4	84.4	84.3	95.2	95.9	95.9	96.1	96.1	95.4		97.4	97	98.4
46	Rickettsiella tipulae strain (EU180598)	93.5	83.7	84.7	84.1	87	85	85.4	94.6	85.3	84.3	86.2	85	85.4	85.7	86.3	86.3	86.3	86.2	84.9	85.7	85.5	94.9	95	81.8	84.2	84.6	84.8	84.3	84.4	84.4	84	83.8	83.8	84	83.2	84.4	84.7	84	94.5	97.1	97.1	97.2	95.5	96.7	97.4		97.3	97.1
47	Uncultured Diplorickettsia sp. clone (KX363696)	92.7	83.5	84.4	83.5	86.8	84.9	85.3	94.2	85.8	84.5	86.2	85.4	85.8	85.9	86.2	86.2	86.2	86	85	85.7	85.5	94.2	94.3	81.7	84.2	84.4	84.6	84.3	84.3	84.3	83.4	83.7	83.7	83.8	83.3	84.2	84.4	83.8	94.1	95.5	95.5	97.2	95.1	96.3	97	97.3		96.9
48	Uncultured gamma proteobacterium clone (AY947958)	92.5	83.6	84	83.6	86.3	84.4	84.8	94.9	85.2	83.8	85.6	84.8	84.9	85.1	85.5	85.5	85.5	85.2	84.2	85.2	85	94.3	94.2	81	83.6	84.1	84.6	84.4	84.6	84.6	83.8	83.9	83.9	83.8	83.1	84.1	84.3	84.2	94.8	95.4	95.4	95.8	95.5	95.1	98.4	97.1	96.9
49	Uncultured Rickettsiella sp. (KC764412)	91.6	84.2	84	84.8	86.7	84.5	85.4	93.5	85.2	84.4	86	84.9	85.4	85.8	85.8	85.9	85.9	85.8	84.5	85.9	85.7	98.3	98.8	81.3	84.1	84.4	84.5	85	84.9	84.9	83.9	84.8	84.8	83.8	84.2	84.3	84.5	84	93.4	93.4	93.4	93.7	94	93.5	93.4	94.2	93.7	93.3
50	Uncultured Rickettsiella sp. (FJ543012)	92.5	83.4	84.2	84.1	86.9	84.9	85.6	94.1	85.3	84.1	86.1	84.8	85.4	85.5	86.1	86.3	86.3	86	84.6	85.8	85.6	94.1	94.3	81.4	83.8	84.1	84.3	84	83.9	83.9	83.5	83.9	83.9	83.6	82.8	83.9	84.2	83.6	94	96	96	97.6	94.8	97.8	96.5	97.9	97.4	96.2
[truncated: 2 more columns]

## Sheet: Francisella Alignment
Sequence no.	Sequences (GenBank® accession no.)	1	2	3	4	5	6	7	8	9	10	11	12	13	14	15	16	17	18	19	20	21	22	23	24	25	26	27	28	29	30	31	32	33	34	35	36	37	38	39	40	41	42	43	44	45	46	47	48
1	Francisella-like (MH645201)		84.2	100	100	100	100	99.4	99.5	99.2	99.2	99.2	99.2	99.6	99.7	97.7	97.5	97.7	97.7	97.7	97.7	97.7	99.4	99.4	94.5	94.4	96.4	96.7	96.2	96.4	96.4	96.5	96.5	96.6	96.7	96.8	96.8	96.9	96.9	96.9	97	97	96.9	96.9	97.2	97.4	96.8	97	97.2
2	Legionella pneumophila (NR_074231)	84.2		84.2	84.2	84.2	84.2	84.4	84.3	84	84.3	84.3	84.3	84.3	84.3	83.9	83.6	83.9	83.9	83.9	83.9	83.9	84.1	84.1	84.2	84.2	84.6	84.2	84.3	84.4	84.4	84.5	84.5	84.4	83.8	83.9	83.9	84	84	84	84.1	84.1	84	84	85.1	84.9	84.5	84.5	84.5
3	Francisella-like endosymbiont (MH645204)	100	84.2		100	100	100	99.4	99.5	99.2	99.2	99.2	99.2	99.6	99.7	97.7	97.5	97.7	97.7	97.7	97.7	97.7	99.4	99.4	94.5	94.4	96.4	96.7	96.2	96.4	96.4	96.5	96.5	96.6	96.7	96.8	96.8	96.9	96.9	96.9	97	97	96.9	96.9	97.2	97.4	96.8	97	97.2
4	Francisella-like endosymbiont (MH645203)	100	84.2	100		100	100	99.4	99.5	99.2	99.2	99.2	99.2	99.6	99.7	97.7	97.5	97.7	97.7	97.7	97.7	97.7	99.4	99.4	94.5	94.4	96.4	96.7	96.2	96.4	96.4	96.5	96.5	96.6	96.7	96.8	96.8	96.9	96.9	96.9	97	97	96.9	96.9	97.2	97.4	96.8	97	97.2
5	Francisella-like endosymbiont (MH645205)	100	84.2	100	100		100	99.4	99.5	99.2	99.2	99.2	99.2	99.6	99.7	97.7	97.5	97.7	97.7	97.7	97.7	97.7	99.4	99.4	94.5	94.4	96.4	96.7	96.2	96.4	96.4	96.5	96.5	96.6	96.7	96.8	96.8	96.9	96.9	96.9	97	97	96.9	96.9	97.2	97.4	96.8	97	97.2
6	Francisella-like endosymbiont (MH645202)	100	84.2	100	100	100		99.4	99.5	99.2	99.2	99.2	99.2	99.6	99.7	97.7	97.5	97.7	97.7	97.7	97.7	97.7	99.4	99.4	94.5	94.4	96.4	96.7	96.2	96.4	96.4	96.5	96.5	96.6	96.7	96.8	96.8	96.9	96.9	96.9	97	97	96.9	96.9	97.2	97.4	96.8	97	97.2
7	Francisella endosymbiont (KX852464)	99.4	84.4	99.4	99.4	99.4	99.4		99.9	99.3	99.2	99.2	99.2	99.6	99.7	97.7	97.5	97.7	97.7	97.7	97.7	97.7	99.4	99.4	94.7	94.6	96.8	96.9	96.3	96.5	96.5	96.6	96.6	96.8	96.9	97	97	97.1	97.1	97.1	97.2	97.2	97.1	97.1	97.4	97.6	97	97.2	97.4
8	Francisella endosymbiont (KX852466)	99.5	84.3	99.5	99.5	99.5	99.5	99.9		99.4	99.3	99.3	99.3	99.7	99.8	97.7	97.6	97.7	97.7	97.7	97.7	97.7	99.5	99.5	94.6	94.5	96.7	96.8	96.2	96.5	96.5	96.6	96.6	96.7	96.8	96.9	96.9	97	97	97	97.1	97.1	97	97	97.3	97.5	96.9	97.1	97.3
9	Francisella endosymbiont (KY797658)	99.2	84	99.2	99.2	99.2	99.2	99.3	99.4		99	99	99	99.3	99.4	97.6	97.4	97.6	97.6	97.6	97.6	97.6	99.5	99.5	94.3	94.2	96.3	96.6	96.1	96.3	96.3	96.4	96.4	96.5	96.4	96.5	96.5	96.6	96.6	96.6	96.7	96.7	96.6	96.6	97.1	97.1	96.5	96.7	96.9
10	Francisella endosymbiont (KT382874)	99.2	84.3	99.2	99.2	99.2	99.2	99.2	99.3	99		100	100	99.4	99.5	97.7	97.5	97.7	97.7	97.7	97.7	97.7	99.2	99.2	94.4	94.4	96.7	96.5	96	96.3	96.3	96.4	96.4	96.4	96.5	96.6	96.6	96.7	96.7	96.7	96.8	96.8	96.7	96.7	97	97.3	96.7	96.9	97
11	Francisella endosymbiont (KT382875)	99.2	84.3	99.2	99.2	99.2	99.2	99.2	99.3	99	100		100	99.4	99.5	97.7	97.5	97.7	97.7	97.7	97.7	97.7	99.2	99.2	94.4	94.4	96.7	96.5	96	96.3	96.3	96.4	96.4	96.4	96.5	96.6	96.6	96.7	96.7	96.7	96.8	96.8	96.7	96.7	97	97.3	96.7	96.9	97
12	Francisella endosymbiont (KT382876)	99.2	84.3	99.2	99.2	99.2	99.2	99.2	99.3	99	100	100		99.4	99.5	97.7	97.5	97.7	97.7	97.7	97.7	97.7	99.2	99.2	94.4	94.4	96.7	96.5	96	96.3	96.3	96.4	96.4	96.4	96.5	96.6	96.6	96.7	96.7	96.7	96.8	96.8	96.7	96.7	97	97.3	96.7	96.9	97
13	Francisella endosymbiont (JQ764628)	99.6	84.3	99.6	99.6	99.6	99.6	99.6	99.7	99.3	99.4	99.4	99.4		99.9	97.8	97.7	97.8	97.8	97.8	97.8	97.8	99.6	99.6	94.5	94.4	96.6	96.7	96.2	96.4	96.4	96.5	96.5	96.6	96.7	96.8	96.8	96.9	96.9	96.9	97	97	96.9	96.9	97.2	97.4	96.8	97	97.2
14	Francisella (JQ764629)	99.7	84.3	99.7	99.7	99.7	99.7	99.7	99.8	99.4	99.5	99.5	99.5	99.9		97.9	97.7	97.9	97.9	97.9	97.9	97.9	99.7	99.7	94.6	94.5	96.7	96.8	96.2	96.5	96.5	96.6	96.6	96.7	96.8	96.9	96.9	97	97	97	97.1	97.1	97	97	97.3	97.5	96.9	97.1	97.3
15	Francisella sp. genotype ZOTU 42 883ATFA (MN088354)	97.7	83.9	97.7	97.7	97.7	97.7	97.7	97.7	97.6	97.7	97.7	97.7	97.8	97.9		99.4	100	100	100	100	100	97.8	97.8	93.4	93.5	95.3	95.3	94.7	95	95	95.1	95.1	95.2	95.5	95.6	95.6	95.7	95.7	95.7	95.8	95.8	95.7	95.7	95.8	96	95.4	95.6	95.8
16	Francisella sp. genotype ZOTU 97 957ATF1(MN088356)	97.5	83.6	97.5	97.5	97.5	97.5	97.5	97.6	97.4	97.5	97.5	97.5	97.7	97.7	99.4		99.4	99.4	99.4	99.4	99.4	97.7	97.7	93.2	93.3	95.1	95.2	94.6	94.8	94.8	94.9	94.9	95.1	95.3	95.4	95.4	95.5	95.5	95.5	95.6	95.6	95.5	95.5	95.6	95.8	95.3	95.5	95.7
17	Francisella sp. genotype ZOTU 42 311ATN1 (MN088350)	97.7	83.9	97.7	97.7	97.7	97.7	97.7	97.7	97.6	97.7	97.7	97.7	97.8	97.9	100	99.4		100	100	100	100	97.8	97.8	93.4	93.5	95.3	95.3	94.7	95	95	95.1	95.1	95.2	95.5	95.6	95.6	95.7	95.7	95.7	95.8	95.8	95.7	95.7	95.8	96	95.4	95.6	95.8
18	Francisella sp. genotype ZOTU 42 585ATF 1396Hsp2F (MN088351)	97.7	83.9	97.7	97.7	97.7	97.7	97.7	97.7	97.6	97.7	97.7	97.7	97.8	97.9	100	99.4	100		100	100	100	97.8	97.8	93.4	93.5	95.3	95.3	94.7	95	95	95.1	95.1	95.2	95.5	95.6	95.6	95.7	95.7	95.7	95.8	95.8	95.7	95.7	95.8	96	95.4	95.6	95.8
19	Francisella sp. genotype ZOTU 42 590ATF (MN088352)	97.7	83.9	97.7	97.7	97.7	97.7	97.7	97.7	97.6	97.7	97.7	97.7	97.8	97.9	100	99.4	100	100		100	100	97.8	97.8	93.4	93.5	95.3	95.3	94.7	95	95	95.1	95.1	95.2	95.5	95.6	95.6	95.7	95.7	95.7	95.8	95.8	95.7	95.7	95.8	96	95.4	95.6	95.8
20	Francisella sp. genotype ZOTU 42 883ATFB (MN088355)	97.7	83.9	97.7	97.7	97.7	97.7	97.7	97.7	97.6	97.7	97.7	97.7	97.8	97.9	100	99.4	100	100	100		100	97.8	97.8	93.4	93.5	95.3	95.3	94.7	95	95	95.1	95.1	95.2	95.5	95.6	95.6	95.7	95.7	95.7	95.8	95.8	95.7	95.7	95.8	96	95.4	95.6	95.8
21	Francisella sp. genotype ZOTU 13 1660ATF (MN088358)	97.7	83.9	97.7	97.7	97.7	97.7	97.7	97.7	97.6	97.7	97.7	97.7	97.8	97.9	100	99.4	100	100	100	100		97.8	97.8	93.4	93.5	95.3	95.3	94.7	95	95	95.1	95.1	95.2	95.5	95.6	95.6	95.7	95.7	95.7	95.8	95.8	95.7	95.7	95.8	96	95.4	95.6	95.8
22	Francisella sp. genotype ZOTU 13a 297HBF (MN088349)	99.4	84.1	99.4	99.4	99.4	99.4	99.4	99.5	99.5	99.2	99.2	99.2	99.6	99.7	97.8	97.7	97.8	97.8	97.8	97.8	97.8		100	94.4	94.3	96.4	96.7	96.2	96.4	96.4	96.5	96.5	96.6	96.5	96.6	96.6	96.7	96.7	96.7	96.8	96.8	96.7	96.7	97.2	97.2	96.6	96.8	97
23	Francisella sp. genotype ZOTU 13a 627HBF (MN088353)	99.4	84.1	99.4	99.4	99.4	99.4	99.4	99.5	99.5	99.2	99.2	99.2	99.6	99.7	97.8	97.7	97.8	97.8	97.8	97.8	97.8	100		94.4	94.3	96.4	96.7	96.2	96.4	96.4	96.5	96.5	96.6	96.5	96.6	96.6	96.7	96.7	96.7	96.8	96.8	96.7	96.7	97.2	97.2	96.6	96.8	97
24	Francisella sp. (JN620404)	94.5	84.2	94.5	94.5	94.5	94.5	94.7	94.6	94.3	94.4	94.4	94.4	94.5	94.6	93.4	93.2	93.4	93.4	93.4	93.4	93.4	94.4	94.4		98.4	95.2	94.6	94.7	94.9	94.9	95	95	94.7	94.7	94.8	94.8	94.9	94.9	94.9	95	95	94.9	94.9	94.9	94.9	94.8	94.7	95.1
25	Francisella sp. (JN620406)	94.4	84.2	94.4	94.4	94.4	94.4	94.6	94.5	94.2	94.4	94.4	94.4	94.4	94.5	93.5	93.3	93.5	93.5	93.5	93.5	93.5	94.3	94.3	98.4		95.2	94.5	94.7	95	95	95.1	95.1	94.8	94.6	94.7	94.7	94.8	94.8	94.8	94.8	94.8	94.8	94.8	94.8	94.8	94.7	94.7	95
26	Francisella sp. (MH329652)	96.4	84.6	96.4	96.4	96.4	96.4	96.8	96.7	96.3	96.7	96.7	96.7	96.6	96.7	95.3	95.1	95.3	95.3	95.3	95.3	95.3	96.4	96.4	95.2	95.2		96.1	95.6	96.2	96.2	96.2	96.2	96.1	96.4	96.4	96.4	96.5	96.5	96.5	96.6	96.6	96.5	96.5	96.8	96.9	96.4	96.6	97
27	Uncultured Francisella sp. (JQ027619)	96.7	84.2	96.7	96.7	96.7	96.7	96.9	96.8	96.6	96.5	96.5	96.5	96.7	96.8	95.3	95.2	95.3	95.3	95.3	95.3	95.3	96.7	96.7	94.6	94.5	96.1		98.9	97.9	97.9	98	98	98.7	98	98.1	98.1	98.2	98.2	98.2	98.3	98.3	98.2	98.2	98.7	98.3	98.3	98.3	98.8
28	Uncultured Francisella sp. (JQ027624)	96.2	84.3	96.2	96.2	96.2	96.2	96.3	96.2	96.1	96	96	96	96.2	96.2	94.7	94.6	94.7	94.7	94.7	94.7	94.7	96.2	96.2	94.7	94.7	95.6	98.9		98.2	98.2	98.3	98.3	98.9	97.5	97.6	97.6	97.7	97.7	97.7	97.7	97.7	97.7	97.7	98.3	97.9	98.5	98.5	98.4
29	Francisella halioticida (AB449247)	96.4	84.4	96.4	96.4	96.4	96.4	96.5	96.5	96.3	96.3	96.3	96.3	96.4	96.5	95	94.8	95	95	95	95	95	96.4	96.4	94.9	95	96.2	97.9	98.2		100	99.9	99.9	98.9	97.7	97.7	97.7	97.8	97.8	97.8	97.9	97.9	97.8	97.8	99.1	98.9	98.9	98.9	98.4
30	Francisella halioticida (NR_112804)	96.4	84.4	96.4	96.4	96.4	96.4	96.5	96.5	96.3	96.3	96.3	96.3	96.4	96.5	95	94.8	95	95	95	95	95	96.4	96.4	94.9	95	96.2	97.9	98.2	100		99.9	99.9	98.9	97.7	97.7	97.7	97.8	97.8	97.8	97.9	97.9	97.8	97.8	99.1	98.9	98.9	98.9	98.4
31	Francisella halioticida (NR_118116)	96.5	84.5	96.5	96.5	96.5	96.5	96.6	96.6	96.4	96.4	96.4	96.4	96.5	96.6	95.1	94.9	95.1	95.1	95.1	95.1	95.1	96.5	96.5	95	95.1	96.2	98	98.3	99.9	99.9		100	99	97.7	97.8	97.8	97.9	97.9	97.9	98	98	97.9	97.9	99.2	99	99	99	98.5
32	Uncultured Francisella sp. (JQ027620)	96.5	84.5	96.5	96.5	96.5	96.5	96.6	96.6	96.4	96.4	96.4	96.4	96.5	96.6	95.1	94.9	95.1	95.1	95.1	95.1	95.1	96.5	96.5	95	95.1	96.2	98	98.3	99.9	99.9	100		99	97.7	97.8	97.8	97.9	97.9	97.9	98	98	97.9	97.9	99.2	99	99	99	98.5
33	Francisella sp. (EU848560)	96.6	84.4	96.6	96.6	96.6	96.6	96.8	96.7	96.5	96.4	96.4	96.4	96.6	96.7	95.2	95.1	95.2	95.2	95.2	95.2	95.2	96.6	96.6	94.7	94.8	96.1	98.7	98.9	98.9	98.9	99	99		97.7	97.7	97.7	97.8	97.8	97.8	97.9	97.9	97.8	97.8	99.1	98.7	99.1	99.1	98.8
34	Uncultured Francisella sp. (MH470274)	96.7	83.8	96.7	96.7	96.7	96.7	96.9	96.8	96.4	96.5	96.5	96.5	96.7	96.8	95.5	95.3	95.5	95.5	95.5	95.5	95.5	96.5	96.5	94.7	94.6	96.4	98	97.5	97.7	97.7	97.7	97.7	97.7		99.5	99.5	99.6	99.6	99.6	99.7	99.7	99.6	99.6	98.2	98.2	98.2	98.2	98.9
35	Francisella sp. (AY928390)	96.8	83.9	96.8	96.8	96.8	96.8	97	96.9	96.5	96.6	96.6	96.6	96.8	96.9	95.6	95.4	95.6	95.6	95.6	95.6	95.6	96.6	96.6	94.8	94.7	96.4	98.1	97.6	97.7	97.7	97.8	97.8	97.7	99.5		99.6	99.7	99.7	99.7	99.8	99.8	99.7	99.7	98.3	98.3	98.3	98.3	99
36	Francisella sp. (AY928392)	96.8	83.9	96.8	96.8	96.8	96.8	97	96.9	96.5	96.6	96.6	96.6	96.8	96.9	95.6	95.4	95.6	95.6	95.6	95.6	95.6	96.6	96.6	94.8	94.7	96.4	98.1	97.6	97.7	97.7	97.8	97.8	97.7	99.5	99.6		99.7	99.7	99.7	99.8	99.8	99.7	99.7	98.3	98.3	98.3	98.3	99
37	Francisella sp. (AY928389)	96.9	84	96.9	96.9	96.9	96.9	97.1	97	96.6	96.7	96.7	96.7	96.9	97	95.7	95.5	95.7	95.7	95.7	95.7	95.7	96.7	96.7	94.9	94.8	96.5	98.2	97.7	97.8	97.8	97.9	97.9	97.8	99.6	99.7	99.7		99.8	99.8	99.9	99.9	99.8	99.8	98.4	98.4	98.4	98.4	99.1
38	Francisella sp. (DQ007456)	96.9	84	96.9	96.9	96.9	96.9	97.1	97	96.6	96.7	96.7	96.7	96.9	97	95.7	95.5	95.7	95.7	95.7	95.7	95.7	96.7	96.7	94.9	94.8	96.5	98.2	97.7	97.8	97.8	97.9	97.9	97.8	99.6	99.7	99.7	99.8		99.8	99.9	99.9	99.8	99.8	98.4	98.4	98.4	98.4	99.1
39	Francisella sp. (AY928391)	96.9	84	96.9	96.9	96.9	96.9	97.1	97	96.6	96.7	96.7	96.7	96.9	97	95.7	95.5	95.7	95.7	95.7	95.7	95.7	96.7	96.7	94.9	94.8	96.5	98.2	97.7	97.8	97.8	97.9	97.9	97.8	99.6	99.7	99.7	99.8	99.8		99.9	99.9	99.8	99.8	98.4	98.4	98.4	98.4	99.1
40	Francisella sp. (DQ007454)	97	84.1	97	97	97	97	97.2	97.1	96.7	96.8	96.8	96.8	97	97.1	95.8	95.6	95.8	95.8	95.8	95.8	95.8	96.8	96.8	95	94.8	96.6	98.3	97.7	97.9	97.9	98	98	97.9	99.7	99.8	99.8	99.9	99.9	99.9		100	99.9	99.9	98.5	98.5	98.5	98.5	99.2
41	Uncultured Francisella sp. (KJ201765)	97	84.1	97	97	97	97	97.2	97.1	96.7	96.8	96.8	96.8	97	97.1	95.8	95.6	95.8	95.8	95.8	95.8	95.8	96.8	96.8	95	94.8	96.6	98.3	97.7	97.9	97.9	98	98	97.9	99.7	99.8	99.8	99.9	99.9	99.9	100		99.9	99.9	98.5	98.5	98.5	98.5	99.2
42	Francisella sp. (EU672884)	96.9	84	96.9	96.9	96.9	96.9	97.1	97	96.6	96.7	96.7	96.7	96.9	97	95.7	95.5	95.7	95.7	95.7	95.7	95.7	96.7	96.7	94.9	94.8	96.5	98.2	97.7	97.8	97.8	97.9	97.9	97.8	99.6	99.7	99.7	99.8	99.8	99.8	99.9	99.9		99.8	98.4	98.4	98.4	98.4	99.1
43	Francisella sp. (DQ473646)	96.9	84	96.9	96.9	96.9	96.9	97.1	97	96.6	96.7	96.7	96.7	96.9	97	95.7	95.5	95.7	95.7	95.7	95.7	95.7	96.7	96.7	94.9	94.8	96.5	98.2	97.7	97.8	97.8	97.9	97.9	97.8	99.6	99.7	99.7	99.8	99.8	99.8	99.9	99.9	99.8		98.4	98.4	98.4	98.4	99.1
44	Francisella sp. (KC243271)	97.2	85.1	97.2	97.2	97.2	97.2	97.4	97.3	97.1	97	97	97	97.2	97.3	95.8	95.6	95.8	95.8	95.8	95.8	95.8	97.2	97.2	94.9	94.8	96.8	98.7	98.3	99.1	99.1	99.2	99.2	99.1	98.2	98.3	98.3	98.4	98.4	98.4	98.5	98.5	98.4	98.4		99.6	99.1	99.1	99
45	Uncultured Francisella sp. (JQ027621)	97.4	84.9	97.4	97.4	97.4	97.4	97.6	97.5	97.1	97.3	97.3	97.3	97.4	97.5	96	95.8	96	96	96	96	96	97.2	97.2	94.9	94.8	96.9	98.3	97.9	98.9	98.9	99	99	98.7	98.2	98.3	98.3	98.4	98.4	98.4	98.5	98.5	98.4	98.4	99.6		99.2	99.2	99
46	Francisella marina (MH057668)	96.8	84.5	96.8	96.8	96.8	96.8	97	96.9	96.5	96.7	96.7	96.7	96.8	96.9	95.4	95.3	95.4	95.4	95.4	95.4	95.4	96.6	96.6	94.8	94.7	96.4	98.3	98.5	98.9	98.9	99	99	99.1	98.2	98.3	98.3	98.4	98.4	98.4	98.5	98.5	98.4	98.4	99.1	99.2		99.8	99.3
47	Francisella sp. (EU848559)	97	84.5	97	97	97	97	97.2	97.1	96.7	96.9	96.9	96.9	97	97.1	95.6	95.5	95.6	95.6	95.6	95.6	95.6	96.8	96.8	94.7	94.7	96.6	98.3	98.5	98.9	98.9	99	99	99.1	98.2	98.3	98.3	98.4	98.4	98.4	98.5	98.5	98.4	98.4	99.1	99.2	99.8		99.3
48	Francisella philomiragia (KU593491)	97.2	84.5	97.2	97.2	97.2	97.2	97.4	97.3	96.9	97	97	97	97.2	97.3	95.8	95.7	95.8	95.8	95.8	95.8	95.8	97	97	95.1	95	97	98.8	98.4	98.4	98.4	98.5	98.5	98.8	98.9	99	99	99.1	99.1	99.1	99.2	99.2	99.1	99.1	99	99	99.3	99.3
49	Francisella noatunensis (NR_043696)	97.3	84.6	97.3	97.3	97.3	97.3	97.5	97.4	97	97.1	97.1	97.1	97.3	97.4	95.9	95.7	95.9	95.9	95.9	95.9	95.9	97.1	97.1	95.3	95.2	97.1	98.5	97.9	98.3	98.3	98.4	98.4	98.3	98.8	98.9	98.9	99	99	99	99.1	99.1	99	99	99.1	99.1	98.9	98.9	99.5
50	Francisella piscicida (EF685352)	97.3	84.6	97.3	97.3	97.3	97.3	97.5	97.4	97	97.1	97.1	97.1	97.3	97.4	95.9	95.7	95.9	95.9	95.9	95.9	95.9	97.1	97.1	95.3	95.2	97.1	98.5	97.9	98.3	98.3	98.4	98.4	98.3	98.8	98.9	98.9	99	99	99	99.1	99.1	99	99	99.1	99.1	98.9	98.9	99.5
51	Francisella piscicida (AM403242)	97.3	84.8	97.3	97.3	97.3	97.3	97.5	97.4	97	97.1	97.1	97.1	97.3	97.4	95.9	95.7	95.9	95.9	95.9	95.9	95.9	97.1	97.1	95.1	95	97.1	98.5	97.9	98.3	98.3	98.4	98.4	98.3	98.8	98.9	98.9	99	99	99	99.1	99.1	99	99	99.1	99.1	98.9	98.9	99.5
52	Francisella philomiragia (EU503153)	97.5	84.7	97.5	97.5	97.5	97.5	97.7	97.6	97.2	97.3	97.3	97.3	97.5	97.6	96.1	95.9	96.1	96.1	96.1	96.1	96.1	97.3	97.3	95.3	95.2	97.3	98.5	97.9	98.3	98.3	98.4	98.4	98.3	98.8	98.9	98.9	99	99	99	99.1	99.1	99	99	99.1	99.1	98.9	98.9	99.5
53	Francisella sp. (MH329651)	97.2	84.7	97.2	97.2	97.2	97.2	97.4	97.3	97.1	97	97	97	97.2	97.3	96	95.8	96	96	96	96	96	97.2	97.2	95.4	94.8	96.9	97.7	97.7	98.4	98.4	98.5	98.5	98.3	98.3	98.4	98.4	98.5	98.5	98.5	98.6	98.6	98.5	98.5	98.9	98.9	98.7	98.7	99
54	Francisella philomiragia (EU503163)	97.1	84.4	97.1	97.1	97.1	97.1	97.3	97.2	97	96.9	96.9	96.9	97.1	97.2	95.9	95.7	95.9	95.9	95.9	95.9	95.9	97.1	97.1	95.3	94.8	96.9	97.8	97.7	97.9	97.9	98	98	97.8	98.4	98.5	98.5	98.6	98.6	98.6	98.7	98.7	98.6	98.6	98.4	98.4	98.4	98.4	99.1
55	Francisella philomiragia (AY496933)	97.3	84.5	97.3	97.3	97.3	97.3	97.5	97.4	97.2	97.1	97.1	97.1	97.3	97.4	96.1	95.9	96.1	96.1	96.1	96.1	96.1	97.3	97.3	95.5	94.9	97	98.1	97.9	98.2	98.2	98.3	98.3	98.1	98.6	98.7	98.7	98.8	98.8	98.8	98.9	98.9	98.8	98.8	98.6	98.6	98.6	98.6	99.3
56	Francisella philomiragia (EU503168)	97.5	84.6	97.5	97.5	97.5	97.5	97.7	97.6	97.4	97.3	97.3	97.3	97.5	97.6	96.2	96.1	96.2	96.2	96.2	96.2	96.2	97.5	97.5	95.6	94.9	97.2	98.2	97.8	98.1	98.1	98.2	98.2	98	98.6	98.7	98.7	98.8	98.8	98.8	98.9	98.9	98.8	98.8	98.8	98.8	98.6	98.6	99.2
57	Francisella philomiragia subsp. philomiragia (NR_114925)	97.5	84.6	97.5	97.5	97.5	97.5	97.7	97.6	97.4	97.3	97.3	97.3	97.5	97.6	96.2	96.1	96.2	96.2	96.2	96.2	96.2	97.5	97.5	95.6	94.9	97.2	98.2	97.8	98.1	98.1	98.2	98.2	98	98.6	98.7	98.7	98.8	98.8	98.8	98.9	98.9	98.8	98.8	98.8	98.8	98.6	98.6	99.2
58	Francisella philomiragia (EU503161)	97.3	84.4	97.3	97.3	97.3	97.3	97.5	97.4	97.2	97.1	97.1	97.1	97.3	97.4	96.1	95.9	96.1	96.1	96.1	96.1	96.1	97.3	97.3	95.5	94.9	97	98.1	97.9	98.2	98.2	98.3	98.3	98.1	98.8	98.9	98.9	99	99	99	99.1	99.1	99	99	98.7	98.7	98.7	98.7	99.3
59	Francisella philomiragia (KU593485)	97.3	84.5	97.3	97.3	97.3	97.3	97.5	97.4	97.2	97.1	97.1	97.1	97.3	97.4	96.1	95.9	96.1	96.1	96.1	96.1	96.1	97.3	97.3	95.5	94.9	97	98.1	97.9	98.2	98.2	98.3	98.3	98.1	98.6	98.7	98.7	98.8	98.8	98.8	98.9	98.9	98.8	98.8	98.6	98.6	98.6	98.6	99.3
60	Francisella philomiragia (KU593490)	97.3	84.4	97.3	97.3	97.3	97.3	97.5	97.4	97.2	97.1	97.1	97.1	97.3	97.4	96.1	95.9	96.1	96.1	96.1	96.1	96.1	97.3	97.3	95.5	94.8	97	98	97.8	98.1	98.1	98.2	98.2	98	98.6	98.7	98.7	98.8	98.8	98.8	98.9	98.9	98.8	98.8	98.6	98.6	98.6	98.6	99.2
61	Uncultured Francisella sp. (KC758867)	97.3	84.6	97.3	97.3	97.3	97.3	97.5	97.4	97.2	97.1	97.1	97.1	97.3	97.4	96.1	95.9	96.1	96.1	96.1	96.1	96.1	97.3	97.3	95.5	94.8	97	98	97.8	98.1	98.1	98.2	98.2	98	98.6	98.7	98.7	98.8	98.8	98.8	98.9	98.9	98.8	98.8	98.6	98.6	98.6	98.6	99.2
62	Francisella philomiragia (KU593489)	97.2	84.4	97.2	97.2	97.2	97.2	97.4	97.3	97.1	97	97	97	97.2	97.3	96	95.8	96	96	96	96	96	97.2	97.2	95.4	94.8	97	98	97.8	98.1	98.1	98.2	98.2	98	98.5	98.6	98.6	98.7	98.7	98.7	98.8	98.8	98.7	98.7	98.5	98.5	98.5	98.5	99.2
63	Francisella sp. (JN620407)	97.5	84.7	97.5	97.5	97.5	97.5	97.7	97.6	97.4	97.3	97.3	97.3	97.5	97.6	96.2	96.1	96.2	96.2	96.2	96.2	96.2	97.5	97.5	95.4	95.1	97.2	98.3	98.1	98.4	98.4	98.5	98.5	98.3	98.9	99	99	99.1	99.1	99.1	99.2	99.2	99.1	99.1	98.9	98.9	98.9	98.9	99.5
64	Francisella philomiragia (EU503155)	97.3	84.5	97.3	97.3	97.3	97.3	97.5	97.4	97.2	97.1	97.1	97.1	97.3	97.4	96.1	95.9	96.1	96.1	96.1	96.1	96.1	97.3	97.3	95.5	94.8	97	98	97.8	98.1	98.1	98.2	98.2	98	98.6	98.7	98.7	98.8	98.8	98.8	98.9	98.9	98.8	98.8	98.6	98.6	98.6	98.6	99.2
65	Francisella philomiragia (EU503159)	97.3	84.4	97.3	97.3	97.3	97.3	97.5	97.4	97.2	97.1	97.1	97.1	97.3	97.4	96.1	95.9	96.1	96.1	96.1	96.1	96.1	97.3	97.3	95.5	94.9	97	98	97.8	98.1	98.1	98.2	98.2	98	98.6	98.7	98.7	98.8	98.8	98.8	98.9	98.9	98.8	98.8	98.6	98.6	98.6	98.6	99.2
66	Francisella philomiragia (EU503166)	97.3	84.4	97.3	97.3	97.3	97.3	97.5	97.4	97.2	97.1	97.1	97.1	97.3	97.4	96.1	95.9	96.1	96.1	96.1	96.1	96.1	97.3	97.3	95.5	94.8	97	98	97.8	98.1	98.1	98.2	98.2	98	98.6	98.7	98.7	98.8	98.8	98.8	98.9	98.9	98.8	98.8	98.6	98.6	98.6	98.6	99.2
67	Francisella philomiragia (EU503167)	97.4	84.5	97.4	97.4	97.4	97.4	97.6	97.5	97.3	97.2	97.2	97.2	97.4	97.5	96.2	96	96.2	96.2	96.2	96.2	96.2	97.4	97.4	95.6	94.9	97.1	98.1	97.9	98.2	98.2	98.3	98.3	98.1	98.7	98.8	98.8	98.9	98.9	98.9	99	99	98.9	98.9	98.7	98.7	98.7	98.7	99.3
68	Francisella sp. (EU031811)	97.1	84.8	97.1	97.1	97.1	97.1	97.3	97.2	96.8	96.9	96.9	96.9	97.1	97.2	95.8	95.5	95.8	95.8	95.8	95.8	95.8	96.9	96.9	96.2	96.4	95.9	96.6	96.1	96.3	96.3	96.4	96.4	96.8	96.5	96.6	96.6	96.7	96.7	96.7	96.8	96.8	96.7	96.7	97	97.2	96.6	96.8	97.3
69	Uncultured Francisella sp. (EU924182)	97.7	82.8	97.7	97.7	97.7	97.7	97.8	97.8	97.5	97.5	97.5	97.5	97.8	97.9	96.1	95.9	96.1	96.1	96.1	96.1	96.1	97.7	97.7	92.6	92.5	94.8	94.9	94.3	94.6	94.6	94.7	94.7	94.8	95	95.1	95.1	95.2	95.2	95.2	95.3	95.3	95.2	95.2	95.3	95.5	94.9	95.1	95.3
70	Uncultured Francisella sp. (EU924183)	97.7	83.1	97.7	97.7	97.7	97.7	97.8	97.8	97.5	97.5	97.5	97.5	97.8	97.9	96.1	95.9	96.1	96.1	96.1	96.1	96.1	97.7	97.7	92.6	92.5	94.8	94.9	94.5	94.6	94.6	94.7	94.7	94.8	95	95.1	95.1	95.2	95.2	95.2	95.3	95.3	95.2	95.2	95.3	95.5	94.9	95.1	95.3
71	Francisella persica (NR_118695)	97.8	83.5	97.8	97.8	97.8	97.8	98	98.1	97.7	98.1	98.1	98.1	98	98.1	96.5	96.3	96.5	96.5	96.5	96.5	96.5	97.8	97.8	94.1	94.3	96.3	95.8	95.6	95.8	95.8	95.8	95.8	95.8	96	96.1	96.1	96.2	96.2	96.2	96.3	96.3	96.2	96.2	96.4	96.7	96.1	96.3	96.6
72	Uncultured Francisella sp. clone APOH1-4 JQ359609)	98.6	83.9	98.6	98.6	98.6	98.6	98.6	98.7	98.3	98.8	98.8	98.8	98.8	98.9	97.2	97	97.2	97.2	97.2	97.2	97.2	98.6	98.6	93.9	93.8	96	96.2	95.7	96	96	96.1	96.1	96.3	95.9	96	96	96.1	96.1	96.1	96.2	96.2	96.1	96.1	96.7	96.7	96	96.2	96.3
73	Uncultured Francisella sp. (JQ359610)	98.2	83.7	98.2	98.2	98.2	98.2	98.2	98.3	97.9	98.4	98.4	98.4	98.4	98.5	96.8	96.6	96.8	96.8	96.8	96.8	96.8	98.2	98.2	93.5	93.4	95.6	95.9	95.3	95.6	95.6	95.7	95.7	96	95.5	95.6	95.6	95.7	95.7	95.7	95.8	95.8	95.7	95.7	96.3	96.3	95.6	95.8	96
74	Francisella persica (NR_118553)	98.6	84.2	98.6	98.6	98.6	98.6	98.8	98.9	98.5	98.8	98.8	98.8	98.8	98.9	97.3	97.1	97.3	97.3	97.3	97.3	97.3	98.6	98.6	94.8	94.9	97.1	96.6	96.3	96.4	96.4	96.5	96.5	96.6	96.8	96.9	96.9	97	97	97	97.1	97.1	97	97	97.2	97.4	96.8	97	97.4
75	Francisella tularensis var. novicida (26084)	98.1	84	98.1	98.1	98.1	98.1	98.4	98.3	98	98.3	98.3	98.3	98.3	98.3	96.8	96.7	96.8	96.8	96.8	96.8	96.8	98.1	98.1	94.3	94.3	96.8	96.6	95.8	96.2	96.2	96.3	96.3	96.5	96.6	96.7	96.7	96.8	96.8	96.8	96.9	96.9	96.8	96.8	97	97.2	96.5	96.7	97
76	Francisella tularensis (NR_029362)	97.6	83.5	97.6	97.6	97.6	97.6	97.9	97.8	97.5	97.7	97.7	97.7	97.7	97.8	96.3	96.2	96.3	96.3	96.3	96.3	96.3	97.6	97.6	93.9	93.7	96.3	96	95.2	95.6	95.6	95.7	95.7	95.9	96	96.1	96.1	96.2	96.2	96.2	96.2	96.2	96.2	96.2	96.4	96.6	95.9	96.1	96.4
77	Uncultured Francisella sp. (DQ994185)	98	84	98	98	98	98	98.4	98.3	97.9	98.2	98.2	98.2	98.2	98.3	96.9	96.7	96.9	96.9	96.9	96.9	96.9	98	98	94.3	94.3	96.9	96.5	95.8	96.2	96.2	96.2	96.2	96.4	96.5	96.6	96.6	96.7	96.7	96.7	96.8	96.8	96.7	96.7	97	97.2	96.4	96.6	97
78	Uncultured Francisella sp. (DQ994192)	97.9	84	97.9	97.9	97.9	97.9	98.3	98.2	97.8	98.1	98.1	98.1	98.1	98.2	96.8	96.6	96.8	96.8	96.8	96.8	96.8	97.9	97.9	94.2	94.2	96.8	96.4	95.7	96.1	96.1	96.2	96.2	96.3	96.4	96.5	96.5	96.6	96.6	96.6	96.7	96.7	96.6	96.6	96.9	97.1	96.3	96.5	96.9
79	Uncultured Francisella sp. (DQ994187)	98.1	84.3	98.1	98.1	98.1	98.1	98.5	98.4	98	98.3	98.3	98.3	98.3	98.4	97	96.8	97	97	97	97	97	98.1	98.1	94.4	94.4	97	96.6	95.9	96.2	96.2	96.3	96.3	96.5	96.6	96.7	96.7	96.8	96.8	96.8	96.9	96.9	96.8	96.8	97.1	97.3	96.5	96.7	97.1
80	Uncultured Francisella sp. (DQ994180)	98	84	98	98	98	98	98.4	98.3	97.9	98.2	98.2	98.2	98.2	98.3	96.9	96.7	96.9	96.9	96.9	96.9	96.9	98	98	94.4	94.4	96.9	96.5	96	96.3	96.3	96.4	96.4	96.6	96.7	96.8	96.8	96.9	96.9	96.9	97	97	96.9	96.9	97	97.2	96.6	96.8	97.2
81	Uncultured Francisella sp. (DQ994189)	98.2	84.2	98.2	98.2	98.2	98.2	98.6	98.5	98.1	98.4	98.4	98.4	98.4	98.5	97.1	96.9	97.1	97.1	97.1	97.1	97.1	98.2	98.2	94.5	94.5	97.1	96.7	96	96.3	96.3	96.4	96.4	96.6	96.7	96.8	96.8	96.9	96.9	96.9	97	97	96.9	96.9	97.2	97.4	96.6	96.8	97.2
82	Francisella hispaniensis (KT281843)	98.6	84.5	98.6	98.6	98.6	98.6	99	98.9	98.5	98.8	98.8	98.8	98.8	98.9	97.4	97.2	97.4	97.4	97.4	97.4	97.4	98.6	98.6	94.6	94.6	97.1	96.8	96	96.2	96.2	96.3	96.3	96.5	96.8	96.9	96.9	96.9	96.9	96.9	97	97	97	96.9	97	97.2	96.7	96.9	97.2
83	Francisella hispaniensis (NR_116944)	99	84.6	99	99	99	99	99.3	99.2	98.9	99.2	99.2	99.2	99.2	99.2	97.7	97.6	97.7	97.7	97.7	97.7	97.7	99	99	94.8	94.8	97.4	97.1	96.3	96.5	96.5	96.6	96.6	96.8	97.1	97.2	97.2	97.3	97.3	97.3	97.4	97.4	97.3	97.3	97.4	97.6	97	97.2	97.6
84	Francisella sp. (FJ997642)	99	84.6	99	99	99	99	99.3	99.2	98.9	99.2	99.2	99.2	99.2	99.2	97.7	97.6	97.7	97.7	97.7	97.7	97.7	99	99	94.8	94.8	97.4	97.1	96.3	96.5	96.5	96.6	96.6	96.8	97.1	97.2	97.2	97.3	97.3	97.3	97.4	97.4	97.3	97.3	97.4	97.6	97	97.2	97.6
85	Francisella novicida (EU365864)	98.8	84.4	98.8	98.8	98.8	98.8	99.2	99.1	98.7	99	99	99	99	99.1	97.6	97.4	97.6	97.6	97.6	97.6	97.6	98.8	98.8	94.7	94.7	97.2	96.9	96.2	96.3	96.3	96.4	96.4	96.6	96.9	97	97	97.1	97.1	97.1	97.2	97.2	97.1	97.1	97.2	97.4	96.8	97	97.4
86	Francisella tularensis (AY243028)	98.8	84.5	98.8	98.8	98.8	98.8	99.2	99.1	98.8	99	99	99	99	99.1	97.7	97.5	97.7	97.7	97.7	97.7	97.7	98.9	98.9	94.7	94.8	97.2	96.9	96.2	96.4	96.4	96.5	96.5	96.7	96.9	97	97	97.1	97.1	97.1	97.2	97.2	97.1	97.1	97.2	97.4	96.9	97	97.4
87	Francisella sp. (KU507069)	98.9	84.5	98.9	98.9	98.9	98.9	99.2	99.2	98.8	99.1	99.1	99.1	99.1	99.2	97.7	97.5	97.7	97.7	97.7	97.7	97.7	98.9	98.9	94.7	94.8	97.3	97	96.2	96.4	96.4	96.5	96.5	96.7	97	97.1	97.1	97.2	97.2	97.2	97.3	97.3	97.2	97.2	97.3	97.5	96.9	97.1	97.5
88	Uncultured Francisella sp. (DQ994186)	98.3	84.5	98.3	98.3	98.3	98.3	98.7	98.6	98.2	98.5	98.5	98.5	98.5	98.6	97.2	97	97.2	97.2	97.2	97.2	97.2	98.3	98.3	94.6	94.6	97.2	96.8	96.1	96.4	96.4	96.5	96.5	96.7	96.8	96.9	96.9	97	97	97	97.1	97.1	97	97	97.3	97.5	96.7	96.9	97.3
89	Francisella tularensis subsp. novicida (NR_043278)	98.4	84.3	98.4	98.4	98.4	98.4	98.8	98.7	98.3	98.6	98.6	98.6	98.6	98.7	97.2	97	97.2	97.2	97.2	97.2	97.2	98.4	98.4	94.6	94.6	97.2	96.8	96.1	96.4	96.4	96.5	96.5	96.7	96.8	96.9	96.9	97	97	97	97.1	97.1	97	97	97.3	97.5	96.7	96.9	97.3
90	Francisella novicida (EU867539)	98.7	84.4	98.7	98.7	98.7	98.7	99.1	99	98.6	98.9	98.9	98.9	98.9	99	97.5	97.3	97.5	97.5	97.5	97.5	97.5	98.7	98.7	94.7	94.8	97.4	97	96.2	96.6	96.6	96.7	96.7	96.9	97	97.1	97.1	97.2	97.2	97.2	97.3	97.3	97.2	97.2	97.5	97.7	96.9	97.1	97.5
91	Francisella cf. novicida (AY968238)	98.6	84.4	98.6	98.6	98.6	98.6	99	98.9	98.5	98.8	98.8	98.8	98.8	98.9	97.4	97.2	97.4	97.4	97.4	97.4	97.4	98.6	98.6	94.7	94.7	97.3	96.9	96.2	96.5	96.5	96.6	96.6	96.8	96.9	97	97	97.1	97.1	97.1	97.2	97.2	97.1	97.1	97.4	97.6	96.8	97	97.4
92	Francisella sp. (EU848558)	98.4	84.3	98.4	98.4	98.4	98.4	98.8	98.7	98.3	98.6	98.6	98.6	98.6	98.7	97.2	97	97.2	97.2	97.2	97.2	97.2	98.4	98.4	94.7	94.8	97.3	96.8	96.2	96.6	96.6	96.7	96.7	96.9	97	97.1	97.1	97.2	97.2	97.2	97.3	97.3	97.2	97.2	97.3	97.5	96.9	97.1	97.5
93	Francisella sp. (EU867537)	98.5	84.4	98.5	98.5	98.5	98.5	98.9	98.8	98.4	98.7	98.7	98.7	98.7	98.8	97.3	97.1	97.3	97.3	97.3	97.3	97.3	98.5	98.5	94.7	94.7	97.3	96.9	96.2	96.5	96.5	96.6	96.6	96.8	96.9	97	97	97.1	97.1	97.1	97.2	97.2	97.1	97.1	97.4	97.6	96.8	97	97.4
94	Uncultured Francisella sp. (DQ994174)	98.4	84.4	98.4	98.4	98.4	98.4	98.8	98.7	98.3	98.6	98.6	98.6	98.6	98.7	97.3	97.1	97.3	97.3	97.3	97.3	97.3	98.4	98.4	94.7	94.7	97.3	96.9	96.2	96.5	96.5	96.6	96.6	96.8	96.9	97	97	97.1	97.1	97.1	97.2	97.2	97.1	97.1	97.4	97.6	96.8	97	97.4
95	Uncultured Francisella sp. (DQ994197)	98.4	84.4	98.4	98.4	98.4	98.4	98.8	98.7	98.3	98.6	98.6	98.6	98.6	98.7	97.3	97.1	97.3	97.3	97.3	97.3	97.3	98.4	98.4	94.7	94.8	97.3	96.9	96.3	96.7	96.7	96.8	96.8	97	97.1	97.2	97.2	97.3	97.3	97.3	97.4	97.4	97.3	97.3	97.4	97.6	97	97.2	97.6
96	Francisella tularensis (MG432685)	98.5	84.4	98.5	98.5	98.5	98.5	98.9	98.8	98.4	98.7	98.7	98.7	98.7	98.8	97.3	97.1	97.3	97.3	97.3	97.3	97.3	98.5	98.5	94.7	94.7	97.3	96.9	96.2	96.5	96.5	96.6	96.6	96.8	96.9	97	97	97.1	97.1	97.1	97.2	97.2	97.1	97.1	97.4	97.6	96.8	97	97.4
97	Francisella tularensis (AF143093)	98.1	84.2	98.1	98.1	98.1	98.1	98.5	98.4	98	98.3	98.3	98.3	98.3	98.4	96.9	96.7	96.9	96.9	96.9	96.9	96.9	98.1	98.1	94.3	94.3	96.9	96.5	95.8	96.2	96.2	96.3	96.3	96.4	96.5	96.6	96.6	96.7	96.7	96.7	96.8	96.8	96.7	96.7	97	97.2	96.4	96.6	97
98	Francisella tularensis subsp. holarctica (AJ698866)	98.5	84.4	98.5	98.5	98.5	98.5	98.9	98.8	98.4	98.7	98.7	98.7	98.7	98.8	97.3	97.1	97.3	97.3	97.3	97.3	97.3	98.5	98.5	94.7	94.7	97.3	96.9	96.2	96.5	96.5	96.6	96.6	96.8	96.9	97	97	97.1	97.1	97.1	97.2	97.2	97.1	97.1	97.4	97.6	96.8	97	97.4
99	Francisella tularensis subsp. novicida (NR_115349)	98.6	84.5	98.6	98.6	98.6	98.6	99	98.9	98.5	98.8	98.8	98.8	98.8	98.9	97.4	97.2	97.4	97.4	97.4	97.4	97.4	98.6	98.6	94.7	94.8	97.4	97	96.2	96.6	96.6	96.7	96.7	96.9	97	97.1	97.1	97.2	97.2	97.2	97.3	97.3	97.2	97.2	97.5	97.7	96.9	97.1	97.5
100	Francisella tularensis subsp. tularensis (AY968224)	98.6	84.5	98.6	98.6	98.6	98.6	99	98.9	98.5	98.8	98.8	98.8	98.8	98.9	97.4	97.2	97.4	97.4	97.4	97.4	97.4	98.6	98.6	94.7	94.8	97.4	97	96.2	96.6	96.6	96.7	96.7	96.9	97	97.1	97.1	97.2	97.2	97.2	97.3	97.3	97.2	97.2	97.5	97.7	96.9	97.1	97.5
101	Uncultured Francisella sp. (DQ994171)	98.5	84.5	98.5	98.5	98.5	98.5	98.9	98.8	98.4	98.7	98.7	98.7	98.7	98.8	97.4	97.2	97.4	97.4	97.4	97.4	97.4	98.5	98.5	94.7	94.8	97.4	97	96.2	96.6	96.6	96.7	96.7	96.9	97	97.1	97.1	97.2	97.2	97.2	97.3	97.3	97.2	97.2	97.5	97.7	96.9	97.1	97.5
102	Uncultured Francisella sp. (DQ994178)	98.3	84.3	98.3	98.3	98.3	98.3	98.7	98.6	98.2	98.5	98.5	98.5	98.5	98.6	97.2	97	97.2	97.2	97.2	97.2	97.2	98.3	98.3	94.6	94.6	97.2	96.8	96.1	96.4	96.4	96.5	96.5	96.7	96.8	96.9	96.9	97	97	97	97.1	97.1	97	97	97.3	97.5	96.7	96.9	97.3
103	Uncultured Francisella sp. (DQ994188)	98.4	84.4	98.4	98.4	98.4	98.4	98.8	98.7	98.3	98.6	98.6	98.6	98.6	98.7	97.3	97.1	97.3	97.3	97.3	97.3	97.3	98.4	98.4	94.7	94.7	97.3	96.9	96.2	96.5	96.5	96.6	96.6	96.8	96.9	97	97	97.1	97.1	97.1	97.2	97.2	97.1	97.1	97.4	97.6	96.8	97	97.4
104	Uncultured Francisella sp. (DQ994172)	98.4	84.4	98.4	98.4	98.4	98.4	98.8	98.7	98.3	98.6	98.6	98.6	98.6	98.7	97.3	97.1	97.3	97.3	97.3	97.3	97.3	98.4	98.4	94.7	94.7	97.3	96.9	96.2	96.5	96.5	96.6	96.6	96.8	96.9	97	97	97.1	97.1	97.1	97.2	97.2	97.1	97.1	97.4	97.6	96.8	97	97.4
105	Uncultured Francisella sp. (DQ994179)	98.2	84.2	98.2	98.2	98.2	98.2	98.6	98.5	98.1	98.4	98.4	98.4	98.4	98.5	97.1	96.9	97.1	97.1	97.1	97.1	97.1	98.2	98.2	94.5	94.5	97.2	96.7	96	96.3	96.3	96.4	96.4	96.6	96.9	96.8	96.8	96.9	96.9	96.9	97	97	96.9	96.9	97.2	97.4	96.6	96.8	97.2
106	Uncultured Francisella sp. (DQ994181	98.2	84.2	98.2	98.2	98.2	98.2	98.6	98.5	98.1	98.4	98.4	98.4	98.4	98.5	97.1	96.9	97.1	97.1	97.1	97.1	97.1	98.2	98.2	94.5	94.5	97.1	96.7	96	96.3	96.3	96.4	96.4	96.6	96.7	96.8	96.8	96.9	96.9	96.9	97	97	96.9	96.9	97.2	97.4	96.6	96.8	97.2
107	Uncultured Francisella sp. (DQ994184)	98.2	84.2	98.2	98.2	98.2	98.2	98.6	98.5	98.1	98.4	98.4	98.4	98.4	98.5	97.1	96.9	97.1	97.1	97.1	97.1	97.1	98.2	98.2	94.5	94.5	97.1	96.7	96	96.3	96.3	96.4	96.4	96.6	96.7	96.8	96.8	96.9	96.9	96.9	97	97	96.9	96.9	97.2	97.4	96.6	96.8	97.2
108	Uncultured Francisella sp. (DQ994191)	98.2	84.2	98.2	98.2	98.2	98.2	98.6	98.5	98.1	98.4	98.4	98.4	98.4	98.5	97.1	96.9	97.1	97.1	97.1	97.1	97.1	98.2	98.2	94.5	94.5	97.1	96.7	96	96.3	96.3	96.4	96.4	96.6	96.7	96.8	96.8	96.9	96.9	96.9	97	97	96.9	96.9	97.2	97.4	96.6	96.8	97.2
109	Uncultured Francisella sp. (DQ994176)	98.1	84.1	98.1	98.1	98.1	98.1	98.5	98.4	98	98.3	98.3	98.3	98.3	98.4	97	96.8	97	97	97	97	97	98.1	98.1	94.4	94.4	97	96.6	95.9	96.2	96.2	96.3	96.3	96.5	96.6	96.7	96.7	96.8	96.8	96.8	96.9	96.9	96.8	96.8	97.1	97.3	96.5	96.7	97.1
110	Uncultured Francisella sp. (DQ994173)	98.3	84.3	98.3	98.3	98.3	98.3	98.7	98.6	98.2	98.5	98.5	98.5	98.5	98.6	97.2	97	97.2	97.2	97.2	97.2	97.2	98.3	98.3	94.6	94.6	97.2	96.8	96.1	96.4	96.4	96.5	96.5	96.7	96.8	96.9	96.9	97	97	97	97.1	97.1	97	97	97.3	97.5	96.7	96.9	97.3
111	Francisella sp. genotype ZOTU 13b 1396Hsp2F (MN088357)	99.3	84.1	99.3	99.3	99.3	99.3	99.2	99.3	99.3	99.1	99.1	99.1	99.4	99.5	97.7	97.5	97.7	97.7	97.7	97.7	97.7	99.8	99.8	94.2	94.1	96.2	96.5	96	96.2	96.2	96.3	96.3	96.4	96.3	96.4	96.4	96.5	96.5	96.5	96.6	96.6	96.5	96.5	97	97	96.4	96.6	96.8
[truncated: 63 more columns]
