# Supplementary material for: Illuminating the bacterial microbiome of Australian ticks with 16S and Rickettsia-specific next-generation sequencing
Source: Curr Res Parasitol Vector Borne Dis. 2021 Jun 11;1:100037. doi: 10.1016/j.crpvbd.2021.100037 (PMC8906098; doi:10.1016/j.crpvbd.2021.100037)
Supplement: Multimedia component 3 — Additional file 3.Tick-associated bacterial 16S sequences in ExCs, NTCs and ICs and Rickettsia-specific sequences in NTCs and ICs. [file mmc3.xlsx]

## Sheet: ExC Tick-associated 16S
Additional file 3. Tick-associated bacterial 16S sequences in ExCs, NTCs and ICs and Rickettsia-specific sequences in NTCs and Ics.
Control ID	Anaplasmataceae									Coxiellaceae															Candidatus Midichloriaceae						Francisellaceae												Rickettsiaceae
	ZOTU 19			ZOTU 40			ZOTU 8			ZOTU 3			ZOTU 4			ZOTU 7			ZOTU 115			ZOTU 57			ZOTU 1			ZOTU 2			ZOTU 13			ZOTU 42			ZOTU 70			ZOTU 97			ZOTU 10,457			ZOTU 4,336			ZOTU 33
	Anaplasma platys			"Candidatus Neoehrlichia arcana"			"Candidatus Neoehrlichia australis"			Coxiella sp.			Coxiella sp.			Coxiellaceae gen. sp.			Coxiellaceae gen. sp.			Coxiellaceae gen. sp.			Candidatus Midichloria sp.			Candidatus Midichloria sp.			Francisella sp.			Francisella sp.			Francisella sp.			Francisella sp.			Rickettsiaceae sp.			Rickettsia sp.			Rickettsia sp.
	No. of sequences	Sequencing depth	% reads	No. of sequences	Sequencing depth	% reads	No. of sequences	Sequencing depth	% reads	No. of sequences	Sequencing depth	% reads	No. of sequences	Sequencing depth	% reads	No. of sequences	Sequencing depth	% reads	No. of sequences	Sequencing depth	% reads	No. of sequences	Sequencing depth	% reads	No. of sequences	Sequencing depth	% reads	No. of sequences	Sequencing depth	% reads	No. of sequences	Sequencing depth	% reads	No. of sequences	Sequencing depth	% reads	No. of sequences	Sequencing depth	% reads	No. of sequences	Sequencing depth	% reads		Sequencing depth	% reads	No. of sequences	Sequencing depth	% reads	No. of sequences
E1.1	2	82265	0.00243117	-	-	-	0	82265	0	1	82265	0.00121558	3	82265	0.00364675	0	82265	0	-	-	-	-	-	-	5	82265	0.00607792	1	82265	0.00121558	-	-	-	-	-	-	-	-	-	-	-	-	-	-	-	-	-	-	-
E1.2	0	3444	0	-	-	-	0	3444	0	26	3444	0.754936	0	3444	0	2	3444	0.058072	-	-	-	-	-	-	0	3444	0	0	3444	0	-	-	-	-	-	-	-	-	-	-	-	-	-	-	-	-	-	-	-
E1.3	0	2033	0	-	-	-	1	2033	0.0491884	0	2033	0	0	2033	0	0	2033	0	-	-	-	-	-	-	0	2033	0	0	2033	0	-	-	-	-	-	-	-	-	-	-	-	-	-	-	-	-	-	-	-
E2.1	-	-	-	-	-	-	-	-	-	-	-	-	-	-	-	3	3519	0.0852515	-	-	-	-	-	-	0	3519	0	-	-	-	-	-	-	-	-	-	-	-	-	-	-	-	-	-	-	-	-	-	-
E2.2	-	-	-	-	-	-	-	-	-	-	-	-	-	-	-	0	3287	0	-	-	-	-	-	-	1	3287	0.0304229	-	-	-	-	-	-	-	-	-	-	-	-	-	-	-	-	-	-	-	-	-	-
E3.1	-	-	-	-	-	-	-	-	-	-	-	-	-	-	-	8	914	0.875274	-	-	-	-	-	-	-	-	-	-	-	-	-	-	-	-	-	-	-	-	-	-	-	-	-	-	-	-	-	-	-
E3.2	-	-	-	-	-	-	-	-	-	-	-	-	-	-	-	9	3600	0.25	-	-	-	-	-	-	-	-	-	-	-	-	2	3600	0.0555556	-	-	-	-	-	-	-	-	-	-	-	-	-	-	-	-
E3.3	-	-	-	-	-	-	-	-	-	-	-	-	-	-	-	0	51291	0	-	-	-	-	-	-	-	-	-	-	-	-	-	-	-	-	-	-	-	-	-	-	-	-	-	-	-	-	-	-	-
E4.1	-	-	-	-	-	-	-	-	-	7	70304	0.00995676	3	70304	0.00426718	5	70304	0.00711197	-	-	-	-	-	-	21	70304	0.0298703	2	70304	0.00284479	-	-	-	3	70304	0.00426718	2	70304	0.00284479	-	-	-	-	-	-	-	-	-	-
E4.2	-	-	-	-	-	-	-	-	-	0	2281	0	0	2281	0	0	2281	0	-	-	-	-	-	-	0	2281	0	1	2281	0.0438404	-	-	-	-	-	-	-	-	-	-	-	-	-	-	-	-	-	-	-
E4.3	-	-	-	-	-	-	-	-	-	0	1697	0	0	1697	0	1	1697	0.0589275	-	-	-	-	-	-	0	1697	0	1	1697	0.0589275	-	-	-	-	-	-	-	-	-	-	-	-	-	-	-	-	-	-	-
E4.4	-	-	-	-	-	-	-	-	-	0	40602	0	0	40602	0	4	40602	0.00985173	-	-	-	-	-	-	12	40602	0.0295552	0	40602	0	1	40602	0.00246293	-	-	-	-	-	-	-	-	-	-	-	-	-	-	-	-
E4.5	-	-	-	-	-	-	-	-	-	1	12478	0.0080141	0	12478	0	4	12478	0.0320564	-	-	-	-	-	-	17	12478	0.13624	9	12478	0.0721269	-	-	-	-	-	-	-	-	-	-	-	-	-	-	-	-	-	-	-
E4.6	-	-	-	-	-	-	-	-	-	0	10625	0	0	10625	0	0	10625	0	-	-	-	-	-	-	0	10625	0	0	10625	0	-	-	-	-	-	-	-	-	-	-	-	-	-	-	-	-	-	-	-
E5.1	-	-	-	-	-	-	-	-	-	1	49697	0.00201219	-	-	-	0	49697	0	-	-	-	-	-	-	5	49697	0.010061	4	49697	0.00804878	-	-	-	-	-	-	-	-	-	-	-	-	-	-	-	-	-	-	0
E5.2	-	-	-	-	-	-	-	-	-	1	2117	0.0472367	-	-	-	2	2117	0.0944733	-	-	-	-	-	-	0	2117	0	0	2117	0	-	-	-	-	-	-	-	-	-	-	-	-	-	-	-	-	-	-	0
E5.3	-	-	-	-	-	-	-	-	-	0	2142	0	-	-	-	0	2142	0	-	-	-	-	-	-	0	2142	0	0	2142	0	-	-	-	-	-	-	-	-	-	-	-	-	-	-	-	-	-	-	0
E5.4	-	-	-	-	-	-	-	-	-	0	99179	0	-	-	-	0	99179	0	-	-	-	-	-	-	0	99179	0	0	99179	0	1	99179	0.00100828	-	-	-	-	-	-	-	-	-	-	-	-	-	-	-	1
E6.1	-	-	-	1166	63186	1.84535	-	-	-	0	63186	0	1	63186	0.00158263	0	63186	0	-	-	-	-	-	-	4	63186	0.00633052	4	63186	0.00633052	-	-	-	3	63186	0.00474789	-	-	-	-	-	-	-	-	-	-	-	-	-
E6.2	-	-	-	0	4048	0	-	-	-	2	4048	0.0494071	0	4048	0	0	4048	0	-	-	-	-	-	-	0	4048	0	1	4048	0.0247036	-	-	-	-	-	-	-	-	-	-	-	-	-	-	-	-	-	-	-
E6.3	-	-	-	0	2426	0	-	-	-	0	2426	0	0	2426	0	1	2426	0.0412201	-	-	-	-	-	-	0	2426	0	0	2426	0	-	-	-	-	-	-	-	-	-	-	-	-	-	-	-	-	-	-	-
E7.1	-	-	-	-	-	-	-	-	-	6	64250	0.00933852	1	64250	0.00155642	7	64250	0.0108949	-	-	-	-	-	-	13	64250	0.0202335	-	-	-	-	-	-	-	-	-	-	-	-	-	-	-	-	-	-	-	-	-	-
E7.2	-	-	-	-	-	-	-	-	-	0	1415	0	0	1415	0	2	1415	0.141343	-	-	-	-	-	-	0	1415	0	-	-	-	-	-	-	-	-	-	-	-	-	-	-	-	-	-	-	-	-	-	-
E7.3	-	-	-	-	-	-	-	-	-	2	2159	0.0926355	0	2159	0	1	2159	0.0463177	-	-	-	-	-	-	0	2159	0	-	-	-	-	-	-	-	-	-	-	-	-	-	-	-	-	-	-	-	-	-	-
E8.1	-	-	-	-	-	-	-	-	-	3	41076	0.00730353	1	41076	0.00243451	4	41076	0.00973805	-	-	-	-	-	-	2	41076	0.00486902	5	41076	0.0121726	-	-	-	-	-	-	-	-	-	-	-	-	-	-	-	-	-	-	-
E8.2	-	-	-	-	-	-	-	-	-	0	4323	0	0	4323	0	2	4323	0.0462642	-	-	-	-	-	-	0	4323	0	0	4323	0	-	-	-	-	-	-	-	-	-	-	-	-	-	-	-	-	-	-	-
E8.3	-	-	-	-	-	-	-	-	-	1	3227	0.0309885	0	3227	0	0	3227	0	-	-	-	-	-	-	0	3227	0	0	3227	0	-	-	-	-	-	-	-	-	-	-	-	-	-	-	-	-	-	-	-
E9.1	2	32957	0.00606851	1	32957	0.00303426	-	-	-	-	-	-	-	-	-	5	32957	0.0151713	-	-	-	-	-	-	18	32957	0.0546166	-	-	-	-	-	-	-	-	-	-	-	-	-	-	-	-	-	-	-	-	-	-
E9.2	0	1446	0	0	1446	0	-	-	-	-	-	-	-	-	-	1	1446	0.0691563	-	-	-	-	-	-	0	1446	0	-	-	-	-	-	-	-	-	-	-	-	-	-	-	-	-	-	-	-	-	-	-
E9.3	0	1228	0	0	1228	0	-	-	-	-	-	-	-	-	-	0	1228	0	-	-	-	-	-	-	0	1228	0	-	-	-	1	1228	0.0814332	-	-	-	-	-	-	-	-	-	-	-	-	-	-	-	-
E10.1	-	-	-	-	-	-	-	-	-	-	-	-	-	-	-	-	-	-	-	-	-	-	-	-	1	2089	0.0478698	-	-	-	-	-	-	-	-	-	-	-	-	-	-	-	-	-	-	-	-	-	-
E10.2	-	-	-	-	-	-	-	-	-	-	-	-	-	-	-	-	-	-	-	-	-	-	-	-	0	23768	0	-	-	-	-	-	-	-	-	-	-	-	-	-	-	-	-	-	-	-	-	-	-
E11.1	0	6449	0	37	6449	0.573732	46	6449	0.713289	0	6449	0	0	6449	0	-	-	-	-	-	-	-	-	-	105	6449	1.62816	-	-	-	-	-	-	-	-	-	3	6449	0.0465188	-	-	-	-	-	-	1	6449	0.0155063	-
E11.2	2	36080	0.00554324	0	36080	0	0	36080	0	1	36080	0.00277162	334	36080	0.925721	-	-	-	-	-	-	-	-	-	2	36080	0.00554324	-	-	-	-	-	-	-	-	-	-	-	-	-	-	-	-	-	-	0	36080	0	-
E12.1	-	-	-	-	-	-	-	-	-	-	-	-	-	-	-	14	74	18.9189	-	-	-	-	-	-	-	-	-	-	-	-	-	-	-	-	-	-	-	-	-	-	-	-	-	-	-	-	-	-	-
E12.2	-	-	-	-	-	-	-	-	-	-	-	-	-	-	-	5	454	1.10132	-	-	-	-	-	-	-	-	-	-	-	-	-	-	-	-	-	-	-	-	-	-	-	-	-	-	-	-	-	-	-
E13.1	-	-	-	-	-	-	-	-	-	-	-	-	-	-	-	1	1239	0.0807103	-	-	-	-	-	-	-	-	-	-	-	-	-	-	-	-	-	-	-	-	-	-	-	-	-	-	-	-	-	-	-
E13.2	-	-	-	-	-	-	-	-	-	-	-	-	-	-	-	1	3878	0.0257865	-	-	-	-	-	-	-	-	-	-	-	-	-	-	-	-	-	-	-	-	-	-	-	-	-	-	-	-	-	-	-
E14.1	-	-	-	-	-	-	-	-	-	2	38836	0.00514986	2	38836	0.00514986	6	38836	0.0154496	-	-	-	-	-	-	15	38836	0.038624	5	38836	0.0128747	-	-	-	-	-	-	-	-	-	-	-	-	-	-	-	-	-	-	-
E14.2	-	-	-	-	-	-	-	-	-	1	1682	0.059453	0	1682	0	1	1682	0.059453	-	-	-	-	-	-	0	1682	0	0	1682	0	-	-	-	-	-	-	-	-	-	-	-	-	-	-	-	-	-	-	-
E14.3	-	-	-	-	-	-	-	-	-	0	504	0	0	504	0	5	504	0.992063	-	-	-	-	-	-	0	504	0	0	504	0	-	-	-	-	-	-	-	-	-	-	-	-	-	-	-	-	-	-	-
E15.1	-	-	-	-	-	-	-	-	-	9	42153	0.0213508	2	42153	0.00474462	4	42153	0.00948924	-	-	-	-	-	-	12	42153	0.0284677	-	-	-	1	42153	0.00237231	-	-	-	-	-	-	-	-	-	-	-	-	-	-	-	-
E15.2	-	-	-	-	-	-	-	-	-	0	7	0	0	7	0	0	7	0	-	-	-	-	-	-	0	7	0	-	-	-	-	-	-	-	-	-	-	-	-	-	-	-	-	-	-	-	-	-	-
E15.3	-	-	-	-	-	-	-	-	-	0	64	0	0	64	0	0	64	0	-	-	-	-	-	-	0	64	0	-	-	-	-	-	-	-	-	-	-	-	-	-	-	-	-	-	-	-	-	-	-
E16.1	-	-	-	-	-	-	-	-	-	1	84234	0.00118717	0	84234	0	8	84234	0.00949735	2	84234	0.00237434	3	84234	0.00356151	0	84234	0	-	-	-	-	-	-	-	-	-	-	-	-	-	-	-	-	-	-	-	-	-	-
E16.2	-	-	-	-	-	-	-	-	-	5	52704	0.00948695	2	52704	0.00379478	12	52704	0.0227687	0	52704	0	0	52704	0	1	52704	0.00189739	-	-	-	-	-	-	-	-	-	-	-	-	-	-	-	-	-	-	-	-	-	-
E17.1	-	-	-	-	-	-	-	-	-	1	4623	0.021631	-	-	-	-	-	-	-	-	-	-	-	-	-	-	-	1	4623	0.021631	-	-	-	-	-	-	-	-	-	-	-	-	-	-	-	-	-	-	-
E17.2	-	-	-	-	-	-	-	-	-	1	3538	0.0282646	-	-	-	-	-	-	-	-	-	-	-	-	-	-	-	0	3538	0	-	-	-	-	-	-	-	-	-	-	-	-	-	-	-	-	-	-	-
E18.1	-	-	-	1	40270	0.00248324	-	-	-	2	40270	0.00496648	-	-	-	0	40270	0	-	-	-	-	-	-	2	40270	0.00496648	8	40270	0.0198659	-	-	-	-	-	-	3	40270	0.00744971	-	-	-	10	40270	0.0248324	-	-	-	-
E18.2	-	-	-	0	4542	0	-	-	-	1	4542	0.0220167	-	-	-	2	4542	0.0440335	-	-	-	-	-	-	2	4542	0.0440335	0	4542	0	-	-	-	-	-	-	-	-	-	-	-	-	0	4542	0	-	-	-	-
E18.3	-	-	-	0	3767	0	-	-	-	0	3767	0	-	-	-	0	3767	0	-	-	-	-	-	-	0	3767	0	1	3767	0.0265463	-	-	-	-	-	-	-	-	-	-	-	-	0	3767	0	-	-	-	-
E19.1	-	-	-	-	-	-	-	-	-	-	-	-	-	-	-	0	16861	0	-	-	-	-	-	-	6	16861	0.0355851	9	16861	0.0533776	-	-	-	-	-	-	-	-	-	-	-	-	-	-	-	-	-	-	-
E19.2	-	-	-	-	-	-	-	-	-	-	-	-	-	-	-	5	1312	0.381098	-	-	-	-	-	-	0	1312	0	1	1312	0.0762195	-	-	-	-	-	-	-	-	-	-	-	-	-	-	-	-	-	-	-
E19.3	-	-	-	-	-	-	-	-	-	-	-	-	-	-	-	0	1294	0	-	-	-	-	-	-	0	1294	0	0	1294	0	-	-	-	-	-	-	-	-	-	-	-	-	-	-	-	-	-	-	-
E20.1	0	133691	0	-	-	-	0	133691	0	71	133691	0.0531075	-	-	-	0	133691	0	-	-	-	-	-	-	0	133691	0	0	133691	0	-	-	-	-	-	-	-	-	-	-	-	-	-	-	-	-	-	-	-
E20.2	0	35636	0	-	-	-	0	35636	0	0	35636	0	-	-	-	0	35636	0	-	-	-	-	-	-	26	35636	0.0729599	20	35636	0.056123	-	-	-	-	-	-	-	-	-	-	-	-	-	-	-	-	-	-	-
E20.3	1	123410	0.000810307	-	-	-	0	123410	0	0	123410	0	-	-	-	3	123410	0.00243092	-	-	-	-	-	-	11	123410	0.00891338	0	123410	0	-	-	-	-	-	-	-	-	-	-	-	-	-	-	-	-	-	-	-
E20.4	0	2976	0	-	-	-	1	2976	0.0336022	1	2976	0.0336022	-	-	-	0	2976	0	-	-	-	-	-	-	0	2976	0	0	2976	0	-	-	-	-	-	-	-	-	-	-	-	-	-	-	-	-	-	-	-
E20.5	0	5266	0	-	-	-	0	5266	0	1	5266	0.0189897	-	-	-	0	5266	0	-	-	-	-	-	-	1	5266	0.0189897	0	5266	0	-	-	-	-	-	-	-	-	-	-	-	-	-	-	-	-	-	-	-
E21.1	-	-	-	-	-	-	-	-	-	2	55694	0.00359105	-	-	-	0	55694	0	-	-	-	-	-	-	5	55694	0.00897763	1	55694	0.00179553	-	-	-	-	-	-	-	-	-	-	-	-	-	-	-	-	-	-	-
E21.2	-	-	-	-	-	-	-	-	-	0	5697	0	-	-	-	0	5697	0	-	-	-	-	-	-	0	5697	0	1	5697	0.0175531	-	-	-	-	-	-	-	-	-	-	-	-	-	-	-	-	-	-	-
E21.3	-	-	-	-	-	-	-	-	-	1	5526	0.0180963	-	-	-	2	5526	0.0361925	-	-	-	-	-	-	0	5526	0	0	5526	0	-	-	-	-	-	-	-	-	-	-	-	-	-	-	-	-	-	-	-
E22.1	0	14143	0	0	14143	0	0	14143	0	0	14143	0	0	14143	0	0	14143	0	-	-	-	-	-	-	56	14143	0.395956	45	14143	0.318179	-	-	-	-	-	-	-	-	-	-	-	-	-	-	-	-	-	-	-
E22.2	0	33482	0	9	33482	0.0268801	0	33482	0	0	33482	0	0	33482	0	1	33482	0.00298668	-	-	-	-	-	-	0	33482	0	0	33482	0	-	-	-	1	33482	0.00298668	-	-	-	-	-	-	-	-	-	-	-	-	-
E22.3	1	38860	0.00257334	0	38860	0	1	38860	0.00257334	1	38860	0.00257334	3	38860	0.00772002	0	38860	0	-	-	-	-	-	-	6	38860	0.01544	0	38860	0	-	-	-	-	-	-	-	-	-	-	-	-	-	-	-	-	-	-	-
E22.4	0	601	0	0	601	0	0	601	0	0	601	0	0	601	0	0	601	0	-	-	-	-	-	-	0	601	0	0	601	0	-	-	-	-	-	-	-	-	-	-	-	-	-	-	-	-	-	-	-
E22.5	0	3819	0	0	3819	0	0	3819	0	0	3819	0	0	3819	0	13	3819	0.340403	-	-	-	-	-	-	0	3819	0	0	3819	0	-	-	-	-	-	-	-	-	-	-	-	-	-	-	-	-	-	-	-
E23.1	-	-	-	0	80594	0	1	80594	0.00124079	0	80594	0	1	80594	0.00124079	4	80594	0.00496315	-	-	-	-	-	-	37	80594	0.0459091	0	80594	0	-	-	-	6	80594	0.00744472	2	80594	0.00248157	1	80594	0.00124079	16	80594	0.0198526	-	-	-	-
E23.2	-	-	-	1	31993	0.00312568	0	31993	0	6	31993	0.0187541	2	31993	0.00625137	10	31993	0.0312568	-	-	-	-	-	-	14	31993	0.0437596	2	31993	0.00625137	-	-	-	-	-	-	-	-	-	-	-	-	3	31993	0.00937705	-	-	-	-
E23.3	-	-	-	0	15	0	0	15	0	0	15	0	0	15	0	0	15	0	-	-	-	-	-	-	0	15	0	0	15	0	-	-	-	-	-	-	-	-	-	-	-	-	0	15	0	-	-	-	-
E23.4	-	-	-	0	115	0	0	115	0	0	115	0	0	115	0	2	115	1.73913	-	-	-	-	-	-	0	115	0	0	115	0	-	-	-	-	-	-	-	-	-	-	-	-	0	115	0	-	-	-	-
E24	-	-	-	-	-	-	-	-	-	-	-	-	-	-	-	-	-	-	-	-	-	-	-	-	-	-	-	-	-	-	-	-	-	-	-	-	-	-	-	-	-	-	-	-	-	-	-	-	3
Max Value	2	133691	0.00606851	1166	80594	1.84535	46	133691	0.713289	71	133691	0.754936	334	84234	0.925721	14	133691	18.9189	2	84234	0.00237434	3	84234	0.00356151	105	133691	1.62816	45	133691	0.318179	2	99179	0.0814332	6	80594	0.00744472	3	80594	0.0465188	1	80594	0.00124079	16	80594	0.0248324	1	36080	0.0155063	3
[truncated: 17 more columns]

## Sheet: NTC Tick-associated 16S
Additional file 3.
Tick-associated bacterial 16S sequences in ExCs, NTCs and ICs and Rickettsia-specific sequences in NTCs and ICs
NTC ID	Anaplasmataceae									Coxiellaceae									Francisellaceae						Candidatus Midichloriaceae						Rickettsiaceae
	ZOTU 19			ZOTU 40			ZOTU 8			ZOTU 3			ZOTU 4			ZOTU 115			ZOTU 13			ZOTU 42			ZOTU 1			ZOTU 2			ZOTU 33			ZOTU 51			ZOTU 182			ZOTU 223			ZOTU 252			ZOTU 11			ZOTU 224
	Anaplasma platys			Candidatus Neoehrlichia arcana			Candidatus Neoehrlichia australis			Coxiella sp.			Coxiella sp.			Coxiellaceae gen. sp.			Francisella sp.			Francisella sp.			Candidatus Midichloria sp.			Candidatus Midichloria sp.			Rickettsia sp.			Rickettsia sp.			Rickettsia sp.			Rickettsia sp.			Rickettsia sp.			Rickettsia sp.			Rickettsia sp.
NTC1	-	-	-	-	-	-	-	-	-	-	-	-	-	-	-	-	-	-	-	-	-	-	-	-	1	6535	0.0153022	6	6535	0.0918133	-	-	-	-	-	-	-	-	-	-	-	-	-	-	-	-	-	-	-
NTC2	-	-	-	-	-	-	-	-	-	146	123060	0.118641	-	-	-	-	-	-	-	-	-	-	-	-	-	-	-	-	-	-	-	-	-	-	-	-	-	-	-	-	-	-	-	-	-	-	-	-	-
NTC3	-	-	-	-	-	-	-	-	-	1	25547	0.00391435	-	-	-	2	25547	0.00782871	-	-	-	-	-	-	1	25547	0.00391435	-	-	-	-	-	-	-	-	-	-	-	-	-	-	-	3	25547	0.0117431	-	-	-	-
NTC4	-	-	-	-	-	-	-	-	-	4	38062	0.0105092	2	38062	0.00525458	-	-	-	-	-	-	-	-	-	-	-	-	-	-	-	-	-	-	-	-	-	-	-	-	-	-	-	-	-	-	-	-	-	-
NTC5	-	-	-	-	-	-	-	-	-	-	-	-	-	-	-	-	-	-	-	-	-	-	-	-	29	206724	0.0140284	9	206724	0.00435363	-	-	-	-	-	-	-	-	-	-	-	-	-	-	-	-	-	-	-
NTC6	-	-	-	-	-	-	-	-	-	5	1541	0.324465	-	-	-	-	-	-	-	-	-	-	-	-	4	1541	0.259572	-	-	-	-	-	-	-	-	-	-	-	-	2	1541	0.129786	-	-	-	-	-	-	2
NTC7	-	-	-	-	-	-	-	-	-	10	26401	0.0378774	53	26401	0.20075	-	-	-	-	-	-	1	26401	0.00378774	-	-	-	-	-	-	-	-	-	-	-	-	-	-	-	-	-	-	-	-	-	1	26401	0.00378774	-
NTC8	-	-	-	-	-	-	-	-	-	-	-	-	-	-	-	-	-	-	-	-	-	-	-	-	-	-	-	-	-	-	-	-	-	-	-	-	-	-	-	-	-	-	-	-	-	1	5	20	-
NTC9	-	-	-	-	-	-	-	-	-	1	5834	0.0171409	-	-	-	-	-	-	-	-	-	2	5834	0.0342818	-	-	-	35	5834	0.599931	-	-	-	-	-	-	-	-	-	-	-	-	-	-	-	-	-	-	-
NTC10	-	-	-	-	-	-	-	-	-	-	-	-	8	25	32	-	-	-	-	-	-	-	-	-	2	25	8	2	25	8	-	-	-	-	-	-	-	-	-	-	-	-	-	-	-	2	25	8	-
NTC11	-	-	-	-	-	-	-	-	-	-	-	-	36	802	4.48878	-	-	-	-	-	-	1	802	0.124688	5	802	0.623441	12	802	1.49626	-	-	-	-	-	-	-	-	-	-	-	-	-	-	-	1	802	0.124688	-
NTC12	-	-	-	6	90517	0.00662859	10	90517	0.0110476	-	-	-	2	90517	0.00220953	-	-	-	1	90517	0.00110476	-	-	-	37	90517	0.0408763	7	90517	0.00773335	-	-	-	-	-	-	-	-	-	-	-	-	-	-	-	-	-	-	-
NTC13	-	-	-	-	-	-	-	-	-	-	-	-	1	36513	0.00273875	-	-	-	-	-	-	-	-	-	-	-	-	1	36513	0.00273875	-	-	-	-	-	-	-	-	-	-	-	-	-	-	-	-	-	-	-
NTC14	-	-	-	-	-	-	-	-	-	-	-	-	-	-	-	-	-	-	-	-	-	-	-	-	19	167	11.3772	-	-	-	-	-	-	-	-	-	-	-	-	-	-	-	-	-	-	1	167	0.598802	-
NTC15	-	-	-	-	-	-	-	-	-	-	-	-	-	-	-	-	-	-	-	-	-	-	-	-	2	29249	0.00683784	-	-	-	-	-	-	-	-	-	-	-	-	-	-	-	-	-	-	4	29249	0.0136757	-
NTC16	-	-	-	-	-	-	-	-	-	6	21	28.5714	1	21	4.7619	-	-	-	-	-	-	-	-	-	1	21	4.7619	2	21	9.52381	-	-	-	-	-	-	-	-	-	-	-	-	-	-	-	1	21	4.7619	-
NTC17	-	-	-	-	-	-	-	-	-	-	-	-	-	-	-	-	-	-	-	-	-	-	-	-	-	-	-	-	-	-	3	5788	0.0518314	-	-	-	-	-	-	-	-	-	-	-	-	-	-	-	-
NTC18	-	-	-	-	-	-	12	9852	0.121803	1	9852	0.0101502	-	-	-	-	-	-	-	-	-	-	-	-	1	9852	0.0101502	1	9852	0.0101502	-	-	-	-	-	-	-	-	-	-	-	-	-	-	-	-	-	-	-
NTC19	-	-	-	-	-	-	-	-	-	6	1093	0.548948	-	-	-	-	-	-	1	1093	0.0914913	-	-	-	-	-	-	-	-	-	-	-	-	-	-	-	-	-	-	-	-	-	-	-	-	-	-	-	-
NTC20	-	-	-	-	-	-	-	-	-	4	2376	0.16835	-	-	-	-	-	-	-	-	-	-	-	-	-	-	-	4	2376	0.16835	-	-	-	-	-	-	-	-	-	-	-	-	-	-	-	-	-	-	-
NTC21	-	-	-	-	-	-	8	39	20.5128	3	39	7.69231	-	-	-	-	-	-	-	-	-	-	-	-	8	39	20.5128	4	39	10.2564	-	-	-	-	-	-	-	-	-	-	-	-	-	-	-	-	-	-	-
NTC22	-	-	-	-	-	-	4	3205	0.124805	13	3205	0.405616	-	-	-	-	-	-	-	-	-	-	-	-	24	3205	0.74883	5	3205	0.156006	-	-	-	-	-	-	-	-	-	-	-	-	-	-	-	-	-	-	-
NTC23	-	-	-	-	-	-	-	-	-	11	41738	0.0263549	-	-	-	-	-	-	-	-	-	-	-	-	7	41738	0.0167713	2	41738	0.0047918	-	-	-	2	41738	0.0047918	-	-	-	-	-	-	-	-	-	-	-	-	-
NTC24	-	-	-	-	-	-	7	846	0.827423	9	846	1.06383	-	-	-	-	-	-	-	-	-	-	-	-	14	846	1.65485	4	846	0.472813	-	-	-	-	-	-	-	-	-	-	-	-	-	-	-	-	-	-	-
NTC25	1	25549	0.00391405	-	-	-	11	25549	0.0430545	6	25549	0.0234843	81	25549	0.317038	-	-	-	-	-	-	-	-	-	12	25549	0.0469686	3	25549	0.0117421	-	-	-	-	-	-	1	25549	0.00391405	-	-	-	-	-	-	1	25549	0.00391405	1
Max Value	1	25549	0.00391405	6	90517	0.00662859	12	90517	20.5128	146	123060	28.5714	81	90517	32	2	25547	0.00782871	1	90517	0.0914913	2	26401	0.124688	37	206724	20.5128	35	206724	10.2564	3	5788	0.0518314	2	41738	0.0047918	1	25549	0.00391405	2	1541	0.129786	3	25547	0.0117431	4	29249	20	2
[truncated: 11 more columns]

## Sheet: IC Tick-associated 16S
Additional file 3.
Tick-associated bacterial 16S sequences in ExCs, NTCs and ICs and Rickettsia-specific sequences in NTCs and ICs
IC ID	Anaplasmataceae			Coxiellaceae			Candidatus Midichloriaceae						Rickettsiaceae
	ZOTU 19			ZOTU 3			ZOTU 1			ZOTU 2			ZOTU 11			ZOTU 51			ZOTU 182			ZOTU 224
	Anaplasma platys			Coxiella sp.			Candidatus Midichloria sp.			Candidatus Midichloria sp.			Rickettsia sp.			Rickettsia sp.			Rickettsia sp.			Rickettsia sp.
IC1	-	-	-	1	10	10	1	10	10	-	-	-	1	10	10	-	-	-	-	-	-	-	-	-
IC2	1	46	2.17391	-	-	-	13	46	28.2609	-	-	-	3	46	6.52174	-	-	-	-	-	-	-	-	-
IC3	-	-	-	5	22	22.7273	6	22	27.2727	2	22	9.09091	-	-	-	-	-	-	1	22	4.54545	1	22	4.54545
IC4	-	-	-	2	36	5.55556	3	36	8.33333	3	36	8.33333	-	-	-	-	-	-	-	-	-	-	-	-
IC5	-	-	-	6	32	18.75	5	32	15.625	1	32	3.125	-	-	-	1	32	3.125	-	-	-	-	-	-

## Sheet: Rickettsia NTCs and IC
Additional file 3.
Tick-associated bacterial 16S sequences in ExCs, NTCs and ICs and Rickettsia-specific sequences in NTCs and ICs
17kDa NTC		gltANTC1 & gltANTC2		ompANTC		ompBNTC		IC
Rickettsia ompB ZOTU no.	No. of Rickettsia sequences	Rickettsia ompB ZOTU no.	No. of Rickettsia sequences	Rickettsia ompB ZOTU no.	No. of Rickettsia sequences	Rickettsia ompB ZOTU no.	No. of Rickettsia sequences	Rickettsia ZOTU no.	No. of Rickettsia sequences
-	0	-	0	-	0	Zotu158	2	gltA Zotu1	2
						Zotu5	1

## Sheet: Raw 16S NGS Control Data
ZOTU_ID	E1.1	E1.2	E1.3	E10.1	E10.2	E11.1	E11.2	E12.1	E12.2	E13.1	E13.2	E14.1	E14.2	E14.3	E15.1	E15.2	E15.3	E16.1	E16.2	E17.1	E17.2	E18.1	E18.2	E18.3	E19.1	E19.2	E19.3	E2.1	E2.2	E20.1	E20.2	E20.3	E20.4	E20.5	E21.1	E21.2	E21.3	E22.1	E22.2	E22.3	E22.4	E22.5	E23.1	E23.2	E23.3	E23.4	E24	E3.1	E3.2
1	5	0	0	1	0	105	2	0	0	0	0	15	0	0	12	0	0	0	1	0	0	2	2	0	6	0	0	0	1	0	26	11	0	1	5	0	0	56	0	6	0	0	37	14	0	0	0	0	0
2	1	0	0	0	0	0	0	0	0	0	0	5	0	0	0	0	0	0	0	1	0	8	0	1	9	1	0	0	0	0	20	0	0	0	1	1	0	45	0	0	0	0	0	2	0	0	0	0	0
3	1	26	0	0	0	0	1	0	0	0	0	2	1	0	9	0	0	1	5	1	1	2	1	0	0	0	0	0	0	71	0	0	1	1	2	0	1	0	0	1	0	0	0	6	0	0	0	0	0
4	3	0	0	0	0	0	334	0	0	0	0	2	0	0	2	0	0	0	2	0	0	0	0	0	0	0	0	0	0	0	0	0	0	0	0	0	0	0	0	3	0	0	1	2	0	0	0	0	0
5	4680	0	0	0	0	618	2510	0	0	1	0	4	0	2	7	0	0	4	19	1	1	80	0	1	176	0	0	3	1	13598	878	217	0	1	215	1	3	74	73	96	0	0	78	8	1	0	0	1	1
6	7225	22	67	0	1	546	898	0	0	0	1	1	0	2	0	0	3	285	6	1	7	11	1	0	1	0	1	0	0	701	50	0	0	1	94	0	10	14	0	78	0	0	1	2	0	0	1148	0	0
7	0	2	0	0	0	0	0	14	5	1	1	6	1	5	4	0	0	8	12	0	0	0	2	0	0	5	0	3	0	0	0	3	0	0	0	0	2	0	1	0	0	13	4	10	0	2	0	8	9
8	0	0	1	0	0	46	0	0	0	0	0	0	0	0	0	0	0	0	0	0	0	0	0	0	0	0	0	0	0	0	0	0	1	0	0	0	0	0	0	1	0	0	1	0	0	0	0	0	0
9	5	0	0	0	0	0	0	0	0	0	0	0	0	0	12	0	0	0	0	0	0	0	0	0	1	0	0	1	1	0	0	0	0	0	0	0	0	0	0	0	0	0	0	0	0	0	0	0	0
10	29440	1726	854	0	0	2070	14411	18	189	3	21	52	573	241	10545	0	10	0	592	18	1	345	6	13	690	9	25	1880	1710	0	0	1678	167	119	843	52	24	0	350	1070	40	112	223	207	0	0	0	548	1261
11	26	0	0	0	0	7	11	0	0	0	0	1	0	0	0	0	0	0	0	0	0	1	0	0	5	0	0	0	0	0	0	0	0	0	2	0	0	0	1	14	0	0	5	2	0	0	0	0	0
12	0	0	0	0	0	3	3	0	0	18	60	11431	0	0	14	0	0	25549	12667	1166	878	10588	1097	893	2007	57	82	0	0	19968	3912	7228	205	291	750	162	88	4361	3634	3004	47	78	9837	4482	1	4	0	0	0
13	0	0	0	0	0	0	0	0	0	0	0	0	0	0	1	0	0	0	0	0	0	0	0	0	0	0	0	0	0	0	0	0	0	0	0	0	0	0	0	0	0	0	0	0	0	0	0	0	2
14	8	0	0	0	0	4	0	0	0	0	0	0	0	0	0	0	0	0	0	0	0	14	0	0	0	0	0	0	0	0	0	0	0	0	0	0	0	0	3	0	0	0	7	0	0	0	0	0	0
15	2	0	0	0	0	94	77	0	0	0	0	1	0	0	0	0	0	14	8	0	0	16	0	0	25	0	0	0	1	2704	214	23	0	0	276	0	2	2	21	123	0	0	9	1	0	0	0	0	0
16	0	0	0	0	0	0	0	0	0	0	0	12	0	3	0	0	0	3	0	0	1	1	0	0	0	0	0	0	0	153	26	1	0	0	13	0	1	3	10	0	0	0	0	2	0	0	0	0	0
17	0	0	0	1	0	8	0	0	0	0	0	1	0	0	0	0	2	4	1	0	0	4	0	0	0	0	2	0	0	0	0	0	0	0	0	0	0	0	1	0	1	0	3	0	0	0	0	0	0
18	3	0	0	0	0	0	9	0	0	2	0	4362	0	0	3	0	0	14790	7102	507	442	2757	393	303	891	31	24	0	0	21651	6348	16829	62	759	4972	520	490	1543	5873	7139	36	854	15775	6195	0	14	0	0	0
19	2	0	0	0	0	0	2	0	0	0	0	0	0	0	0	0	0	0	0	0	0	0	0	0	0	0	0	0	0	0	0	1	0	0	0	0	0	0	0	1	0	0	0	0	0	0	0	0	0
20	0	0	0	0	0	0	0	0	0	0	0	5	0	0	0	0	0	0	0	0	0	0	0	0	0	0	0	0	0	0	0	0	0	0	0	0	0	0	0	0	0	0	0	3	0	0	0	0	0
21	312	10	0	0	2	231	305	0	1	0	0	0	23	0	377	0	2	0	18	1	0	0	0	0	0	0	0	0	0	334	6	24	0	0	6	0	0	2	13	0	0	6	2	1	0	0	0	0	0
23	0	0	0	0	0	0	0	0	0	0	0	0	0	0	0	0	0	0	0	0	0	0	0	0	0	0	0	0	0	1	0	0	0	0	0	0	0	2	0	0	0	0	0	0	0	0	0	0	0
24	7872	655	394	0	0	608	5969	14	60	3	8	19	208	106	5678	0	0	0	148	10	4	83	10	3	207	0	4	702	804	0	0	607	68	31	374	28	31	0	143	365	12	140	85	38	0	0	0	91	755
25	0	0	36	0	3	27	0	0	0	0	0	69	0	7	0	0	0	9	0	0	2	25	2	3	0	0	0	0	0	492	2	228	20	16	91	11	10	0	14	11	0	0	46	19	0	0	0	0	0
26	310	0	0	0	0	0	282	0	0	0	0	2	0	0	146	0	0	0	1	0	0	1	0	0	50	0	0	1	0	4146	11	0	0	0	87	0	0	6	20	14	0	0	2	1	0	0	0	0	0
27	0	0	0	0	0	0	0	0	0	0	0	0	0	0	0	0	0	0	0	0	0	0	0	0	0	0	0	0	0	0	0	0	0	0	0	0	0	0	0	0	0	0	0	0	0	0	0	0	0
28	3	0	0	0	0	16	3	0	0	0	0	0	0	0	0	0	7	0	0	0	0	2	0	0	0	0	2	0	0	0	0	0	0	0	0	0	0	0	0	0	0	0	1	4	0	0	0	0	0
29	0	9	9	0	1723	0	0	2	2	0	0	0	84	0	349	0	0	15	0	1	0	12	0	1	10	0	1	57	55	0	0	56	4	14	0	0	8	0	0	56	0	5	0	4	0	0	21	17	0
30	4	0	0	0	0	3	1	0	0	0	0	5	0	0	0	0	0	0	0	0	0	2	0	0	0	0	0	0	0	0	0	0	0	0	0	0	0	0	0	4	0	0	5	2	0	0	0	0	0
32	0	0	16	0	3116	0	0	0	0	0	0	0	0	0	0	2	0	0	0	0	0	0	0	0	0	0	0	0	0	1	84	0	0	0	0	1	0	0	0	1	0	0	0	0	0	0	0	0	0
33	0	0	0	3	0	0	0	0	0	0	0	0	0	0	0	0	0	0	0	0	0	0	0	0	0	0	0	0	0	0	0	0	0	0	0	0	0	0	0	0	0	0	0	0	0	0	3	0	0
34	23	1	0	75	276	33	112	4	0	0	0	18	16	2	502	0	0	4	72	0	2	0	3	0	1	2	0	0	0	0	20	0	0	0	177	7	5	0	8	0	2	0	1	18	0	0	0	0	57
37	7169	339	186	0	0	535	2386	2	63	0	6	32	205	69	4072	0	1	0	105	5	0	83	0	3	81	0	3	111	221	0	0	502	11	23	275	22	12	0	46	207	1	42	49	30	0	0	0	39	428
38	0	0	0	0	0	50	0	0	0	0	0	0	0	0	0	0	0	0	0	0	0	0	0	0	0	0	0	0	0	0	0	0	0	0	0	0	0	0	0	0	0	0	0	0	0	0	0	0	0
39	5	0	0	0	0	2	4	0	0	214	666	5243	0	0	4	0	1	6072	5709	572	429	3948	498	542	1266	48	80	0	0	11067	43	23189	467	1024	2424	501	435	23	4784	4460	58	373	8350	2838	2	14	0	0	0
40	0	0	0	0	0	37	0	0	0	0	0	0	0	0	0	0	0	0	0	0	0	1	0	0	0	0	0	0	0	0	0	0	0	0	0	0	0	0	9	0	0	0	0	1	0	0	0	0	0
41	0	0	0	0	0	0	0	0	0	0	0	12	0	0	0	0	0	82	0	0	0	0	0	0	1	0	0	0	0	906	1	2	0	0	0	0	0	0	23	123	0	0	39	0	0	0	0	0	39
42	0	0	0	0	0	0	0	0	0	0	0	0	0	0	0	0	0	0	0	0	0	0	0	0	0	0	0	0	0	0	0	0	0	0	0	0	0	0	1	0	0	0	6	0	0	0	0	0	0
44	0	0	0	0	0	0	0	0	0	0	1	0	0	0	0	0	0	0	0	1	0	0	0	0	0	0	0	0	0	1840	0	0	0	0	0	0	0	0	0	0	0	0	6	0	0	0	0	0	0
45	3511	87	0	0	0	68	0	0	0	0	0	0	0	0	0	3	0	0	0	0	0	0	0	0	0	0	0	0	0	0	0	1	0	0	0	0	0	0	0	0	0	0	13	0	0	0	0	0	0
46	0	0	0	0	0	0	0	0	0	0	0	0	0	0	0	0	0	0	0	0	0	3	0	0	0	0	0	0	0	0	0	0	0	0	0	0	0	0	0	0	0	0	0	0	0	0	0	0	0
47	0	0	0	0	0	0	0	0	0	0	0	17	0	0	2	0	0	65	28	2	0	10	1	0	30	0	1	0	0	3853	2	34	0	0	0	0	0	2	19	0	0	0	29	5	0	0	0	0	0
48	0	0	1	0	0	0	0	0	0	0	0	1	0	0	0	0	0	0	0	0	0	0	0	0	0	0	0	0	0	0	0	0	0	0	0	0	0	0	0	0	0	0	0	2	0	0	0	0	0
49	4200	256	0	0	0	78	684	1	18	2	5	9	104	2	687	0	1	13	3	0	0	26	0	0	59	2	3	76	0	0	0	82	0	6	80	0	0	0	7	71	3	7	15	25	0	0	0	13	0
50	344	5	0	753	0	5	14	0	0	0	0	5	8	0	44	0	0	0	10	0	1	3	0	0	0	0	0	0	0	0	10	23	0	0	42	9	9	0	3	1	0	0	0	2	0	0	2	0	19
51	0	0	0	0	0	0	0	0	0	0	0	0	0	0	0	0	0	0	0	2	0	0	0	0	0	0	0	0	0	0	0	0	0	0	0	0	1	0	0	0	0	0	0	0	0	0	0	0	0
52	0	0	0	0	0	0	0	0	0	0	0	0	0	0	0	0	0	0	0	0	0	0	0	0	0	0	0	0	0	0	0	0	0	0	0	0	0	0	0	0	0	0	0	0	0	0	0	0	0
53	0	0	0	0	0	0	0	0	0	0	0	0	0	0	0	0	0	0	0	0	0	0	0	0	0	0	0	0	0	0	0	0	0	0	0	0	0	0	0	0	0	0	0	0	0	0	0	0	0
54	0	0	0	0	0	0	0	0	0	0	0	0	0	0	0	0	0	89	0	0	0	0	0	0	0	0	1	0	0	2	0	0	0	0	0	0	0	0	0	0	0	0	0	0	0	0	0	0	0
55	0	0	0	0	0	0	0	0	0	0	0	0	0	0	0	0	0	0	0	0	0	7	0	0	0	0	0	17	0	485	0	0	0	0	0	0	0	0	0	0	0	8	0	0	0	0	0	0	0
56	4	0	0	0	0	0	1	0	0	12	15	1573	0	0	435	0	0	2516	1995	263	183	2606	370	314	312	28	18	0	0	4438	6457	4376	142	276	9995	1187	1023	103	852	1257	29	191	2488	879	0	5	0	0	0
57	0	0	0	0	0	0	0	0	0	0	0	0	0	0	0	0	0	3	0	0	0	0	0	0	0	0	0	0	0	0	0	0	0	0	0	0	0	0	0	0	0	0	0	0	0	0	0	0	0
60	3295	32	162	0	0	155	1327	0	9	2	0	3	211	31	1137	0	0	8	29	10	0	59	0	3	55	2	4	271	50	0	0	136	22	20	96	5	11	0	36	33	4	23	8	5	0	0	0	47	401
61	0	0	0	0	18000	0	0	0	0	0	0	0	0	0	0	0	0	0	0	0	0	0	0	0	0	0	0	0	0	1	0	0	0	0	0	0	0	0	0	0	0	0	0	0	0	0	0	0	0
62	1	0	0	0	0	6	0	0	0	0	0	0	0	0	0	0	0	0	0	0	0	1	0	0	0	0	0	0	0	0	0	0	0	0	0	0	0	0	1	0	0	0	0	1	0	0	0	0	0
64	1	0	0	1	0	7	2	0	0	0	0	0	0	0	0	0	1	0	0	1	0	0	0	0	0	0	0	0	0	0	0	0	0	0	0	0	0	0	0	0	1	0	0	0	0	0	0	0	0
65	0	0	0	0	0	0	0	0	0	0	0	0	0	0	0	0	0	0	0	0	0	0	0	0	0	0	0	0	0	0	0	0	0	0	0	0	0	3	0	0	0	0	0	0	0	0	0	0	0
67	2	0	0	0	0	9	0	0	0	0	0	1	0	0	0	0	0	0	0	0	0	1	0	0	0	0	0	0	0	0	0	0	0	0	1	0	0	0	0	1	0	0	0	0	0	0	0	0	0
68	0	0	0	0	0	1	0	0	0	15	62	290	0	0	1	0	0	1168	521	77	46	15	3	1	38	2	2	0	0	705	9275	2356	30	27	4353	390	580	249	214	166	7	3	57	36	0	0	0	0	0
69	0	0	0	0	0	0	0	0	0	0	0	0	0	0	0	0	0	0	0	0	0	0	0	0	0	0	0	0	0	0	0	0	0	0	0	12	0	0	0	0	0	0	0	0	0	0	0	0	0
70	0	0	0	0	0	3	0	0	0	0	0	0	0	0	0	0	0	0	0	0	0	3	0	0	0	0	0	0	0	0	0	0	0	0	0	0	0	0	0	0	0	0	2	0	0	0	0	0	0
73	0	0	0	0	0	134	0	0	0	0	0	0	0	0	0	0	0	0	0	0	0	0	0	0	0	0	1	0	0	0	0	0	0	0	0	0	0	0	0	0	0	0	0	0	0	0	0	0	0
74	885	17	91	0	0	75	560	0	7	0	1	4	25	4	1162	0	0	0	7	0	1	22	0	1	58	1	3	32	65	0	0	110	2	5	60	0	1	0	42	22	3	2	11	25	0	0	0	22	168
75	0	0	0	0	0	0	0	0	0	0	0	0	0	0	0	0	0	22	0	0	0	0	0	0	0	0	0	0	0	0	0	0	0	0	0	0	0	0	0	0	0	0	0	0	0	0	0	0	0
76	1	0	0	0	0	0	0	0	0	10	30	210	0	0	0	0	0	362	345	18	20	197	17	19	101	5	3	0	0	7138	957	10208	252	275	2199	118	172	15	2723	3044	51	270	6824	1918	0	10	0	0	0
77	0	0	0	0	0	0	0	0	0	0	0	0	0	0	0	0	0	1	0	0	0	0	0	0	0	0	0	0	0	0	0	0	0	0	0	0	0	0	0	0	0	0	0	0	0	0	1	0	0
79	0	0	0	0	0	0	0	0	0	0	0	0	0	0	0	0	0	0	0	0	0	0	0	0	0	0	0	0	0	0	0	0	0	0	0	0	0	0	0	0	0	0	0	0	0	0	0	0	0
83	0	0	0	0	0	0	0	0	0	0	0	0	0	0	0	0	0	0	0	0	0	0	0	0	0	0	0	0	0	0	0	0	0	0	0	0	0	0	0	0	0	0	0	0	0	0	0	0	0
84	0	0	0	0	0	0	0	0	0	0	0	0	0	0	0	0	0	0	0	0	0	0	0	0	0	0	0	0	0	0	0	0	0	0	0	0	0	0	0	0	0	0	0	0	0	0	0	0	0
85	0	0	0	0	0	0	0	0	0	0	0	2	0	0	0	0	0	0	0	0	0	0	0	0	0	0	0	0	0	0	0	0	0	0	0	0	0	0	0	0	0	0	0	1	0	0	0	0	0
86	0	0	0	0	0	0	0	0	0	0	0	0	0	0	0	0	0	9	0	0	0	0	0	0	0	0	0	0	0	5	0	1	0	0	1	3	0	0	28	57	0	7	0	1	0	1	0	0	0
87	0	0	0	0	0	0	0	0	0	0	0	0	0	0	0	0	0	0	0	0	0	0	0	0	0	1	0	0	0	0	0	0	0	0	0	0	0	0	0	0	0	0	0	0	0	0	0	0	0
88	0	0	0	0	0	0	0	0	0	0	0	0	0	0	0	0	0	0	2	0	0	0	0	0	0	0	0	0	0	0	0	0	0	0	0	0	0	0	27	0	0	0	0	0	0	0	1	0	0
89	0	0	0	0	0	2	1	0	0	150	360	583	0	0	5	0	0	496	786	87	60	583	65	59	102	9	2	0	0	727	182	5874	87	240	11790	1143	958	0	1894	1893	56	334	3624	1233	0	14	0	0	0
90	0	0	0	0	0	0	0	0	0	0	0	0	0	0	0	0	0	0	0	0	0	0	0	0	0	0	0	0	0	1	0	0	0	0	0	0	0	1	0	0	0	0	0	0	0	0	0	0	0
91	0	0	0	0	0	0	0	0	0	145	397	946	0	0	46	0	3	1181	1378	140	77	1389	157	95	185	4	7	0	0	1284	261	2281	104	94	667	50	57	80	1027	695	9	79	2848	908	0	6	0	0	0
97	0	0	0	0	0	0	0	0	0	0	0	0	0	0	0	0	0	0	0	0	0	0	0	0	0	0	0	0	0	0	0	0	0	0	0	0	0	0	0	0	0	0	1	0	0	0	0	0	0
98	0	0	0	0	0	0	0	0	0	0	0	0	0	0	0	0	0	0	0	0	0	0	0	0	0	0	0	0	0	0	0	0	0	0	0	0	0	0	0	0	0	0	0	0	0	0	0	0	0
99	2	0	0	0	0	0	2	0	0	3	0	2184	0	0	0	0	0	2479	2151	218	183	1440	153	174	339	18	31	0	0	0	73	590	25	37	271	24	21	99	1430	1922	40	181	4121	1582	0	5	0	0	0
100	0	0	0	0	0	0	0	0	0	0	0	0	0	0	0	0	0	0	0	0	0	0	0	0	0	0	0	0	0	0	0	0	0	0	0	0	0	0	0	0	0	0	0	0	0	0	0	0	0
101	0	0	0	0	0	0	0	0	0	0	0	0	0	0	0	0	0	0	0	0	0	0	0	0	6	0	0	0	0	0	0	0	0	0	0	0	0	0	0	0	0	0	0	0	0	0	0	0	0
103	2962	11	59	0	0	63	390	3	20	0	0	6	0	21	596	0	1	0	55	0	0	17	0	0	25	2	1	46	35	0	0	102	7	19	131	7	1	0	28	85	4	7	51	44	0	0	0	10	71
106	0	0	0	0	0	0	0	0	0	0	0	0	0	0	0	0	0	0	0	0	0	0	0	0	0	0	0	0	0	3596	0	0	0	0	0	0	0	0	20	0	0	0	0	0	0	0	0	0	0
107	1323	63	46	0	0	62	659	0	18	0	2	3	142	4	83	0	0	0	45	2	1	9	0	4	24	0	0	70	176	0	0	81	8	10	79	2	0	0	3	58	3	0	9	31	0	0	0	12	0
108	0	0	0	0	0	0	0	0	0	0	0	0	0	0	0	0	0	59	0	0	0	0	0	0	0	1	0	0	0	959	4	0	0	0	0	0	0	0	0	1	0	0	0	1	0	0	0	0	0
109	0	1	0	0	0	0	0	0	0	13	24	1032	0	0	2	0	1	1179	1837	75	70	1608	177	126	183	8	6	0	0	2401	43	4543	116	261	3501	267	228	0	309	497	9	6	924	433	0	3	0	0	0
110	0	0	0	0	0	0	0	0	0	0	0	0	0	0	0	0	0	0	0	0	0	0	0	0	0	0	0	0	0	0	0	0	0	0	0	0	0	0	0	0	0	0	0	0	2	0	3	0	0
111	0	0	0	0	0	0	0	0	0	0	0	0	0	0	0	0	0	0	0	0	0	0	0	0	0	0	0	0	88	1	0	0	16	0	0	0	0	0	0	0	0	0	0	0	0	0	0	0	0
112	0	43	0	0	0	0	0	0	0	0	0	0	0	0	0	0	0	0	0	0	0	0	0	0	0	0	0	0	0	0	0	0	0	0	0	0	0	0	0	0	0	0	0	0	0	0	0	0	0
113	0	0	0	0	0	0	0	0	0	0	0	0	0	0	0	0	0	0	0	0	0	0	0	0	0	0	0	0	0	0	0	0	0	0	0	0	0	0	0	0	0	0	0	0	0	0	0	0	0
114	0	0	0	0	0	0	0	0	0	134	538	153	0	0	0	0	0	310	104	11	11	211	9	19	24	2	0	0	0	1017	524	998	3	32	182	43	17	48	914	676	2	54	1296	415	0	0	0	0	1
115	0	0	0	0	0	0	0	0	0	0	0	0	0	0	0	0	0	2	0	0	0	0	0	0	0	0	0	0	0	0	0	0	0	0	0	0	0	0	0	0	0	0	0	0	0	0	0	0	0
116	0	0	0	0	0	0	0	0	0	0	0	0	0	0	0	0	0	0	0	0	0	0	0	0	0	0	0	0	0	0	0	0	0	0	0	0	0	0	0	0	0	0	0	0	0	0	0	0	0
117	0	0	0	0	0	0	0	0	0	0	0	0	0	0	0	1	0	0	0	0	0	0	0	0	0	0	0	0	0	0	0	0	0	0	0	0	0	0	0	0	0	0	0	0	0	0	0	0	0
119	0	0	0	0	0	0	0	0	0	0	0	0	0	0	0	0	0	0	0	0	0	0	0	0	0	0	0	0	0	392	0	0	0	0	0	0	0	0	0	0	0	0	1	0	0	0	0	0	0
121	0	0	0	0	0	52	0	0	0	0	3	0	0	0	0	0	0	0	0	0	0	0	0	0	1	0	0	0	0	0	0	173	0	0	0	6	0	0	2	61	2	0	8	0	0	0	0	0	0
122	0	0	0	0	0	0	0	0	0	16	23	398	0	0	1	0	0	1497	726	23	62	817	42	43	363	26	9	0	0	0	1482	4059	443	80	484	121	115	190	422	545	7	117	1857	1065	1	1	0	0	0
123	0	0	0	0	0	0	0	0	0	0	0	0	0	0	0	0	0	0	0	0	0	0	0	0	0	0	0	0	0	0	0	0	0	0	0	0	0	0	0	0	0	0	0	0	0	0	0	0	0
124	0	0	0	0	0	0	0	0	0	0	0	0	0	0	0	0	0	0	0	0	0	0	0	0	0	0	0	0	0	0	0	0	0	0	0	0	0	0	0	0	0	0	0	0	0	0	0	0	0
125	1	0	0	0	0	0	1	0	0	4	25	253	0	0	16	0	0	1204	525	30	67	415	80	49	336	9	16	0	0	7657	32	4404	32	241	253	20	34	85	174	217	4	49	358	171	0	0	0	0	0
126	0	35	0	0	644	1	1	0	0	9	22	632	0	0	1	0	0	268	427	65	23	459	50	27	228	3	3	0	0	966	17	3083	92	149	1378	151	93	1	331	308	9	30	434	279	1	0	0	0	140
128	0	0	0	0	0	0	0	0	0	8	37	284	0	0	0	0	0	1935	806	47	32	464	62	26	214	5	1	0	0	1337	1769	2608	23	64	624	3	43	110	196	472	11	0	478	140	0	0	0	0	0
129	0	0	0	0	0	0	2	0	0	10	32	1057	0	0	7	0	0	2465	1975	170	118	1624	222	158	377	4	17	0	0	0	85	1028	5	41	279	24	23	200	316	548	3	29	838	530	0	0	0	0	0
132	0	0	0	0	0	0	1	0	0	60	260	1047	0	0	145	0	0	1771	1442	142	108	1551	145	108	287	15	17	0	0	1564	3	2017	42	91	147	31	25	0	1195	928	14	120	3025	1218	0	4	0	0	0
133	0	0	0	0	0	0	0	0	0	0	0	0	0	0	0	0	0	0	0	0	0	2	0	0	0	0	0	0	0	0	0	0	0	0	12	0	0	0	0	35	0	0	3	0	0	0	0	0	0
135	0	0	0	0	0	0	0	0	0	0	0	0	0	0	0	0	0	0	0	0	0	0	0	0	0	0	0	0	0	0	0	0	0	0	0	0	0	0	0	0	0	0	0	0	0	0	0	0	0
137	0	0	0	0	0	0	0	0	0	0	0	0	0	0	0	0	0	0	0	0	0	0	0	0	0	4	0	0	0	0	0	0	0	0	0	0	0	0	0	0	0	0	0	0	0	0	0	0	0
138	0	0	0	0	0	0	0	0	0	0	0	0	0	0	0	0	0	0	0	0	0	0	0	0	0	0	0	0	0	0	7	0	0	0	0	0	0	0	0	0	0	0	0	0	0	0	0	0	0
139	0	0	0	0	0	0	0	0	0	0	0	0	0	0	0	0	0	0	0	0	0	0	0	0	0	0	0	0	0	0	0	0	0	0	0	0	0	0	0	0	0	0	0	0	0	0	0	0	0
141	12	0	0	0	0	0	0	0	0	0	0	0	0	0	0	0	0	0	0	0	0	0	0	0	0	0	0	0	0	0	0	1	0	0	0	0	0	0	0	0	0	0	0	0	0	0	0	0	0
142	0	0	0	0	0	0	0	0	0	0	0	0	0	0	0	0	0	0	0	0	0	0	0	0	0	0	0	0	0	0	0	0	0	0	0	0	0	0	0	0	0	0	0	0	0	0	0	0	0
143	1	0	0	0	0	0	0	0	0	0	0	0	0	0	0	0	0	0	0	0	0	0	0	0	0	0	0	0	0	0	0	0	0	0	0	0	0	0	0	0	0	0	0	0	0	0	0	0	0
145	0	0	0	0	0	0	0	0	0	0	0	4	0	0	0	0	0	14	0	0	0	1	0	0	0	0	0	0	0	2	0	0	0	0	0	0	3	0	0	0	0	0	14	0	0	0	0	0	0
148	0	0	0	0	0	0	0	0	0	0	0	0	0	0	0	0	0	0	0	0	0	0	0	0	0	0	0	0	0	0	0	0	0	0	0	0	0	0	0	0	0	0	0	0	0	0	0	0	0
150	0	0	0	0	0	0	0	0	0	0	0	0	0	0	0	0	0	0	0	0	0	0	0	0	0	0	0	0	0	0	0	0	0	0	0	0	0	0	0	0	0	0	3	0	0	0	11	0	0
151	0	0	0	0	0	0	0	0	0	0	0	0	0	0	0	0	0	86	0	0	0	0	0	0	0	0	1	0	0	0	0	0	0	0	0	0	0	0	0	0	0	0	0	0	0	0	0	0	0
154	0	0	0	0	0	0	0	0	0	0	0	0	0	0	0	0	0	0	0	0	0	0	0	0	0	0	0	0	0	0	0	0	0	0	0	0	0	0	0	0	0	0	0	0	0	0	0	0	0
158	0	0	0	0	0	0	0	3	0	0	0	0	0	0	0	0	0	0	0	0	0	0	0	0	0	0	0	0	0	0	0	0	0	0	0	0	0	0	0	0	0	0	0	0	0	0	0	0	0
159	0	0	0	0	0	0	0	0	0	0	6	0	0	0	0	0	0	0	0	0	0	0	0	0	0	0	0	0	0	0	1	0	0	0	0	0	0	0	0	0	0	0	0	0	0	0	0	0	0
160	92	0	0	0	0	1	8	0	0	0	0	0	0	0	14	0	0	0	0	0	0	1	0	0	1	0	0	2	1	0	0	3	0	4	1	0	0	0	1	5	0	2	2	2	0	0	0	0	1
161	0	0	0	0	0	0	0	0	0	0	0	0	0	0	0	0	0	0	0	0	0	0	0	0	0	0	0	0	0	0	0	0	0	0	0	1	0	0	0	0	0	0	0	2	0	0	0	0	0
162	2	0	0	0	0	0	0	0	0	0	0	0	0	0	0	0	0	0	0	0	0	0	0	0	0	0	0	0	0	0	0	0	0	0	0	0	0	0	0	0	0	0	0	0	0	0	350	0	0
164	0	0	0	0	0	0	0	0	0	0	0	1	0	0	0	0	0	52	67	0	0	0	0	0	0	1	0	0	0	0	232	0	0	0	78	14	11	0	1	0	1	0	0	0	0	0	0	0	0
166	0	0	0	0	0	0	0	0	0	2	17	242	0	0	0	0	0	1914	643	46	28	470	34	13	279	2	15	0	0	3378	290	229	22	0	0	0	0	193	59	191	7	7	355	273	0	0	0	0	0
168	0	1	0	0	0	0	0	0	0	0	0	0	0	0	0	0	0	0	0	0	0	0	0	0	0	0	0	0	0	0	8	0	0	0	0	0	0	0	0	0	0	0	0	0	0	0	0	0	0
169	0	0	0	0	0	0	0	0	0	0	0	0	0	0	0	0	0	0	0	0	0	0	0	0	0	0	0	0	0	0	0	0	0	0	0	0	0	0	0	0	0	0	0	0	0	0	0	0	0
170	0	0	0	0	0	0	0	0	0	97	338	68	0	0	2	0	0	440	273	6	5	40	5	3	0	0	5	0	0	2292	791	5887	94	357	426	6	38	40	56	93	0	10	474	174	0	0	0	0	0
172	0	0	0	0	0	0	0	0	0	0	0	0	0	0	0	0	0	0	0	0	0	0	0	0	0	0	0	0	0	0	1	0	0	0	0	0	0	0	1	0	0	0	0	0	0	0	395	0	0
174	0	0	0	0	0	0	0	0	0	0	0	0	0	0	0	0	0	75	0	0	0	0	0	0	0	0	0	0	0	0	0	0	0	0	0	0	0	0	0	0	0	0	0	0	0	0	0	0	0
176	0	0	0	0	0	0	0	0	0	0	0	0	0	0	0	0	0	0	0	0	0	0	0	0	0	0	0	0	0	0	0	0	0	0	0	0	0	0	0	0	0	0	0	0	0	0	0	0	0
178	0	0	0	0	0	0	0	0	0	0	0	0	0	0	0	0	0	0	0	0	0	0	0	0	0	0	0	0	0	0	0	0	0	0	0	0	0	1	0	0	0	0	0	0	0	0	0	0	0
182	0	0	0	0	0	0	0	0	0	0	0	0	0	0	0	0	0	0	0	0	0	0	0	0	0	0	0	0	0	0	0	0	0	0	0	0	0	0	0	0	0	0	0	0	0	0	0	0	0
183	0	0	0	0	0	0	0	0	0	0	0	0	0	0	0	0	0	0	0	0	0	0	0	0	0	0	0	0	0	1	0	0	0	0	0	0	0	0	0	0	0	0	0	0	0	0	0	0	0
184	0	0	0	0	0	0	0	0	0	0	0	0	0	0	0	0	0	0	0	0	0	0	0	0	0	0	0	0	0	1	0	0	0	0	0	0	0	0	0	0	0	0	0	0	0	0	0	0	0
189	0	0	0	0	0	0	6	0	0	0	0	0	0	0	0	0	0	0	0	0	0	0	0	0	0	0	0	0	0	0	0	0	0	0	0	0	0	0	0	0	0	0	0	0	0	0	0	0	0
201	0	0	0	0	0	33	0	0	11	0	1	0	0	0	590	0	0	0	11	0	0	11	0	0	16	0	0	0	17	0	0	0	0	0	0	0	0	0	6	0	0	0	0	22	0	0	0	0	82
208	0	0	0	0	0	0	0	0	0	34	148	302	0	0	0	0	0	750	574	35	36	389	53	33	100	4	11	0	0	0	92	1787	10	75	239	15	46	7	444	801	9	69	1064	616	0	3	0	0	0
212	0	0	0	0	0	0	0	0	0	0	0	0	0	0	0	0	0	0	0	0	0	0	0	0	0	0	0	0	0	1	0	0	0	0	0	0	0	0	0	0	0	0	0	0	0	0	0	0	0
216	0	0	0	0	0	0	0	0	0	0	0	0	0	0	0	0	0	0	0	0	0	0	0	0	0	0	0	0	0	0	0	0	0	0	0	0	0	0	26	0	0	0	0	0	0	0	0	0	0
219	0	0	0	0	0	0	0	0	0	0	0	0	0	0	0	0	0	0	0	0	0	0	0	0	0	0	0	0	0	0	0	0	0	0	0	0	0	0	0	0	0	0	0	0	0	0	0	0	0
223	0	0	0	0	0	0	0	0	0	0	0	0	0	0	0	0	0	0	0	0	0	0	0	0	0	0	0	0	0	0	0	0	0	0	0	0	0	0	0	0	0	0	0	0	0	0	0	0	0
224	0	0	0	0	0	0	0	0	0	0	0	0	0	0	0	0	0	0	0	0	0	0	0	0	0	0	0	0	0	0	0	0	0	0	0	0	0	0	0	0	0	0	0	0	0	0	0	0	0
228	0	0	0	0	0	0	0	0	0	0	0	0	0	0	0	0	0	0	0	0	0	0	0	0	0	0	0	0	0	0	0	0	0	0	0	0	0	0	0	0	0	0	0	0	0	0	0	0	0
231	0	0	0	0	0	0	0	0	0	0	0	0	0	0	0	0	0	0	0	0	0	0	0	0	0	0	0	0	0	0	0	0	0	0	0	0	0	0	0	0	0	0	0	0	0	0	0	0	0
232	0	0	0	0	0	0	0	0	0	0	0	0	0	0	0	0	0	0	0	0	0	0	0	0	0	0	0	0	0	0	0	0	0	0	0	0	0	0	0	0	0	0	0	0	0	0	0	1	0
235	0	0	0	0	0	0	0	0	0	9	12	341	0	0	3	0	0	1138	595	61	49	608	121	82	40	4	0	0	0	39	102	422	33	48	158	23	14	17	166	134	4	13	461	116	0	0	0	0	0
236	0	0	0	0	0	0	0	0	0	0	0	0	0	0	0	0	0	0	0	0	0	0	0	0	0	0	1	0	0	0	0	0	0	0	0	0	0	0	0	0	0	0	0	0	0	0	0	0	0
237	0	0	0	0	0	0	0	0	0	0	0	0	0	0	0	0	0	0	0	0	0	0	0	0	0	0	0	0	0	0	0	0	0	0	0	0	0	0	0	0	0	0	0	0	0	0	0	0	0
239	1	0	0	0	0	0	0	0	0	34	127	315	0	0	2	0	0	1517	847	76	36	627	44	42	76	1	3	0	0	283	0	433	18	7	156	26	21	25	338	520	0	31	504	454	0	0	0	0	0
240	0	0	0	0	0	1	0	0	0	52	119	448	0	0	2	0	0	472	416	49	43	422	56	28	80	7	2	0	0	2337	6	3169	76	142	627	58	64	0	486	505	3	7	733	408	0	4	0	0	0
241	0	0	0	0	0	17	0	0	0	0	0	25	0	0	0	0	0	15	24	0	0	24	3	10	0	0	4	24	0	0	0	0	0	0	0	0	0	0	33	0	0	0	27	15	0	0	0	0	0
242	0	0	0	0	0	0	0	0	0	0	0	0	0	0	0	0	0	0	0	0	0	0	0	0	0	0	0	0	0	0	0	0	0	0	0	0	0	0	0	0	0	0	0	0	0	0	0	0	0
245	0	0	0	0	0	0	0	0	0	0	0	0	0	0	0	0	0	1	0	0	0	0	0	0	0	0	0	0	0	725	0	3	0	0	0	0	1	0	8	0	0	0	31	6	0	0	0	0	0
247	0	0	0	0	0	0	0	0	0	0	0	0	0	0	0	0	0	0	0	0	0	0	0	0	0	0	0	0	0	0	0	0	0	0	0	0	0	0	0	0	0	0	0	0	0	0	0	0	0
248	0	0	0	0	0	0	0	0	0	0	0	0	0	0	1	0	0	0	0	0	0	0	0	0	0	0	0	0	0	0	0	0	0	0	0	0	0	1	0	0	0	0	0	0	0	0	0	0	0
252	0	0	0	0	0	0	0	0	0	0	0	0	0	0	0	0	0	2	0	0	0	0	0	0	0	0	0	0	0	0	0	0	0	0	0	0	0	0	0	0	0	0	0	0	0	0	0	0	0
253	1	0	0	0	0	0	0	0	0	0	0	0	0	0	0	0	0	0	0	0	0	0	0	0	0	0	0	0	0	0	0	0	0	0	0	0	0	0	0	1	0	0	0	0	0	0	0	0	0
254	0	0	0	0	0	0	0	0	0	0	0	0	0	0	0	0	0	0	0	0	0	0	0	0	0	0	0	0	0	0	0	0	0	0	0	0	0	0	0	0	0	0	0	0	0	0	0	0	0
259	0	0	0	0	0	0	0	0	0	0	0	0	0	0	0	0	0	0	1	0	0	0	0	0	4619	829	677	0	0	0	0	0	0	0	0	0	0	5733	0	0	0	0	0	0	0	0	0	1	1
261	0	0	0	0	0	0	0	0	0	0	0	0	0	0	0	0	0	0	1	0	0	0	0	0	0	0	0	0	0	0	0	0	0	0	0	0	0	0	0	0	2	0	0	0	0	0	0	0	0
268	1225	0	0	0	0	0	0	0	0	0	0	0	0	0	0	0	0	0	0	0	0	0	0	0	0	0	0	0	0	0	0	0	0	0	0	0	0	0	0	0	0	0	0	0	0	0	0	0	0
269	0	0	0	0	0	0	0	0	0	0	0	178	0	0	0	0	0	737	291	42	13	567	21	36	186	0	5	0	0	0	0	141	0	0	0	9	3	48	117	113	4	0	432	222	0	0	0	0	0
270	0	0	0	0	0	0	0	0	0	2	17	37	0	0	8304	0	13	0	96	2	3	125	11	29	25	0	0	0	0	0	0	2	0	21	1	0	0	0	33	6	0	0	206	32	0	0	0	0	0
272	0	0	0	0	0	0	0	0	0	0	0	0	0	0	0	0	0	0	0	0	0	0	0	0	68	0	0	0	0	0	0	4	1	0	0	0	0	0	1	1	0	0	0	3	0	0	0	0	0
273	0	0	0	0	0	0	4	0	0	0	0	0	0	0	0	0	0	0	0	0	0	0	0	0	0	0	0	0	0	0	0	0	0	0	0	0	0	0	0	0	0	0	0	0	0	0	0	0	0
276	0	0	0	0	0	0	0	0	0	9	24	205	0	0	0	0	0	895	722	36	23	281	32	29	30	2	3	0	0	0	51	768	0	25	391	22	18	49	117	144	0	12	510	212	0	4	0	0	0
283	0	0	0	0	0	0	0	0	0	0	0	0	0	0	0	0	0	0	0	0	0	0	0	0	0	0	0	0	0	0	0	0	0	0	0	0	0	1	0	0	0	0	0	0	0	0	0	0	0
285	0	0	0	0	0	0	0	0	0	0	0	0	0	0	0	0	0	0	0	0	0	0	0	0	0	0	0	0	0	0	0	0	0	0	0	0	0	0	0	0	0	0	7	0	0	0	0	0	0
286	320	0	3	0	0	0	0	0	0	0	0	0	0	0	0	0	0	0	0	0	0	0	0	0	0	0	0	0	0	13	0	0	0	0	0	0	0	0	0	20	0	0	0	0	0	0	0	0	0
287	0	0	0	0	0	0	0	0	0	0	0	0	0	0	0	0	0	0	0	0	0	0	0	0	0	0	0	0	0	0	0	0	0	0	0	0	0	0	0	0	0	0	0	0	0	0	0	0	0
289	0	0	0	0	0	0	0	0	0	0	0	0	0	0	0	0	0	0	0	0	0	0	0	0	0	0	0	0	0	0	0	0	0	0	0	0	0	0	0	0	0	0	0	0	0	0	0	0	0
291	0	0	0	0	0	0	0	0	0	0	0	1	0	0	0	0	0	0	0	0	0	0	0	0	0	0	0	97	0	0	0	0	0	0	0	0	0	0	0	0	0	0	0	0	0	0	0	0	0
292	1	0	0	0	0	0	1	0	0	0	1	526	0	0	1	0	0	628	609	68	78	515	92	70	99	2	3	0	0	223	0	285	15	14	85	28	14	0	607	1063	10	70	2383	653	1	3	0	0	0
293	0	0	0	0	0	0	1618	3	22	0	0	0	0	0	788	0	0	0	1	0	0	0	0	0	31	0	1	0	0	0	0	0	0	0	0	0	0	0	0	0	0	0	0	0	0	0	0	36	0
302	0	0	0	0	0	0	0	0	0	4	6	215	0	0	0	0	0	1108	459	60	51	288	54	13	92	9	11	0	0	808	6	314	0	13	77	4	3	0	497	785	7	73	778	490	0	0	0	0	0
303	0	0	0	0	0	0	0	0	0	0	0	0	0	0	0	0	0	0	0	0	0	0	0	0	0	0	0	0	0	0	0	0	0	0	0	0	0	0	0	0	0	0	0	0	0	0	0	0	0
304	0	0	0	0	0	0	0	0	0	0	0	0	0	0	0	0	0	0	0	0	0	0	0	0	0	0	0	0	0	0	0	0	0	0	0	0	0	0	0	0	0	0	0	0	0	0	0	0	0
307	0	0	57	0	0	0	299	3	11	0	2	0	0	0	154	0	1	0	0	1	0	0	0	0	13	0	1	13	0	0	0	92	0	2	28	0	1	0	11	45	4	0	2	4	0	0	10	0	0
311	0	0	0	0	0	0	0	0	0	0	0	0	0	0	0	0	0	0	0	0	0	0	0	0	0	0	0	0	0	0	0	0	0	0	0	0	0	0	0	0	0	0	0	0	0	0	0	0	0
322	1236	0	0	0	0	58	0	0	0	2	0	23	0	2	0	0	0	0	0	0	0	4	3	0	6	0	0	0	0	0	0	10	2	1	6	0	4	0	0	0	0	0	7	0	0	0	0	3	0
323	0	0	0	0	0	0	0	0	0	0	0	0	0	0	0	0	0	0	0	0	0	0	0	0	0	0	0	0	0	0	0	0	0	0	0	0	0	0	0	0	0	0	0	0	0	0	0	0	0
327	0	0	0	0	0	0	0	0	0	0	0	0	0	0	0	0	0	0	0	0	0	3	0	0	0	0	0	0	0	0	0	0	0	0	0	0	0	0	0	0	0	0	0	0	0	0	0	0	0
331	0	0	0	0	0	0	0	0	0	0	0	0	0	0	0	0	0	0	0	0	0	1	0	0	0	0	0	0	0	0	0	0	0	0	0	0	0	0	0	24	0	0	0	1	0	0	0	0	0
333	0	0	0	0	0	0	0	0	0	1	0	481	0	0	0	0	0	678	586	52	32	487	37	55	77	2	6	0	0	1	423	853	0	31	401	24	92	12	88	239	7	0	516	264	0	3	0	0	0
337	0	0	0	0	0	0	0	0	0	0	0	0	0	0	0	0	0	0	0	0	0	0	0	0	0	0	0	0	0	0	0	0	0	0	0	0	0	0	0	0	0	0	0	0	0	0	0	0	0
342	0	0	0	0	0	0	0	0	0	0	0	64	0	0	0	0	0	2	0	3	0	37	4	0	0	0	0	0	0	0	0	58	23	0	11	17	6	0	0	0	0	0	7	0	0	0	0	0	0
348	0	0	0	0	0	0	0	0	0	0	0	0	0	0	0	0	0	0	0	0	0	0	0	0	0	0	0	0	0	0	0	0	0	0	0	0	0	0	0	0	0	0	0	0	0	0	0	0	0
352	0	0	0	0	0	0	0	0	0	0	0	0	0	0	0	0	0	0	0	0	0	0	0	0	0	0	0	0	0	0	0	0	0	0	0	0	0	0	0	0	0	0	0	0	0	0	0	0	0
356	0	0	0	0	0	0	0	0	0	0	0	0	0	0	0	0	0	0	0	0	0	0	0	0	0	0	0	0	0	0	0	0	0	0	0	0	0	0	0	0	0	0	0	0	0	0	0	0	0
359	0	0	0	0	0	0	0	0	0	0	0	0	0	0	0	0	0	0	0	0	0	0	0	0	0	0	0	0	0	0	0	0	0	0	0	0	0	0	0	0	0	0	0	0	0	0	0	0	0
361	0	0	0	0	0	0	0	0	0	8	3	402	0	0	3	0	0	230	188	6	16	9	4	2	205	3	3	0	0	441	29	497	33	12	1366	78	115	0	65	84	4	0	75	44	0	0	0	0	0
362	958	28	33	0	0	0	0	0	5	2	0	0	0	0	0	0	0	0	9	0	0	0	0	0	1	0	0	0	35	0	0	0	0	11	1	0	1	0	0	0	0	15	9	1	0	0	31	0	0
367	0	0	0	0	0	0	0	0	0	0	0	0	0	0	0	0	0	0	0	0	0	0	0	0	0	0	0	0	0	0	0	0	0	0	0	0	0	0	0	0	0	0	0	0	0	0	0	0	0
385	0	0	0	0	0	0	0	0	0	0	0	0	0	0	0	0	0	0	0	0	0	0	0	0	0	0	0	0	0	1	0	0	0	0	0	0	0	0	0	0	0	0	0	0	0	0	0	0	0
386	0	0	0	0	0	0	0	0	0	0	0	0	0	0	0	0	0	0	0	0	0	0	0	0	0	0	0	0	0	0	0	0	0	0	0	0	0	0	0	0	0	0	0	0	0	0	0	0	0
387	0	0	0	0	0	0	0	0	0	0	0	0	0	0	0	0	0	0	0	0	0	0	0	0	0	0	1	0	0	0	0	0	0	0	0	0	0	3	0	0	0	0	0	0	0	0	0	0	0
404	0	0	0	0	0	0	0	0	0	0	0	0	0	0	0	0	0	0	0	0	0	0	0	0	0	0	0	0	0	0	0	0	0	0	0	0	0	1	0	0	0	0	0	0	0	0	0	0	0
410	0	0	0	0	0	0	0	0	0	0	0	0	0	0	0	0	0	0	0	0	0	0	0	0	0	0	0	0	0	1	0	0	0	0	0	0	0	0	0	0	0	0	0	0	0	0	0	0	0
412	0	0	0	0	0	0	0	0	0	0	0	0	0	0	0	0	0	0	0	0	0	0	0	0	0	3	0	0	0	2	0	0	0	0	0	0	0	7	0	0	0	0	0	0	0	0	0	0	0
423	0	0	0	0	0	0	0	0	0	0	2	95	0	0	0	0	0	494	285	8	4	147	12	8	85	1	5	0	0	365	0	36	0	0	17	0	0	7	44	98	2	6	110	29	0	0	0	0	0
426	0	0	0	0	0	0	0	0	0	0	0	0	0	0	0	0	0	0	0	0	0	0	0	0	0	0	0	0	0	1	0	0	0	0	0	0	0	0	0	0	0	0	0	0	0	0	0	0	0
433	244	0	0	0	0	0	1	2	0	0	0	0	0	0	0	0	0	5	0	0	0	2	0	0	0	0	0	0	0	2	0	0	1	0	0	0	0	0	0	8	2	2	0	4	0	0	0	33	95
434	0	0	0	0	0	0	0	0	0	9	18	142	0	0	0	0	0	229	164	17	12	193	10	14	141	0	1	0	0	0	49	488	8	6	1842	91	159	0	186	224	12	6	392	131	0	4	0	1	0
439	0	0	0	0	0	0	0	0	0	0	0	0	0	0	0	0	0	0	0	0	0	0	0	0	0	0	0	0	0	0	0	0	0	0	0	0	0	0	0	0	0	0	0	0	0	0	0	0	0
440	0	0	0	0	0	0	0	0	0	0	0	68	0	0	0	0	0	325	131	17	18	209	16	11	33	0	1	0	0	0	14	0	0	0	0	0	9	52	61	285	0	21	157	53	0	0	0	0	0
443	1	0	0	0	0	0	0	0	0	0	0	0	0	0	0	0	0	0	0	0	0	0	0	0	0	0	0	0	0	0	0	0	0	0	0	0	0	0	0	145	0	0	0	0	0	0	0	0	0
444	0	0	0	0	0	0	0	0	0	3	14	50	0	0	0	0	0	262	174	17	12	81	19	8	4	1	0	0	0	0	18	416	6	0	42	0	0	16	59	33	0	0	71	57	0	0	0	0	0
454	0	0	0	0	0	0	0	0	0	0	6	7	0	0	0	0	0	0	0	0	0	0	0	0	0	0	0	0	0	0	15	0	0	0	0	0	0	0	0	0	0	0	0	0	0	0	0	0	0
462	0	0	0	0	0	0	0	0	0	0	0	190	0	0	1	0	0	693	395	36	23	248	24	20	40	3	7	0	0	575	4	226	6	6	14	16	10	0	189	227	4	23	534	244	0	1	0	0	0
469	0	0	0	0	0	0	0	0	0	0	0	0	0	0	0	0	0	0	0	0	0	0	0	0	0	0	0	0	0	0	0	0	0	0	0	0	0	0	0	0	0	0	0	0	0	0	0	0	0
473	0	0	0	0	0	0	0	0	0	0	0	0	0	0	0	0	0	0	0	0	0	0	0	0	0	0	0	0	0	0	0	0	0	0	0	0	0	0	0	0	0	0	0	0	0	0	0	0	0
477	0	0	0	0	0	0	0	0	0	3	0	88	0	0	0	0	0	366	158	23	4	109	9	6	14	4	6	0	0	0	5	85	0	3	67	4	0	1	126	153	0	0	290	89	0	0	0	0	0
488	0	0	0	0	0	0	0	0	0	13	17	158	0	0	0	0	0	288	375	36	19	254	47	56	211	1	2	0	0	0	0	44	2	5	0	5	0	55	88	38	1	44	121	70	0	1	0	0	0
498	1235	0	0	0	0	75	0	1	0	0	2	0	17	1	307	0	2	0	1	0	0	0	0	1	25	0	0	45	3	0	0	74	0	0	7	0	0	0	25	20	0	0	10	2	0	0	0	2	0
508	0	0	0	0	0	144	0	0	0	0	0	0	0	0	0	0	0	0	6	0	0	0	0	0	0	0	0	0	0	0	0	0	0	0	0	0	0	0	0	0	0	0	0	0	0	0	0	0	0
517	0	0	0	0	0	0	0	0	0	0	0	0	0	0	0	0	0	0	0	0	0	0	0	0	1	0	0	0	0	0	0	0	0	0	0	0	0	0	0	0	0	0	0	0	0	0	0	0	0
525	0	0	0	0	0	0	0	0	0	0	0	0	0	0	0	0	0	0	0	0	0	0	0	0	0	0	0	0	0	0	0	0	0	0	0	0	0	0	0	34	0	0	0	0	0	0	0	0	0
529	0	0	0	0	0	0	0	0	0	0	0	42	0	0	0	0	5	112	9	6	3	22	3	6	43	3	0	0	0	0	48	129	0	0	75	7	8	0	173	38	0	1	1142	486	2	5	0	0	0
539	0	0	0	0	0	0	0	0	0	0	0	0	0	0	0	0	0	0	0	0	0	0	0	0	0	0	0	0	0	0	0	0	0	0	0	0	0	0	0	0	0	0	0	0	0	0	0	0	0
548	0	0	0	0	0	0	0	0	0	0	0	0	0	0	0	0	0	0	0	0	0	0	0	0	0	0	0	0	0	0	0	0	0	0	0	0	0	0	0	0	0	0	0	0	0	0	0	0	0
549	0	0	0	0	0	0	0	0	0	0	0	0	0	0	0	0	0	0	0	0	0	0	0	0	0	0	0	0	0	0	0	0	0	0	0	0	0	0	0	0	0	0	0	0	0	0	0	0	0
552	235	0	12	0	0	0	53	0	6	0	0	1	24	0	257	0	4	0	0	1	0	8	0	0	11	0	0	0	5	0	0	25	0	0	8	0	6	0	15	0	0	0	9	4	0	0	0	6	0
557	0	0	0	0	0	0	0	0	0	0	0	71	0	0	0	0	0	137	153	2	8	47	5	4	0	0	0	0	0	1663	0	194	0	0	0	14	6	0	38	0	0	33	46	1	0	0	0	0	0
559	0	0	0	0	0	0	0	0	0	0	0	0	0	0	0	0	0	0	0	0	0	0	0	0	0	0	0	0	0	0	2	0	0	0	0	0	0	1	0	0	0	0	0	0	0	0	0	0	0
574	0	0	0	0	0	0	0	0	0	0	0	0	0	0	0	0	0	0	0	0	0	0	0	0	0	0	0	0	0	0	0	0	0	0	0	0	0	0	0	0	0	0	0	0	0	0	0	0	0
578	0	0	0	0	0	0	0	0	0	0	0	0	0	0	0	0	0	0	0	0	0	0	0	0	0	0	0	0	0	0	0	1	0	0	0	0	0	0	0	0	0	0	0	0	0	0	0	0	0
582	0	0	0	0	0	0	0	0	0	0	12	24	0	0	0	0	0	52	27	6	1	72	0	8	9	0	0	0	0	1241	39	28	0	7	8	1	0	0	45	37	0	0	82	75	0	1	0	0	0
583	0	0	0	0	0	0	0	0	0	1	16	71	0	0	0	0	0	479	224	12	10	295	16	11	9	0	1	0	0	0	18	246	0	8	62	5	0	14	96	97	1	0	345	59	0	0	0	0	0
588	0	0	0	0	0	0	0	0	0	0	0	0	0	0	0	0	0	0	0	0	0	0	0	0	0	0	0	0	0	0	0	0	0	0	0	0	0	0	0	0	0	0	0	0	0	0	0	0	0
591	0	0	0	0	0	0	0	0	0	0	0	0	0	0	0	0	0	0	0	0	0	0	0	0	0	0	0	0	0	0	0	0	0	0	0	0	0	0	0	0	0	0	0	0	0	0	0	0	0
592	0	59	0	0	0	0	0	0	0	0	0	0	10	0	0	0	0	0	0	0	0	2	0	0	0	0	0	0	0	0	0	5	0	0	0	0	0	0	0	0	0	0	0	0	0	0	0	0	0
596	0	0	0	0	0	0	0	0	0	0	0	0	0	0	0	0	0	0	0	0	0	0	0	0	0	0	0	0	0	0	0	0	0	0	0	0	0	0	0	0	0	0	0	0	0	0	0	0	0
597	1	0	0	0	0	0	0	0	0	0	0	0	0	0	0	0	0	0	0	0	0	0	0	0	0	0	0	0	0	0	0	0	0	0	0	0	0	0	0	0	0	0	0	0	0	0	0	0	0
601	0	0	0	0	0	0	0	0	0	0	0	10	0	0	0	0	0	5	7	0	0	1	1	2	2	0	0	0	0	14	0	43	0	1	21	0	1	0	0	0	0	0	0	7	0	0	0	0	0
619	0	0	0	0	0	0	420	0	0	0	0	0	0	0	0	0	0	0	0	0	0	0	0	0	0	0	0	0	0	0	0	1	0	0	0	0	1	0	0	0	0	0	0	0	0	0	0	0	0
620	0	0	0	0	0	0	0	0	0	20	59	51	0	0	0	0	0	195	100	6	18	59	10	11	15	0	5	0	0	1083	0	357	9	3	48	4	14	0	75	9	1	19	265	161	0	0	0	0	0
621	0	0	0	0	0	0	0	0	0	0	0	1	0	0	0	0	0	0	0	0	0	0	0	0	0	0	0	0	0	0	0	0	0	0	0	0	0	0	0	0	0	0	0	0	0	0	0	0	0
629	0	0	0	0	0	0	0	0	0	0	0	0	0	0	0	0	0	0	14	0	0	0	0	0	2	0	0	0	0	0	0	0	0	0	6	0	0	0	0	0	0	0	0	2	0	0	0	0	0
636	0	0	0	0	0	0	0	0	0	0	0	0	0	0	0	0	0	0	0	0	0	0	0	0	0	0	0	0	0	0	0	0	0	0	0	0	0	0	0	0	0	0	0	0	0	0	0	0	0
641	0	0	0	0	0	0	0	0	0	0	0	0	0	0	0	0	0	0	0	0	0	0	0	0	0	0	0	0	0	0	0	0	0	0	0	0	0	0	0	0	0	0	0	0	0	0	0	0	0
644	0	0	0	0	0	0	0	0	0	0	0	0	0	0	0	0	0	1	2	0	0	0	0	0	0	0	0	0	0	0	0	0	0	2	0	0	0	0	0	0	0	0	0	0	0	0	0	0	0
651	0	0	0	0	0	0	0	0	0	0	0	0	0	0	0	0	0	0	0	0	0	0	0	0	0	0	0	0	0	2	0	0	0	0	0	0	0	0	0	0	0	0	0	0	0	0	0	0	0
681	0	0	0	0	0	0	0	0	0	6	26	22	0	0	0	0	0	9	34	7	2	28	1	4	9	5	0	0	0	66	0	116	0	2	45	5	6	4	65	3	7	0	354	79	0	0	0	0	0
689	0	0	0	0	0	0	0	0	0	0	0	0	0	0	0	0	0	0	0	0	0	0	0	0	0	0	0	0	0	0	0	0	0	0	0	0	0	0	0	0	0	0	0	0	0	0	0	0	0
691	0	0	0	0	0	0	0	0	0	0	0	0	0	0	0	0	0	0	0	0	0	0	0	0	0	0	0	0	0	0	0	0	0	0	0	0	0	0	0	0	0	0	0	0	0	0	0	0	0
697	0	0	0	0	0	0	0	0	0	0	0	0	0	0	0	0	0	0	0	0	0	0	0	0	0	0	0	0	0	0	0	0	0	0	0	0	0	0	0	0	0	0	0	0	0	0	0	0	0
702	0	0	0	0	0	0	0	0	0	0	0	0	0	0	0	0	0	0	0	0	0	0	0	0	0	0	1	0	0	0	0	0	0	0	0	0	0	0	0	0	0	0	0	0	0	0	0	0	0
704	0	0	0	0	0	0	0	0	0	0	0	0	0	0	0	0	0	0	0	0	0	0	0	0	23	0	0	0	0	0	0	0	0	0	0	0	0	0	0	0	0	0	0	0	0	0	17	0	0
705	0	0	0	0	0	0	0	0	0	0	3	1	0	0	0	0	0	127	0	0	2	0	3	0	0	0	0	0	0	0	0	0	0	0	0	0	0	0	31	0	0	0	60	0	0	0	0	0	0
707	0	0	0	0	0	0	0	0	0	0	0	8	0	0	0	0	0	0	0	0	0	0	0	0	0	0	0	0	0	0	0	0	0	0	54	4	2	0	91	115	0	0	3	6	0	0	0	0	0
711	0	0	0	0	0	0	0	0	0	0	0	0	0	0	0	0	0	0	0	0	0	0	0	0	0	0	0	0	0	0	0	0	0	0	0	0	0	0	0	0	0	0	0	1	0	0	0	0	0
715	0	0	0	0	0	0	0	0	0	6	30	84	0	0	0	0	0	203	71	7	12	115	18	8	27	2	4	0	0	4	13	685	27	26	72	4	23	24	129	49	7	13	359	33	0	3	0	0	0
718	0	0	0	0	0	0	0	0	0	0	2	14	0	0	0	0	0	0	0	1	0	26	0	0	0	0	0	0	0	0	0	0	0	0	0	0	0	20	1	0	0	0	72	37	0	0	0	0	0
725	0	0	0	0	0	0	0	0	0	0	0	18	0	0	3968	0	5	0	0	5	0	13	1	0	2	0	0	0	0	0	0	2	0	0	0	1	0	0	0	0	0	0	49	0	0	0	0	0	0
726	0	0	0	0	0	0	0	0	0	11	24	12	0	0	0	0	0	34	0	0	0	0	0	0	0	0	0	0	0	0	0	0	0	0	0	0	0	0	14	52	0	0	7	0	0	0	0	0	0
736	0	0	0	0	0	0	0	0	0	0	0	0	0	0	0	0	0	0	0	0	0	0	0	0	0	0	0	2	0	0	0	0	0	0	0	0	0	0	0	0	0	0	0	0	0	0	0	0	0
759	0	0	0	0	0	0	0	0	0	0	0	2	0	0	0	0	0	0	0	0	0	0	0	0	0	0	0	0	0	0	0	0	0	0	0	0	0	0	0	0	0	0	0	0	0	0	0	0	0
762	0	0	0	0	0	0	0	0	0	0	0	0	0	0	0	0	0	0	0	0	0	0	0	0	0	0	0	0	0	0	4	0	0	0	0	0	0	1	0	0	0	0	0	0	0	0	0	0	0
769	0	0	0	0	0	0	0	0	0	0	0	0	0	0	0	0	0	0	0	0	0	0	0	0	0	0	0	0	0	0	0	0	0	0	0	0	0	0	0	0	0	0	0	0	0	0	2	0	0
778	0	0	0	0	0	0	0	0	0	0	0	0	0	0	0	0	0	0	0	0	0	0	0	0	0	0	0	0	0	0	0	0	0	0	0	0	0	0	0	0	0	0	0	0	0	0	0	0	0
783	0	0	0	1253	0	0	0	0	0	0	0	0	0	0	0	0	0	0	0	0	0	0	0	0	0	0	0	0	0	0	0	0	0	0	0	0	0	0	0	0	0	0	0	0	0	0	0	0	0
792	0	0	0	0	0	0	0	0	0	0	0	0	0	0	0	0	0	0	0	0	0	0	0	0	0	0	0	0	0	0	0	0	0	0	0	0	0	0	0	0	0	0	0	0	0	0	0	0	0
807	0	0	0	0	0	0	0	0	0	0	0	0	0	0	0	0	0	0	0	0	0	0	0	0	0	0	0	0	0	0	0	0	0	0	0	0	0	0	8	0	0	0	0	0	0	0	0	0	0
813	0	0	0	0	0	0	0	0	0	1	0	0	0	0	0	0	0	0	0	0	0	0	0	0	0	0	0	26	0	0	0	0	0	6	0	0	0	0	0	0	0	0	0	0	0	0	0	0	0
821	0	0	0	0	0	0	0	0	0	0	0	0	0	0	0	0	0	0	0	0	0	1	0	0	0	0	0	0	0	0	0	0	0	0	0	0	0	0	0	0	0	0	0	0	0	0	0	0	0
830	0	0	0	0	0	0	0	0	0	0	0	0	0	0	0	0	0	0	0	0	0	0	0	0	0	0	0	1	0	0	0	0	0	0	0	0	0	0	0	0	0	0	0	0	0	0	0	0	0
838	0	0	0	0	0	0	0	0	0	0	0	0	0	0	0	0	0	0	0	0	0	0	0	0	0	0	0	0	0	0	0	0	0	0	0	0	0	0	0	0	0	0	0	0	0	0	0	0	0
841	0	0	0	0	0	0	0	0	0	0	0	0	0	0	0	0	0	0	0	0	0	0	0	0	0	0	0	0	0	0	0	0	0	0	0	0	0	0	0	0	0	0	0	0	0	0	0	0	0
843	0	0	0	0	0	0	0	0	0	0	0	0	0	0	0	0	0	0	0	0	0	0	0	0	0	0	0	0	0	0	0	0	0	0	0	0	0	0	0	0	0	0	0	0	0	0	0	0	1
848	0	0	0	0	0	0	0	0	0	0	0	0	0	0	0	0	0	0	0	0	0	0	0	0	0	0	0	0	0	0	0	0	0	0	0	0	0	0	0	0	0	0	0	0	0	0	0	0	0
852	0	0	0	0	0	0	0	0	0	1	9	31	0	0	0	0	0	46	3	0	1	30	3	3	11	1	1	0	0	0	0	660	8	8	7	0	11	0	53	30	4	0	267	111	0	0	0	0	0
859	0	0	0	0	0	0	0	0	0	0	0	0	0	0	0	0	0	0	0	0	0	0	0	0	0	0	0	0	0	0	0	0	0	0	0	0	0	0	0	0	0	0	0	0	0	0	0	0	0
860	0	0	0	0	0	0	0	0	0	0	0	0	0	0	0	0	0	0	0	0	0	0	0	0	0	0	0	0	0	0	0	0	0	0	0	0	0	0	0	0	0	0	0	4	0	0	0	0	0
904	0	0	0	0	0	0	0	0	0	0	0	0	0	0	0	0	0	0	0	0	0	0	0	0	0	0	0	0	0	0	0	0	0	0	0	0	0	0	0	0	0	0	0	0	0	0	0	0	0
915	0	0	0	0	0	0	0	0	0	0	0	0	0	0	0	0	0	0	0	0	0	0	0	0	0	0	0	0	0	0	0	0	0	0	0	0	0	0	0	0	0	0	0	0	0	0	0	0	0
928	0	0	0	0	0	0	0	0	0	0	0	0	0	0	0	0	0	0	0	0	0	0	0	0	0	0	1	0	0	0	0	0	0	0	0	0	0	0	0	0	0	0	0	0	0	0	0	0	0
935	0	0	0	0	0	0	0	0	0	0	0	8	0	0	0	0	0	34	0	9	0	0	1	1	0	0	0	0	0	0	41	74	0	0	0	2	0	0	120	131	0	0	197	61	0	0	0	0	0
936	0	0	0	0	0	0	0	0	0	0	0	0	0	0	0	0	0	0	0	0	0	0	0	0	0	0	0	0	0	0	0	0	0	0	0	0	0	0	0	0	0	0	0	0	0	0	0	0	0
938	0	0	0	0	0	0	0	0	0	0	0	0	0	0	0	0	0	0	0	0	0	0	0	0	0	0	0	0	0	2	0	0	0	0	0	0	0	0	0	0	0	0	0	0	0	0	0	0	0
968	0	0	0	0	0	0	0	0	0	0	0	0	0	0	0	0	0	0	0	0	0	0	0	0	0	0	0	0	0	0	0	0	0	0	0	0	0	0	0	0	0	0	0	0	0	0	0	0	0
971	29	1	0	0	0	2	6	0	0	0	0	0	2	0	12	0	0	0	0	0	0	0	0	0	0	0	0	0	0	0	0	0	0	0	10	0	0	0	0	0	0	0	0	0	0	0	0	0	26
983	0	0	0	0	0	0	0	0	0	0	0	0	0	0	0	0	0	0	0	0	0	0	0	0	0	0	0	0	0	0	0	0	0	0	0	0	0	0	0	0	0	0	0	0	0	0	0	0	0
984	0	0	0	0	0	0	0	0	0	0	0	0	0	0	0	0	0	0	0	0	0	0	0	0	0	0	0	0	0	0	0	0	0	0	0	0	0	0	0	0	0	0	0	0	0	0	0	0	0
990	0	0	0	0	0	0	0	0	0	0	0	13	0	0	0	0	0	5	10	0	1	8	7	0	0	0	0	0	0	2	1	13	0	1	7	1	0	0	3	52	0	0	2	0	0	0	0	0	0
1011	0	0	0	0	0	0	0	0	0	0	2	168	0	0	366	0	0	180	165	22	19	44	6	0	60	2	3	0	0	275	0	504	6	8	130	5	5	0	113	55	1	11	107	38	0	0	0	0	0
1048	0	0	0	0	0	0	0	0	0	0	0	33	0	0	0	0	0	0	74	1	0	61	4	2	0	0	0	0	0	0	0	277	0	0	0	3	0	9	12	0	0	0	73	38	0	0	0	0	0
1050	0	0	0	0	0	0	0	0	0	0	0	143	0	0	0	0	0	319	258	24	8	234	14	12	141	0	1	0	0	0	0	80	0	5	0	0	2	0	82	78	4	5	100	27	0	0	0	0	0
1061	0	0	0	0	0	0	0	0	0	0	0	0	0	0	0	0	0	0	0	0	0	0	0	0	0	0	0	0	0	0	0	0	0	0	0	0	0	0	0	0	0	0	0	0	0	0	0	0	0
1066	554	0	0	0	0	0	0	0	0	0	0	0	1	0	0	0	0	0	2	0	0	0	0	0	0	0	0	0	0	0	0	0	0	0	0	0	6	0	0	0	0	0	0	0	0	0	0	0	0
1069	0	0	0	0	0	0	0	0	0	0	0	0	0	0	2	0	0	0	0	0	0	0	0	0	0	0	1	0	0	0	0	0	7	0	0	0	0	0	0	0	0	0	0	0	0	0	0	0	0
1072	0	0	0	0	0	0	0	0	0	0	0	0	0	0	0	0	0	0	0	0	0	0	0	0	0	0	0	0	0	0	0	0	0	0	0	0	0	0	0	0	0	0	0	0	0	0	0	0	0
1088	294	0	6	0	0	0	62	0	1	0	0	0	0	0	47	0	0	0	10	0	0	1	0	0	2	0	0	10	11	0	0	5	2	1	5	0	0	0	1	7	0	1	0	0	0	0	0	2	19
1113	0	0	0	0	0	0	0	0	0	0	0	0	0	0	0	0	0	0	0	0	0	0	0	0	0	0	0	0	0	0	0	0	0	0	0	0	0	0	0	0	0	0	1	0	0	0	0	0	0
1130	0	0	0	0	0	0	0	0	0	0	0	0	0	0	0	0	0	0	0	0	0	0	0	0	0	0	0	0	0	0	0	0	0	0	0	0	0	1	0	0	0	0	0	0	0	0	0	0	0
1150	0	0	0	0	0	0	0	0	0	0	0	0	0	0	0	0	0	0	0	0	0	0	0	0	0	0	0	0	0	0	0	0	0	0	0	0	0	0	0	0	0	0	0	0	0	0	0	0	0
1151	0	0	0	0	0	0	0	0	0	0	0	0	0	0	1	0	0	0	0	0	0	0	0	0	0	0	0	0	0	0	0	0	0	0	0	0	0	0	0	0	0	0	0	0	0	0	0	0	0
1170	1	0	0	0	0	0	41	0	6	0	0	0	19	0	0	0	0	0	0	0	0	0	0	0	5	0	0	0	0	0	0	0	1	0	3	0	0	0	0	0	0	0	0	4	0	0	0	0	0
1201	0	0	0	0	0	0	0	0	0	0	0	0	0	0	0	0	0	0	0	0	0	0	0	0	0	0	0	0	0	0	0	0	0	0	0	0	0	0	0	0	0	0	0	0	0	0	0	0	0
1202	0	0	0	0	0	0	0	0	0	0	0	0	0	0	0	0	0	0	0	0	0	0	0	0	0	0	0	0	0	0	0	0	0	0	0	0	0	1	0	0	0	0	0	0	0	0	0	0	0
1204	0	0	0	0	0	297	0	0	0	0	0	0	0	0	0	0	0	0	0	0	0	0	0	0	0	0	0	0	0	0	0	0	0	0	0	0	0	0	0	0	0	0	1	0	0	0	0	0	0
1207	2	0	0	0	0	0	0	0	0	0	0	0	0	0	0	0	0	0	5	0	0	0	0	0	0	0	0	0	0	0	0	0	0	0	0	0	0	0	0	0	0	0	0	0	0	0	100	0	0
1212	0	0	0	0	0	0	0	0	0	9	4	61	0	0	511	0	0	90	127	0	10	110	6	6	42	1	0	0	0	0	0	520	0	6	34	1	0	4	54	235	3	0	334	172	0	0	0	0	0
1222	0	0	0	0	0	0	0	0	0	0	0	54	0	0	0	0	0	122	43	9	4	63	4	0	41	0	2	0	0	0	0	0	0	0	0	2	0	32	36	0	0	1	73	0	0	0	0	0	0
1234	0	0	0	0	0	0	0	0	0	0	0	0	0	0	0	0	0	0	0	0	0	0	0	0	0	0	0	0	0	0	0	0	0	0	0	0	0	0	0	0	0	0	0	0	0	0	0	0	0
1256	0	0	0	0	0	0	0	0	0	0	0	0	0	0	0	0	0	0	0	0	0	0	0	0	0	0	0	0	0	0	0	0	0	0	0	0	0	0	0	0	0	0	0	3	0	0	0	0	0
1258	0	0	0	0	0	0	0	0	0	0	0	0	0	0	0	0	0	0	0	0	0	0	0	0	0	0	0	0	0	0	0	0	0	0	0	0	0	2	0	0	0	0	0	0	0	0	0	0	0
1286	0	0	0	0	0	0	0	0	0	0	0	9	0	0	0	0	0	0	21	0	4	0	3	0	0	0	0	0	0	0	0	0	0	0	0	0	0	0	0	0	0	0	30	18	0	0	0	0	0
1305	0	0	0	0	0	0	0	0	0	0	0	0	0	0	0	0	0	0	0	0	0	0	0	0	0	0	0	0	0	0	0	88	0	0	0	0	0	0	0	0	0	0	0	0	0	0	0	0	0
1311	0	0	0	0	0	0	0	0	0	2	2	39	0	0	1	0	0	83	41	5	5	67	15	6	7	0	4	0	0	0	167	185	20	19	135	3	8	12	11	11	0	0	81	56	0	0	0	0	0
1335	0	0	0	2	0	0	0	0	0	0	0	0	0	0	0	0	0	0	0	0	0	0	0	0	0	0	0	0	0	0	0	0	0	0	0	0	0	0	0	0	0	0	0	0	3	0	0	0	0
1395	0	0	0	0	0	0	0	0	0	0	0	0	0	0	0	0	0	0	0	0	0	0	0	0	0	0	0	0	0	0	0	0	0	0	0	0	0	0	0	0	0	0	0	0	0	0	0	0	0
1422	0	0	0	0	0	2	0	0	0	0	0	0	0	0	4	0	0	0	2	0	0	0	0	0	0	0	0	0	0	0	0	0	0	0	0	0	0	0	0	0	0	0	0	0	0	0	0	0	0
1457	0	0	0	0	0	0	0	0	0	0	0	0	0	0	0	0	0	0	0	0	0	0	0	0	0	0	0	0	0	0	0	0	0	0	0	0	0	0	0	0	0	0	0	0	0	0	0	20	0
1458	0	0	0	0	0	0	0	0	0	0	0	0	0	0	0	0	0	0	0	0	0	0	0	0	0	0	0	0	0	0	0	0	0	0	0	0	0	0	0	0	0	0	0	1	0	0	0	0	0
1461	0	0	0	0	0	0	0	0	0	1	2	20	0	0	0	0	0	68	6	1	3	4	0	0	12	0	0	0	0	0	9	72	0	2	0	0	1	0	0	0	0	0	73	4	0	0	0	0	0
1466	0	0	0	0	0	0	0	0	0	0	0	0	0	0	0	0	0	0	0	0	0	0	0	0	0	0	0	0	0	0	0	0	0	0	0	0	0	0	0	0	0	0	0	0	0	0	0	0	0
1470	0	0	0	0	0	0	0	0	0	0	0	0	0	0	0	0	0	0	0	0	0	0	0	0	0	0	0	0	0	10	0	0	0	0	0	0	0	0	0	0	0	0	0	0	0	0	0	0	0
1481	0	0	0	0	0	0	0	0	0	0	0	53	0	0	0	0	0	98	60	10	2	42	9	6	35	0	0	0	0	0	11	131	0	0	0	7	0	6	20	6	0	8	34	18	0	0	0	0	0
1490	0	0	0	0	0	0	0	0	0	0	0	0	0	0	0	0	0	0	0	0	0	0	0	0	0	0	0	0	0	0	0	0	0	0	0	0	0	0	0	0	0	0	0	0	0	0	0	0	0
1518	0	0	0	0	0	0	0	0	0	0	0	0	0	0	0	0	0	0	0	0	0	0	0	0	0	0	0	0	0	0	0	93	0	0	0	0	0	0	0	0	0	0	0	0	0	0	0	0	0
1531	0	0	0	0	0	0	0	0	0	1	0	81	0	0	0	0	0	14	102	10	2	38	16	0	21	0	2	0	0	0	0	87	12	21	0	1	0	0	50	29	0	0	50	28	0	0	0	0	0
1551	0	0	0	0	0	0	0	0	0	0	0	0	0	0	0	0	0	0	0	0	0	0	0	0	0	0	0	0	0	1	0	0	0	0	0	0	0	0	0	0	0	0	0	0	0	0	0	0	0
1553	0	0	0	0	0	0	0	0	0	1	1	0	0	0	0	0	0	3	0	1	0	4	0	0	6	0	0	0	0	0	0	0	0	0	0	0	0	0	0	0	0	0	0	0	0	0	0	0	0
1641	0	0	0	0	0	0	0	4	0	0	0	0	0	0	0	0	0	0	0	0	0	0	0	0	0	0	0	0	0	0	0	0	0	0	0	0	0	0	0	0	0	0	0	0	0	0	0	0	0
1663	0	0	0	0	0	0	0	0	0	0	0	0	0	0	0	0	0	0	0	0	0	9	0	0	0	0	0	0	0	0	0	0	0	0	0	0	0	0	0	0	0	0	3	0	0	0	0	0	0
1668	0	0	0	0	0	0	0	0	0	0	0	0	0	0	0	0	0	0	1	0	0	0	0	0	0	0	0	0	0	0	0	0	0	0	0	0	0	0	0	0	0	0	0	0	0	0	0	0	0
1680	0	0	0	0	0	0	0	0	0	0	0	0	0	0	0	0	0	0	0	0	0	0	0	0	0	0	0	0	0	0	0	4	0	0	0	0	0	0	0	0	0	0	0	0	0	0	0	0	0
1691	0	0	0	0	0	0	0	0	0	1	0	0	0	0	0	0	0	0	0	0	0	0	1	0	0	0	0	0	0	0	0	0	0	0	0	0	0	0	0	0	0	0	0	0	0	0	0	0	0
1695	0	0	0	0	0	0	0	0	0	0	2	38	0	0	105	0	0	23	62	6	4	66	8	1	1	0	0	0	0	0	0	22	4	1	0	0	3	0	6	0	1	4	22	0	0	0	0	0	0
1714	0	0	0	0	0	0	0	0	0	5	2	29	0	0	0	0	0	104	60	4	5	32	4	3	9	1	0	0	0	745	0	0	0	3	46	0	1	0	13	59	0	0	107	30	0	0	0	0	0
1743	0	0	0	0	0	0	0	0	0	0	0	0	0	0	0	0	0	1	0	0	0	0	0	0	0	0	0	0	0	0	0	0	0	0	0	0	0	0	0	0	0	0	0	0	0	0	0	0	0
1772	0	0	0	0	0	0	233	0	0	25	120	5	0	0	0	0	0	7	52	2	1	11	1	0	0	0	0	0	0	0	0	98	0	0	0	0	0	1	0	87	0	0	36	4	0	0	0	0	0
1781	0	0	0	0	0	0	0	0	0	0	0	1	0	0	0	0	0	0	0	0	0	0	0	0	0	0	0	0	0	0	0	0	0	0	0	0	0	0	0	0	0	0	0	0	0	0	0	0	0
1785	0	0	0	0	0	0	0	0	0	0	0	27	0	0	0	0	0	17	39	0	0	30	4	2	2	0	0	0	0	0	2	2	3	0	0	3	0	6	1	1	0	0	0	0	0	0	0	0	0
1787	0	0	0	0	0	0	0	0	0	0	0	0	0	0	0	0	0	0	0	0	0	0	0	0	0	0	0	0	0	0	0	0	0	0	0	0	0	0	0	0	0	0	0	0	0	0	0	0	0
1802	0	0	0	0	0	0	0	0	0	0	0	0	0	0	0	0	0	0	0	0	0	0	0	0	0	0	0	0	0	0	1	0	0	0	0	0	0	0	0	0	0	0	0	0	0	0	0	0	0
1816	0	0	0	0	0	0	0	0	0	0	0	0	0	0	0	0	0	0	0	0	0	0	0	0	0	0	0	0	0	1	0	0	0	0	0	0	0	0	0	0	0	0	0	0	0	0	0	0	0
1821	0	0	0	0	0	0	0	0	0	0	0	8	0	0	0	0	0	45	52	1	5	2	4	2	28	0	0	0	0	0	4	62	0	3	54	0	2	1	117	323	5	32	275	212	0	0	0	0	0
1840	0	0	0	0	0	0	0	0	0	0	0	0	0	0	0	0	0	0	0	0	0	0	0	0	0	0	0	0	0	0	0	0	0	0	0	0	0	0	0	0	0	0	0	0	0	0	0	0	0
1849	0	0	0	0	0	0	0	0	0	0	0	0	0	0	0	0	0	2	0	0	0	0	0	0	0	0	0	0	0	0	0	0	0	0	0	0	0	0	0	0	0	0	0	0	0	0	0	0	0
1884	0	0	0	0	0	0	0	0	0	0	0	0	0	0	0	0	0	0	0	0	0	0	0	0	0	0	0	0	0	0	0	0	0	1	0	0	0	0	0	0	0	0	0	0	0	0	0	0	0
1902	0	0	0	0	0	0	1105	0	0	0	0	0	0	0	0	0	0	0	0	0	0	0	0	0	0	0	0	0	0	0	0	0	0	0	0	0	0	0	0	0	0	0	0	0	0	0	0	0	0
1931	0	0	0	0	0	0	0	0	0	0	0	0	0	0	0	0	0	0	0	0	0	0	0	0	0	0	0	0	0	0	0	0	0	0	0	0	0	0	0	0	0	0	0	0	0	0	0	0	0
1932	0	0	0	0	0	0	0	0	0	0	0	0	0	0	0	0	0	0	0	0	0	0	0	0	0	0	0	0	0	0	0	0	0	0	0	0	0	0	0	0	0	0	0	0	0	0	0	0	0
1948	0	0	0	0	0	0	377	0	0	0	0	0	0	0	0	0	0	0	0	0	0	0	0	0	0	0	0	0	0	0	0	0	0	0	0	0	0	0	0	0	0	0	0	0	0	0	0	0	0
1951	0	0	0	0	0	0	0	0	0	0	0	4	0	0	0	0	0	0	0	0	0	0	0	0	0	0	0	0	0	0	0	0	0	0	0	0	0	0	0	0	0	0	0	0	0	0	0	0	0
1963	0	0	0	0	0	0	0	0	0	0	0	0	0	0	0	0	0	0	0	0	0	0	0	0	0	0	0	0	0	0	0	0	0	0	0	0	0	5	0	0	0	0	9	0	0	0	0	0	0
1975	0	0	0	0	0	0	0	0	0	0	0	0	0	0	0	0	0	0	0	0	0	0	0	0	0	0	0	0	0	0	0	0	0	0	0	0	0	0	0	0	0	0	0	2	0	0	0	0	0
1978	0	0	0	0	0	0	0	0	0	0	0	0	0	0	0	0	0	0	0	0	0	0	0	0	0	0	0	0	0	0	0	0	0	0	0	0	0	0	0	0	0	0	0	0	0	0	0	0	0
1979	0	0	0	0	0	0	5	0	0	0	0	65	0	0	0	0	1	85	30	4	7	74	4	5	0	0	5	0	0	0	0	24	0	0	0	0	4	0	67	115	4	1	135	16	0	0	0	0	0
1980	0	0	0	0	0	0	0	0	0	0	0	0	0	0	0	0	0	0	0	0	0	0	0	0	0	0	0	0	0	0	0	0	0	0	0	0	0	0	0	0	0	0	0	0	0	0	0	0	0
1990	0	0	0	0	0	0	0	0	0	0	0	0	0	0	0	0	0	0	0	0	0	0	0	0	0	0	0	0	0	0	0	0	0	0	0	0	0	0	0	0	0	0	0	0	0	0	0	0	0
1992	0	0	0	0	0	0	0	0	0	0	0	0	0	0	0	0	0	0	0	0	0	0	0	0	0	0	0	0	0	0	0	0	0	0	0	0	0	0	0	0	0	0	0	0	0	0	0	0	0
2012	0	0	0	0	0	0	0	0	0	2	10	22	0	0	1	0	0	63	13	5	3	66	1	18	5	3	0	0	0	1	3	32	0	9	15	1	5	0	34	32	0	4	64	45	0	0	0	0	0
2045	0	0	0	0	0	0	0	0	0	0	0	0	0	0	0	0	0	0	1	0	0	0	0	0	0	0	0	0	0	0	0	0	0	0	0	0	0	0	0	0	0	0	0	0	0	0	0	0	0
2061	0	0	0	0	0	0	0	0	0	0	0	0	0	0	0	0	0	0	0	0	0	0	0	0	0	0	0	0	0	0	0	0	0	0	0	0	0	0	0	0	0	0	0	0	0	0	0	0	0
2089	0	0	0	0	0	0	0	0	0	0	0	0	0	0	0	0	0	0	0	0	0	0	0	0	0	0	0	0	0	0	0	0	0	3	0	0	0	0	0	0	0	0	0	0	0	0	0	0	0
2114	0	0	0	0	0	0	0	0	0	0	0	0	0	0	0	0	0	0	0	0	0	0	0	0	0	0	0	0	0	0	1	0	0	0	0	0	0	0	0	0	0	0	0	0	0	0	0	0	0
2131	0	0	0	0	0	0	0	0	0	0	0	0	0	0	0	0	0	0	0	0	0	0	0	0	0	0	0	0	0	0	0	0	0	0	0	0	0	0	0	0	0	0	0	0	0	0	0	0	0
2142	0	0	0	0	0	0	0	0	0	0	0	0	0	0	0	0	0	0	0	0	0	0	0	0	0	0	0	0	0	0	0	0	0	0	0	0	0	0	0	0	0	6	0	0	0	0	0	0	0
2145	0	0	0	0	0	0	0	0	0	1	6	238	0	0	0	0	0	76	85	13	6	7	7	5	26	0	2	0	0	63	0	310	22	5	213	56	54	0	25	53	0	6	27	3	0	0	0	0	0
2153	873	0	0	0	0	0	0	0	0	0	0	0	0	0	0	0	0	0	0	0	0	0	0	0	0	0	0	0	0	0	0	0	0	0	0	0	0	0	0	0	0	0	0	0	0	0	0	0	0
2158	0	0	0	0	0	0	0	0	0	0	0	0	0	0	0	0	0	0	0	0	0	0	0	0	0	0	0	0	0	0	0	0	0	0	0	0	0	0	0	0	0	0	0	0	0	0	0	0	0
2174	0	0	0	0	0	0	0	0	0	0	0	6	0	0	0	0	0	0	0	0	0	0	0	0	0	0	0	0	0	0	0	0	0	0	0	0	0	0	0	0	0	0	0	0	0	0	0	0	0
2187	0	0	0	0	0	0	0	0	0	0	0	0	0	0	0	0	0	0	7	0	0	0	0	0	0	0	0	0	0	0	0	0	0	0	0	0	0	0	0	0	0	0	6	0	0	0	0	0	0
2228	0	0	0	0	0	0	691	0	0	0	0	0	0	0	0	0	0	0	0	0	0	0	0	0	0	0	0	0	0	0	0	0	0	0	0	0	0	0	0	0	0	0	0	0	0	0	0	0	0
2269	0	0	0	0	0	0	0	0	0	0	0	0	0	0	0	0	0	0	0	0	0	0	0	0	45	0	1	0	0	0	0	0	0	0	0	0	0	0	0	0	0	0	0	0	0	0	0	0	0
2294	0	0	0	0	0	0	0	0	0	0	0	0	0	0	0	0	0	0	0	0	0	0	0	0	12	1	2	0	0	0	0	0	0	0	0	0	0	4	0	0	0	0	0	0	0	0	0	0	0
2295	0	0	0	0	0	0	0	0	0	0	0	3	0	0	0	0	0	22	73	2	0	0	0	0	0	0	0	0	0	0	0	0	0	0	0	0	0	0	28	0	0	0	25	0	0	0	0	0	0
2336	0	0	0	0	0	0	0	0	0	0	0	0	0	0	0	0	0	0	0	0	0	0	0	0	0	0	0	0	0	0	0	0	0	0	0	0	0	0	0	0	0	0	1	0	0	0	0	0	0
2343	0	0	0	0	0	0	0	0	0	0	0	0	0	0	0	0	0	0	0	0	0	0	0	0	0	0	0	0	0	0	0	0	0	0	0	0	0	0	0	0	0	0	0	0	0	0	0	0	0
2349	901	10	0	0	0	0	0	0	0	0	0	0	0	0	0	0	0	0	0	0	0	0	0	0	0	0	0	0	0	0	0	0	0	0	0	0	0	0	0	0	0	0	0	0	0	0	0	0	0
2358	0	0	0	0	0	0	0	0	0	0	0	0	0	0	0	0	0	0	0	0	0	0	0	0	0	0	0	0	0	0	0	0	0	0	0	0	0	0	0	0	0	0	0	0	0	0	0	0	0
2405	0	0	0	0	0	0	0	0	0	0	0	0	0	0	0	0	0	0	0	0	0	0	0	0	0	5	5	0	0	0	0	0	0	0	0	0	0	7	0	0	0	0	0	0	0	0	0	0	0
2517	0	0	0	0	0	0	0	0	0	0	0	0	0	0	0	0	0	0	0	0	0	0	0	0	0	0	0	0	0	0	0	0	0	0	0	0	0	0	0	0	0	0	0	0	0	0	0	0	0
2531	0	0	0	0	0	0	0	0	0	0	0	3	0	0	0	0	0	0	0	0	0	0	0	0	0	0	0	0	0	4	0	0	0	0	0	0	0	0	0	0	0	0	0	0	0	0	0	0	0
2549	0	0	0	0	0	0	0	0	0	0	0	0	0	0	0	0	0	0	0	0	0	0	0	0	0	1	2	0	0	0	0	0	0	0	0	0	0	0	0	0	0	0	0	0	0	0	0	0	0
2654	0	0	0	0	0	0	0	0	0	0	0	0	0	0	0	0	0	0	0	0	0	0	0	0	0	0	0	0	0	0	0	0	0	0	0	0	0	3	0	0	0	0	0	0	0	0	0	0	0
2664	0	0	0	0	0	0	0	0	0	0	0	0	0	0	0	0	0	0	0	0	0	0	0	0	0	0	0	1	0	0	0	0	0	0	0	0	0	0	0	0	0	0	0	0	0	0	0	0	0
2694	0	0	0	0	0	0	0	0	0	0	2	1	0	0	0	0	0	1	19	0	2	34	1	5	1	0	0	0	0	24	0	0	0	1	0	0	0	0	1	0	0	0	26	1	0	0	0	0	0
2747	0	0	0	0	0	0	0	0	0	1	0	2	0	0	0	0	0	10	5	0	2	2	3	0	0	0	0	0	0	0	0	408	24	13	10	0	0	0	23	45	0	5	119	18	0	0	0	0	0
2801	0	0	0	0	0	0	0	0	0	0	0	0	0	0	0	0	0	0	0	0	0	0	0	0	0	0	0	0	0	0	83	0	0	0	0	0	0	0	0	0	0	0	0	0	0	0	0	0	0
2816	0	0	0	0	0	0	0	0	0	0	0	16	0	0	0	0	0	0	0	0	0	0	0	3	28	0	0	0	0	0	0	398	0	0	0	0	4	0	10	0	0	0	24	0	0	0	0	0	0
2888	0	0	0	0	0	0	0	0	0	12	18	28	0	0	0	0	0	30	47	2	5	18	0	4	1	0	0	0	0	27	0	277	9	21	696	125	105	0	116	92	1	20	158	58	0	0	0	0	0
2890	0	0	0	0	0	0	0	0	0	0	0	6	0	0	0	0	0	52	0	0	1	9	0	1	0	0	0	0	0	299	0	0	0	6	0	0	0	0	2	0	0	0	19	14	0	0	0	0	0
2908	0	0	0	0	0	0	0	0	0	0	0	0	0	0	0	0	0	0	0	0	0	0	0	0	0	9	10	0	0	0	0	0	0	0	0	0	0	17	0	0	0	0	0	0	0	0	0	0	0
2917	0	0	0	0	0	0	0	0	0	0	0	0	0	0	0	0	0	0	0	0	0	0	0	0	0	0	0	0	0	0	0	1	0	0	0	0	0	0	0	0	0	0	0	0	0	0	0	0	0
2923	0	0	0	0	0	0	0	0	0	0	0	0	0	0	0	0	0	0	0	0	0	0	0	0	0	0	0	0	0	0	0	0	0	0	0	0	0	0	0	0	0	0	0	0	0	0	543	0	0
3020	0	0	0	0	0	0	0	0	0	0	0	31	0	0	0	0	0	114	0	0	0	19	0	0	33	0	0	0	0	0	0	0	0	0	0	0	0	0	60	0	0	0	45	0	0	0	0	0	0
3065	0	0	0	0	0	0	0	0	0	0	0	0	0	0	0	0	0	0	0	0	0	0	0	0	0	0	0	0	0	0	0	0	0	0	1	0	0	0	0	0	0	0	0	0	0	0	0	0	0
3070	0	0	0	0	0	0	0	0	0	0	0	15	0	0	0	0	0	86	28	0	2	43	4	0	15	0	0	0	0	152	0	68	0	0	0	5	0	0	4	0	0	0	29	4	0	0	0	0	0
3078	0	0	0	0	0	0	0	0	0	0	0	0	0	0	0	0	0	0	0	0	0	0	0	0	0	0	0	0	0	0	0	0	0	0	0	0	0	0	0	0	0	0	0	0	0	0	0	0	0
3134	9	0	0	0	0	0	3	0	0	0	0	0	0	0	1	0	0	0	2	0	0	0	0	0	0	0	0	0	0	17	0	0	0	0	0	0	0	0	0	0	0	0	0	0	0	0	0	0	0
3152	0	0	0	0	0	0	0	0	0	0	0	7	0	0	0	0	0	70	128	0	0	26	0	2	0	0	0	0	0	0	0	0	0	0	0	0	0	0	0	109	0	0	80	9	0	0	0	0	0
3195	0	0	0	0	0	0	0	0	0	0	0	40	0	0	0	0	0	176	8	3	2	52	4	3	2	1	0	0	0	0	0	102	9	0	24	0	0	2	1	0	1	8	16	11	0	0	0	0	0
3272	0	0	0	0	0	0	0	0	0	0	0	0	0	0	0	0	0	0	0	3	0	0	0	0	0	0	0	0	0	0	0	0	0	1	0	0	0	0	0	0	0	0	0	0	0	0	0	0	0
3336	0	0	0	0	0	0	0	0	0	0	0	0	0	0	0	0	0	0	0	0	0	0	0	0	0	0	0	0	0	0	0	0	0	0	0	0	0	0	0	0	0	0	0	0	0	0	0	0	0
3496	0	0	0	0	0	0	0	0	0	1	0	0	0	0	0	0	0	0	16	0	0	0	0	0	0	0	0	0	0	0	0	0	0	0	0	0	0	0	9	0	0	0	12	4	0	0	0	0	0
3518	0	0	0	0	0	0	0	0	0	0	0	1	0	0	0	0	0	15	0	0	0	0	0	0	6	0	0	0	0	0	0	3	0	0	4	0	0	0	0	0	0	0	0	0	0	0	0	0	0
3545	0	0	0	0	0	0	0	0	0	0	0	2	0	0	104	0	0	0	0	0	0	0	0	0	0	0	0	0	0	0	0	0	0	0	1	0	0	0	1	0	0	0	2	0	0	0	0	0	0
3555	0	0	0	0	0	0	0	0	0	0	0	0	0	0	0	0	0	0	0	0	0	0	0	0	0	0	0	0	0	0	0	0	0	0	0	0	0	0	0	0	0	0	0	0	0	0	0	0	0
3559	0	0	0	0	0	0	0	0	0	0	0	20	0	0	0	0	0	28	47	0	4	95	15	0	0	3	0	0	0	0	0	90	0	0	0	3	0	1	2	33	0	0	13	4	0	0	0	0	0
3627	0	0	0	0	0	0	0	0	0	0	1	0	0	0	0	0	0	0	0	0	0	0	0	0	0	0	0	0	0	0	0	0	0	0	0	0	0	0	0	0	0	0	1	0	0	0	0	0	0
3637	0	0	0	0	0	0	0	0	0	0	2	11	0	0	0	0	0	135	0	0	3	40	4	11	0	0	0	0	0	0	0	0	0	0	0	0	0	53	0	0	0	10	18	57	0	0	0	0	0
3673	0	0	0	0	0	0	0	0	0	0	0	0	0	0	0	0	0	28	0	0	3	0	0	0	0	0	0	0	0	0	0	0	0	0	0	0	0	0	0	0	0	0	0	0	0	0	0	0	0
3826	0	0	0	0	0	0	0	0	0	0	0	0	0	0	436	0	0	0	0	0	0	0	0	0	0	0	0	0	0	0	0	0	0	0	0	0	0	0	0	0	0	0	0	0	0	0	0	0	0
3956	0	0	0	0	0	0	0	0	0	0	0	0	0	0	0	0	0	0	0	0	0	0	0	0	3	0	0	0	0	0	0	0	0	0	0	0	0	0	0	0	0	0	0	0	0	0	0	0	0
3961	0	0	0	0	0	0	0	0	0	0	0	0	0	0	0	0	0	0	0	0	0	0	0	0	220	48	46	0	0	0	0	0	0	0	0	0	0	202	0	0	0	0	0	0	0	0	0	0	0
3974	0	0	0	0	0	0	0	0	0	0	0	0	0	0	0	0	0	0	0	0	0	0	0	0	0	0	0	0	0	0	0	3	0	0	0	0	2	0	0	0	0	0	1	0	0	0	0	0	0
4004	0	0	0	0	0	0	0	0	0	0	0	0	0	0	0	0	0	62	0	0	0	0	0	0	0	0	0	0	0	0	0	0	0	0	0	0	0	0	0	0	0	0	0	0	0	0	0	0	0
4013	0	0	0	0	0	0	0	0	0	0	4	88	0	0	0	0	0	76	60	15	7	84	11	21	12	0	3	0	0	109	3	173	0	7	381	32	26	0	27	93	0	3	96	21	0	0	0	0	1
4136	4	0	0	0	0	0	0	0	0	0	0	0	0	0	0	0	0	0	1	0	0	0	0	0	0	0	0	0	0	0	0	0	0	0	0	0	0	0	0	0	0	0	0	1	0	0	0	0	0
4163	0	0	0	0	0	0	0	0	0	0	0	2	0	0	0	0	0	0	0	0	0	2	2	4	0	0	0	0	0	0	36	0	3	0	0	0	0	0	14	0	0	0	8	0	0	0	0	0	0
4193	0	0	0	0	0	0	0	0	0	0	0	0	0	0	0	0	0	0	0	0	0	0	0	0	0	0	0	0	0	0	0	0	0	0	1	0	0	0	0	0	0	0	0	0	0	0	0	0	0
4298	0	0	0	0	0	0	0	0	0	0	0	4	0	0	0	0	0	8	4	0	0	0	3	0	1	0	0	0	0	0	0	5	0	0	2	0	0	0	0	0	0	0	1	2	0	0	0	0	0
4314	0	0	0	0	0	0	0	0	0	2	0	32	0	0	0	0	0	47	51	8	1	60	3	0	37	0	0	0	0	0	0	0	0	0	0	0	0	0	0	62	0	0	20	31	0	0	0	0	0
4336	0	0	0	0	0	1	0	0	0	0	0	0	0	0	0	0	0	0	0	0	0	0	0	0	0	0	0	0	0	0	0	0	0	0	0	0	0	0	0	0	0	0	0	0	0	0	0	0	0
4394	0	0	0	0	0	0	0	0	0	0	0	0	0	0	0	0	0	0	0	0	0	0	0	0	0	0	0	0	0	0	0	0	0	0	0	0	0	0	0	0	0	0	0	0	0	0	0	0	0
4511	0	0	0	0	0	0	0	0	0	0	0	13	0	0	0	0	0	30	80	0	4	26	1	1	15	0	0	0	0	0	0	60	0	0	0	0	0	0	4	0	0	0	3	5	0	0	0	0	0
4525	0	0	0	0	0	0	0	0	0	0	0	0	0	0	0	0	0	0	0	0	0	0	0	0	0	0	0	0	0	0	0	0	0	0	0	0	0	0	1	0	0	0	1	0	0	0	0	0	0
4562	0	0	0	0	0	0	0	0	0	0	0	0	0	0	0	0	0	2	0	0	0	0	0	0	0	0	0	0	0	0	0	0	0	0	0	0	0	0	0	0	0	0	0	0	0	0	0	0	0
4564	0	0	0	0	0	0	0	0	0	0	0	37	0	0	0	0	0	25	5	5	2	68	8	0	0	2	0	0	0	0	0	0	0	0	0	0	3	8	0	0	0	0	41	22	0	0	0	0	0
4608	0	0	0	0	0	0	0	0	0	0	0	0	0	0	0	0	0	0	0	0	0	0	0	0	0	0	0	0	0	0	0	0	0	0	0	0	0	0	0	0	0	0	0	0	0	0	0	0	0
4610	0	0	0	0	0	0	0	0	0	0	0	0	0	0	0	0	0	119	10	2	0	0	0	0	0	0	0	0	0	0	0	0	0	0	0	0	2	0	53	0	0	12	64	34	0	0	0	0	0
4613	0	0	0	0	0	0	0	0	0	0	0	0	0	0	0	0	0	0	0	0	0	0	0	0	0	0	0	0	0	0	84	0	0	0	0	0	0	0	0	0	0	0	0	0	0	0	0	0	0
4620	0	0	0	0	0	0	0	0	0	0	0	0	0	0	0	0	0	0	0	0	0	0	0	0	0	0	0	0	0	0	0	0	0	0	0	0	0	0	0	0	0	0	0	0	0	0	0	0	0
4706	0	0	0	0	0	0	0	0	0	0	0	0	0	0	0	0	0	103	36	0	1	0	0	0	0	0	0	0	0	0	0	16	0	4	0	0	0	0	17	0	0	0	0	10	0	0	0	0	0
4746	0	0	0	0	0	0	0	0	0	0	0	0	0	0	0	0	0	0	0	0	0	0	0	0	0	0	0	0	0	0	0	0	0	0	0	0	0	0	0	0	0	0	0	0	0	0	0	0	0
4825	0	0	0	0	0	0	0	0	0	0	0	0	0	0	0	0	0	0	0	0	0	0	0	0	102	14	19	0	0	0	0	0	0	0	0	0	0	29	0	0	0	0	0	0	0	0	0	0	0
4864	0	0	0	0	0	0	147	0	0	0	0	0	0	0	0	0	0	23	0	0	0	0	0	0	0	2	0	0	0	0	0	44	0	0	0	0	0	0	0	0	4	0	4	0	0	0	0	0	0
4905	0	0	0	0	0	0	0	0	0	0	0	37	0	0	0	0	0	63	53	15	3	46	3	8	2	0	0	0	0	0	0	49	2	3	10	4	14	0	97	79	0	8	176	91	0	0	0	0	0
4912	0	0	0	0	0	0	0	0	0	0	0	0	0	0	0	0	0	0	0	0	0	0	0	0	0	0	0	0	0	1	0	0	0	0	0	0	0	0	0	0	0	0	0	0	0	0	0	0	0
4989	0	0	0	0	0	0	0	0	0	0	0	0	0	0	0	0	0	0	0	0	0	7	0	0	0	0	0	0	0	0	0	0	0	0	0	0	0	0	3	0	0	0	1	0	0	0	0	0	0
4998	0	0	0	0	0	0	0	0	0	0	0	0	0	0	0	0	0	0	0	0	0	0	0	0	0	0	0	0	0	0	24	0	0	0	0	0	0	0	0	0	0	0	0	0	0	0	0	0	0
5035	0	0	0	0	0	0	0	0	0	0	0	11	0	0	0	0	0	0	46	3	0	41	4	2	0	2	0	0	0	0	0	0	0	0	0	0	0	0	0	0	0	0	12	0	0	0	0	0	0
5095	0	0	0	0	0	0	0	0	0	0	2	0	0	0	0	0	0	0	0	0	0	0	0	0	0	0	0	0	0	0	0	0	0	0	0	0	0	0	0	0	0	0	0	0	0	0	0	0	0
5106	0	0	0	0	0	0	0	0	0	0	1	9	0	0	0	0	0	7	21	0	2	16	0	0	11	0	0	0	0	0	0	28	0	0	0	0	0	0	28	0	0	0	13	2	0	0	0	0	0
5123	0	0	0	0	0	0	0	0	0	0	0	0	0	0	0	0	0	0	0	0	0	0	0	0	0	0	0	0	0	0	0	0	0	0	0	0	0	0	0	0	0	0	0	0	0	0	0	0	0
5131	0	0	0	0	0	0	0	0	0	1	8	1	0	0	0	0	0	0	33	0	0	46	0	1	0	0	0	0	0	0	0	0	0	0	0	0	0	0	0	0	0	0	37	9	0	0	0	0	0
5137	0	0	0	0	0	0	0	0	0	0	0	0	0	0	0	0	0	0	0	0	0	0	0	0	2	1	2	0	0	0	0	0	0	0	0	0	0	12	0	0	0	0	0	0	0	0	0	0	0
5149	0	0	0	0	0	0	0	0	0	0	0	2	0	0	0	0	0	34	0	0	0	0	0	0	0	0	1	0	0	0	0	0	0	0	0	0	0	0	0	0	0	0	0	0	0	0	0	0	0
5247	0	0	0	0	0	0	0	0	0	0	0	3	0	0	0	0	0	0	0	0	0	0	0	0	0	0	1	0	0	0	0	0	0	0	0	0	0	0	0	0	0	0	0	0	0	0	0	0	0
5250	0	0	0	0	0	0	0	0	0	0	0	0	0	0	0	0	0	230	0	0	0	0	0	0	0	0	0	0	0	0	0	0	0	0	0	0	0	0	0	0	0	0	0	0	0	0	0	0	0
5253	254	0	0	0	0	0	0	0	0	0	0	0	0	0	0	0	0	0	0	0	0	0	0	0	0	0	0	0	0	0	0	0	0	0	0	0	0	0	0	0	0	0	0	0	0	0	0	0	0
5259	30	2	0	0	0	0	0	0	0	0	0	0	0	0	3	0	0	0	0	0	0	3	0	0	3	0	0	18	6	0	0	0	0	0	0	0	0	0	0	1	0	2	0	0	0	0	0	0	15
5266	0	0	0	0	0	0	0	0	0	0	0	0	0	0	0	0	0	1	0	0	0	0	0	0	0	0	0	0	0	0	0	0	0	0	0	0	0	0	0	0	0	0	0	0	0	0	0	0	0
5308	0	0	0	0	0	0	0	0	0	0	0	0	0	0	0	0	0	30	9	0	0	0	0	0	0	0	0	0	0	0	0	0	0	0	0	1	7	0	23	44	0	3	22	3	1	0	0	0	0
5363	0	0	0	0	0	0	0	0	0	0	0	18	0	0	0	0	0	61	11	1	1	3	2	3	0	0	0	0	0	0	0	2	0	0	0	0	0	5	25	19	0	12	31	19	0	0	0	0	0
5411	0	0	0	0	0	0	0	0	0	0	0	0	0	0	0	0	0	0	0	0	0	0	0	0	0	0	0	0	0	0	0	0	0	0	0	0	0	0	0	0	0	0	0	0	0	0	0	0	0
5517	0	0	0	0	0	0	0	0	0	0	0	9	0	0	0	0	0	12	25	0	1	6	1	0	0	0	0	0	0	12	0	16	0	0	11	1	0	0	43	75	0	6	105	30	0	0	0	0	0
5528	0	0	0	0	0	0	0	0	0	0	0	0	0	0	0	0	0	0	0	0	0	0	0	0	0	0	1	0	0	0	0	0	0	0	0	0	0	0	0	0	0	0	0	0	0	0	0	0	0
5545	0	0	0	0	0	0	0	0	0	0	0	0	0	0	0	0	0	46	0	0	0	0	0	0	0	0	0	0	0	0	0	0	0	0	0	0	0	0	0	0	0	0	0	0	0	0	0	0	0
5591	0	0	0	0	0	0	0	0	0	0	0	0	0	0	0	0	0	0	0	0	0	0	0	0	0	0	0	0	0	0	0	0	0	0	1	0	0	0	0	0	0	0	0	0	0	0	0	0	0
5722	0	2	0	0	0	0	0	0	0	0	0	0	0	0	0	0	0	0	0	0	0	0	0	0	0	0	0	0	0	0	0	2	0	0	2	0	0	0	1	0	0	0	1	3	0	0	0	0	0
5764	0	0	0	0	0	0	0	0	0	0	0	2	0	0	0	0	0	0	3	0	0	4	0	0	0	0	0	0	0	0	3	0	0	0	1	0	0	0	0	0	0	0	1	0	0	0	0	0	0
5865	0	0	0	0	0	0	0	0	0	1	1	21	0	0	0	0	0	80	1	0	0	2	0	0	0	0	0	0	0	0	0	7	1	5	30	4	1	0	31	0	0	17	16	26	0	0	0	0	0
5871	0	0	0	0	0	0	0	0	0	0	0	0	0	0	0	0	0	0	0	0	0	0	0	0	0	0	0	0	0	169	0	0	0	0	0	0	0	0	0	0	0	0	0	0	0	0	0	0	0
5933	0	0	0	0	0	0	0	0	0	0	0	3	0	0	0	0	0	0	0	0	0	1	2	0	0	0	0	0	0	9	0	0	0	0	0	1	0	0	0	0	0	0	4	0	0	0	0	0	0
5965	2	0	0	0	0	0	0	0	0	0	0	0	0	0	0	0	0	0	0	0	0	0	0	0	0	0	0	0	0	0	0	0	0	0	0	0	0	0	0	0	0	0	0	0	0	0	0	0	0
5987	0	0	0	0	3	0	0	0	0	0	0	4	0	0	0	0	0	1	1	4	0	5	0	0	0	0	0	0	0	0	0	2	0	0	1	2	2	0	2	0	0	1	2	2	0	0	0	0	0
6030	0	0	0	0	0	0	0	0	0	0	1	0	0	0	0	0	0	0	1	0	0	0	0	0	0	0	0	0	0	0	0	0	0	0	0	0	0	0	0	0	0	0	0	0	0	0	0	0	0
6043	0	0	0	0	0	1	10	0	0	0	0	0	0	0	0	0	0	0	0	0	0	0	0	0	0	0	0	0	1	0	0	0	0	0	0	0	0	0	0	0	0	0	0	0	0	0	0	0	0
6225	0	0	0	0	0	0	0	0	0	0	0	0	0	0	0	0	0	0	0	0	0	0	0	0	0	0	0	0	0	0	0	0	0	0	0	0	0	0	0	0	0	0	0	0	0	0	0	0	0
6344	0	0	0	0	0	0	0	0	0	0	0	0	0	0	0	0	0	0	0	0	0	0	0	0	0	0	0	0	0	0	0	0	0	0	0	0	0	0	0	0	0	0	6	14	0	0	0	0	0
6469	0	0	0	0	0	0	0	0	0	0	0	0	0	0	0	0	0	0	12	0	0	0	0	0	0	0	0	0	0	0	0	0	0	0	0	0	0	0	0	0	0	0	0	0	0	0	0	0	0
6485	0	0	0	0	0	47	0	0	0	0	0	0	0	0	0	0	0	0	0	0	0	0	0	0	0	0	0	0	0	0	0	0	0	0	0	0	0	0	0	0	0	0	0	0	0	0	23	0	0
6730	0	0	0	0	0	0	0	0	0	0	1	1	0	0	0	0	0	0	0	0	0	0	0	0	9	0	0	0	0	0	0	51	0	0	0	1	0	0	0	18	1	1	38	5	0	0	0	0	0
6751	0	0	0	0	0	0	0	0	0	0	0	0	0	0	0	0	0	0	0	1	0	0	0	0	0	0	0	0	0	0	0	0	0	0	0	0	0	0	17	0	0	0	0	0	0	0	0	0	0
6795	0	0	0	0	0	0	0	0	0	0	0	8	0	0	0	1	0	0	0	0	0	17	0	2	0	0	0	0	0	0	0	0	0	15	0	0	0	24	0	2	0	0	25	0	0	0	0	0	0
6811	0	0	0	0	0	0	0	0	0	0	0	0	0	0	0	0	0	3	0	0	0	0	0	0	3	0	0	0	0	0	0	1	0	0	0	0	1	0	0	2	0	0	9	0	0	0	49	0	0
6812	0	0	0	0	0	0	0	0	0	0	1	7	0	0	0	0	0	9	2	1	3	2	0	1	0	0	0	0	0	0	0	13	0	3	3	0	1	0	1	2	0	0	7	0	0	0	0	0	0
6824	0	0	0	0	0	0	0	0	0	0	0	2	0	0	0	0	0	0	0	0	0	0	0	0	0	0	0	0	0	0	0	0	0	2	0	0	0	0	0	0	0	0	0	0	0	0	0	0	0
7014	0	0	0	0	0	0	0	0	0	0	0	0	0	0	0	0	0	0	0	0	0	0	0	0	0	0	0	0	0	0	0	6	0	0	0	0	0	0	0	0	0	0	0	0	0	0	0	0	0
7323	0	0	0	0	0	0	0	0	0	0	0	0	0	0	0	0	0	0	0	0	0	0	0	0	0	0	0	0	0	0	0	0	0	0	0	0	0	0	0	0	0	0	0	0	0	0	95	0	0
7513	0	0	0	0	0	0	0	0	0	0	0	0	0	0	0	0	0	0	29	0	0	0	0	0	0	0	0	0	0	0	0	0	0	0	0	0	0	0	0	0	0	0	0	0	0	0	0	0	0
7724	0	0	0	0	0	0	0	0	0	0	0	0	0	0	0	0	0	0	0	0	0	0	0	0	0	0	0	0	0	0	3	0	0	0	0	0	0	0	0	0	0	0	0	0	0	0	0	0	0
7774	0	0	0	0	0	0	0	0	0	0	1	8	0	0	0	0	0	0	24	6	2	0	2	2	0	0	0	0	0	0	0	0	0	0	0	0	0	0	0	0	0	0	16	8	0	0	0	0	0
7827	0	0	0	0	0	0	0	0	0	0	0	0	0	0	0	0	0	0	0	0	0	0	0	0	0	0	0	0	0	0	0	0	0	0	2	0	0	0	0	2	0	0	0	0	0	0	0	0	0
7860	0	0	0	0	0	0	0	0	0	0	0	0	0	0	0	0	0	65	0	2	0	25	0	0	0	0	0	0	0	0	0	0	0	0	0	0	0	0	0	0	0	0	0	0	0	0	0	0	0
7898	0	0	0	0	0	0	0	0	0	0	0	0	0	0	0	0	0	0	21	0	0	0	0	0	0	0	0	0	0	0	0	0	0	0	0	0	0	4	0	0	0	0	21	0	0	0	0	0	0
7989	0	0	0	0	0	0	0	0	0	0	0	0	0	0	0	0	0	0	0	0	0	0	0	0	0	0	0	0	0	0	0	0	0	0	0	0	0	0	0	0	0	0	0	0	0	0	0	0	0
8271	0	0	0	0	0	0	0	0	0	0	0	0	0	0	0	0	0	0	3	0	0	4	0	0	0	0	0	0	0	0	0	0	0	0	44	0	0	0	0	0	0	14	0	0	0	0	0	0	0
8299	0	0	0	0	0	0	0	0	0	0	0	0	0	0	0	0	0	0	0	0	0	0	0	0	67	0	0	0	0	0	0	0	0	0	0	0	0	0	0	0	0	0	0	0	0	0	0	0	0
8350	0	0	0	0	0	0	0	0	0	0	0	0	0	0	0	0	0	0	0	0	0	0	0	0	0	0	0	0	0	0	0	0	0	0	0	0	0	0	0	0	0	0	0	0	0	0	0	0	0
8373	0	0	0	0	0	0	0	0	0	0	0	0	0	0	0	0	0	0	0	0	0	0	0	0	0	0	0	0	0	0	0	0	0	0	0	0	0	0	0	0	0	0	0	0	0	0	0	0	0
8439	0	0	0	0	0	0	0	0	0	0	0	0	0	0	0	0	0	19	0	0	0	3	1	0	0	0	0	0	0	0	0	0	0	0	0	0	0	0	10	0	0	0	0	0	0	0	0	0	0
8902	0	0	0	0	0	0	0	0	0	0	0	0	0	0	0	0	0	0	0	0	0	0	0	0	0	0	0	0	0	0	0	0	0	0	0	0	0	0	0	0	0	0	5	5	0	0	0	0	0
8909	0	0	0	0	0	0	0	0	0	0	0	0	0	0	0	0	0	0	0	0	0	0	0	0	0	0	0	0	0	0	0	77	0	0	0	0	0	0	0	0	0	0	0	0	0	0	0	0	0
8995	0	0	0	0	0	0	0	0	0	0	7	7	0	0	0	0	0	0	0	0	1	0	0	0	0	0	0	0	0	0	0	0	0	0	0	0	1	0	0	0	0	0	8	49	0	0	0	0	0
9188	0	0	0	0	0	0	0	0	0	0	0	0	0	0	0	0	0	0	0	0	1	0	0	0	0	0	0	0	0	0	0	0	0	0	0	0	0	0	0	0	0	0	0	0	0	0	0	0	0
9204	0	0	0	0	0	0	0	0	0	0	0	0	0	0	0	0	0	0	0	0	0	10	0	0	0	0	0	0	0	0	0	0	0	0	1	0	0	0	0	0	0	0	8	3	0	0	0	0	0
9207	0	0	0	0	0	0	0	0	0	0	0	0	0	0	0	0	0	13	0	0	0	0	0	0	0	0	0	0	0	0	0	0	0	0	0	0	0	0	0	0	0	0	0	0	0	0	0	0	0
9239	0	0	0	0	0	0	0	0	0	0	0	0	0	0	0	0	0	0	0	0	0	0	0	0	0	0	0	0	0	0	0	0	0	0	2	0	0	0	0	0	0	0	0	0	0	0	0	0	0
9358	0	0	0	0	0	0	0	0	0	0	0	0	0	0	0	0	0	0	0	0	0	0	0	0	0	0	0	0	0	0	0	0	0	0	0	0	0	0	0	0	0	0	4	0	0	0	0	0	0
9385	0	0	0	0	0	0	0	0	0	0	0	0	0	0	0	0	0	0	0	0	0	0	0	0	0	0	0	0	0	0	0	0	0	0	0	0	0	0	0	0	0	0	0	4	0	0	0	0	0
9447	14	1	0	0	0	0	1	0	0	0	0	0	0	0	0	0	0	0	0	0	0	0	0	0	0	0	0	0	0	0	0	0	0	0	0	0	0	0	0	0	0	0	0	0	0	0	0	0	1
9536	0	0	0	0	0	0	0	0	0	0	0	0	0	0	0	0	0	0	0	0	0	0	0	0	85	7	8	0	0	0	0	0	0	0	0	0	0	2	0	0	0	0	0	0	0	0	0	0	0
9569	0	0	0	0	0	0	0	0	0	0	0	0	0	0	0	0	0	0	0	0	0	0	0	0	2	0	0	0	0	0	0	0	0	0	0	0	0	0	0	0	0	0	0	0	0	0	0	0	0
9611	0	0	0	0	0	0	0	0	0	1	4	9	0	0	3	0	0	18	10	1	1	15	0	2	0	0	0	0	0	2	0	20	0	1	3	0	1	0	3	6	0	0	60	9	0	0	0	0	0
9676	0	0	0	0	0	0	0	0	0	0	0	0	0	0	0	0	0	0	0	0	0	0	0	0	0	0	0	0	0	0	0	0	0	0	0	0	0	0	0	37	0	0	0	0	0	0	0	0	0
9692	0	0	0	0	0	0	0	0	0	0	0	0	0	0	0	0	0	0	0	0	0	0	0	0	0	0	0	0	0	1	0	0	0	0	0	0	0	0	0	0	0	0	0	0	0	0	0	0	0
9695	0	0	0	0	0	0	0	0	0	0	0	0	0	0	0	0	0	0	0	0	0	0	0	0	0	0	0	0	0	0	0	0	0	0	0	0	0	0	25	0	0	0	0	0	0	0	0	0	0
9730	0	0	0	0	0	0	0	0	0	0	0	0	0	0	0	0	0	0	0	0	0	0	0	0	9	0	0	0	0	0	0	0	0	0	0	0	0	0	0	0	0	0	0	0	0	0	0	0	0
9781	0	0	0	0	0	0	0	0	0	0	0	0	0	0	0	0	0	0	0	0	0	0	0	0	32	6	3	0	0	0	0	0	0	0	0	0	0	5	0	0	0	0	0	0	0	0	0	0	0
9854	0	0	0	0	0	0	0	0	0	0	0	0	0	0	0	0	0	0	0	0	0	0	0	0	58	0	0	0	0	0	0	0	0	0	0	0	0	0	0	0	0	0	0	0	0	0	0	0	0
9892	0	0	0	0	0	0	0	0	0	0	0	0	0	0	0	0	0	0	0	0	0	0	0	0	0	0	0	0	0	0	0	0	0	0	0	0	0	0	0	0	0	0	2	0	0	0	0	0	0
9908	0	0	0	0	0	0	0	0	0	0	0	3	0	0	0	0	0	0	0	2	0	0	0	0	1	0	0	0	0	0	0	0	0	0	0	0	0	0	0	0	0	0	0	0	0	0	0	0	0
9915	0	0	0	0	0	0	0	0	0	0	0	1	0	0	0	0	0	2	0	0	0	0	3	0	0	0	0	0	0	0	0	0	0	0	0	0	0	0	0	0	0	0	0	3	0	0	0	0	0
9933	0	0	0	0	0	0	0	0	0	0	0	0	0	0	0	0	0	0	0	0	0	0	0	0	0	0	0	0	0	0	0	0	0	0	0	0	0	0	0	0	0	0	0	0	0	0	0	0	0
9969	0	0	0	0	0	0	0	0	0	0	0	0	0	0	0	0	0	0	2	0	0	0	0	0	0	0	0	0	0	0	0	1	0	0	1	1	1	0	0	0	0	0	0	0	0	0	0	0	0
10101	0	0	0	0	0	0	0	0	0	0	0	0	0	0	0	0	0	0	0	0	0	0	0	0	0	0	0	0	0	0	0	102	0	0	0	0	0	0	0	0	0	0	0	0	0	0	0	0	0
10254	0	0	0	0	0	0	0	0	0	0	0	6	0	0	0	0	0	0	0	0	0	0	2	0	0	0	0	0	0	0	0	0	0	0	0	0	0	0	0	0	0	0	0	0	0	0	0	0	0
10259	0	0	0	0	0	0	0	0	0	0	0	0	0	0	0	0	0	0	0	0	0	0	0	0	0	0	0	0	0	0	0	0	0	0	0	0	0	0	0	0	0	0	0	0	0	0	0	0	0
10277	5	0	0	0	0	0	0	0	0	0	0	0	0	0	0	0	0	1	0	0	1	0	0	0	0	0	0	0	0	5	0	0	0	0	1	0	0	0	0	0	0	0	0	0	0	0	0	0	0
10314	0	0	0	0	0	0	0	0	0	0	0	0	0	0	0	0	0	0	0	0	0	0	0	0	0	0	0	0	0	0	0	0	0	0	0	0	0	0	0	0	0	0	0	0	0	0	0	0	0
10321	0	0	0	0	0	0	0	0	0	0	0	0	0	0	0	0	0	0	0	0	0	0	0	0	0	2	0	0	0	0	0	0	0	0	0	0	0	0	0	0	0	0	0	0	0	0	0	0	0
10359	0	0	0	0	0	0	0	0	0	0	0	0	0	0	0	0	0	0	0	0	0	0	0	0	0	0	0	0	0	0	0	0	0	0	0	0	0	0	0	0	0	0	0	0	0	0	22	0	0
10380	0	0	0	0	0	0	0	0	0	0	0	0	0	0	0	0	0	0	0	0	0	0	0	0	0	0	0	0	0	0	22	0	0	0	1	0	0	0	1	2	0	0	1	1	0	0	0	0	0
10457	0	0	0	0	0	0	0	0	0	0	0	0	0	0	0	0	0	0	0	0	0	10	0	0	0	0	0	0	0	0	0	0	0	0	0	0	0	0	0	0	0	0	16	3	0	0	0	0	0
10480	0	0	0	0	0	0	0	0	0	0	0	0	0	0	0	0	0	15	2	0	1	24	0	0	0	0	0	0	0	0	0	0	0	0	0	0	0	0	0	0	5	0	0	0	0	0	0	0	0
10518	0	0	0	0	0	0	0	0	0	0	0	0	0	0	0	0	0	0	0	0	0	0	0	0	0	0	0	0	0	0	0	0	0	0	0	0	1	0	0	0	0	0	0	0	0	0	0	0	0
10561	0	0	0	0	0	0	0	0	0	0	0	0	0	0	0	0	0	0	0	0	0	0	0	0	3	4	6	0	0	0	0	0	0	0	0	0	0	32	0	0	0	0	0	0	0	0	0	0	0
10619	0	0	0	0	0	0	0	0	0	0	0	0	0	0	0	0	0	0	0	0	0	0	0	0	44	1	4	0	0	0	0	0	0	0	0	0	0	0	0	0	0	0	0	0	0	0	0	0	0
10649	0	0	0	0	0	1	3	0	0	0	0	0	0	0	0	0	0	0	0	0	0	0	0	0	0	0	0	9	0	0	0	1	0	1	5	0	0	0	0	0	0	0	0	0	0	0	0	0	0
10839	0	0	0	0	0	0	0	0	0	0	0	0	0	0	0	0	0	0	0	0	0	0	0	0	0	0	0	0	0	0	0	0	0	0	3	0	0	0	0	0	0	0	0	0	0	0	0	0	0
10860	0	0	0	0	0	0	0	0	0	0	0	0	0	0	0	0	0	0	0	0	0	0	0	0	0	0	0	0	0	1	0	0	0	0	0	0	0	0	0	0	0	0	0	0	0	0	0	0	0
10908	0	0	0	0	0	0	0	0	0	3	1	3	0	0	0	0	0	0	0	0	0	11	0	1	0	0	0	0	0	0	0	0	0	0	0	0	0	0	0	0	0	0	0	0	0	0	0	0	0
10957	0	0	0	0	0	0	0	0	0	0	0	0	0	0	0	0	0	0	0	0	0	0	0	0	0	0	0	0	0	0	0	0	0	0	0	0	0	0	0	0	0	0	0	2	0	0	0	0	0
11010	6	0	0	0	0	0	5	0	0	0	0	0	0	0	3	0	0	0	0	0	0	0	0	0	0	0	0	0	0	0	0	1	0	0	0	0	0	0	0	0	0	0	0	0	0	0	0	0	0
11039	4	0	0	0	0	1	5	0	0	0	0	0	0	0	0	0	0	0	0	0	0	0	0	0	0	0	0	0	0	4	0	0	0	0	0	0	0	0	0	0	0	0	0	0	0	0	0	0	0
11115	0	0	0	0	0	0	0	0	0	0	0	4	0	0	0	0	0	3	0	0	0	0	0	0	0	0	0	0	0	0	0	0	0	0	0	0	0	0	0	0	0	0	0	1	0	0	0	0	0
11123	0	0	0	0	0	0	0	0	0	0	0	0	0	0	0	0	0	0	0	0	0	0	0	0	0	0	0	0	0	0	0	0	0	0	0	0	0	0	0	0	0	0	0	0	0	0	0	0	0
11128	0	0	0	0	0	0	0	0	0	0	0	0	0	0	0	0	0	0	0	0	0	0	0	0	0	0	0	0	0	0	0	0	0	0	0	0	0	0	0	0	0	0	0	0	0	0	0	0	0
11217	0	0	0	0	0	0	0	0	0	0	0	0	0	0	0	0	0	0	0	0	0	0	0	0	0	0	0	0	0	13	0	0	0	0	0	0	0	0	0	0	0	0	0	0	0	0	0	0	0
11219	0	0	0	0	0	0	0	0	0	0	0	0	0	0	0	0	0	0	0	0	0	0	0	0	0	0	0	0	0	0	0	0	0	0	0	0	0	0	1	0	0	0	0	0	0	0	0	0	0
12172	0	0	0	0	0	0	0	0	0	0	0	0	0	0	0	0	0	0	0	0	0	0	0	0	0	0	0	0	0	0	0	0	0	0	0	0	0	0	0	0	0	1	0	0	0	0	0	0	0
12276	0	0	0	0	0	0	0	0	0	4	2	20	0	0	0	0	0	38	31	1	0	10	4	1	1	0	0	0	0	14	11	55	0	0	8	0	0	0	11	14	0	0	15	6	0	0	0	0	0
12371	0	0	0	0	0	0	0	0	0	0	1	0	0	0	0	0	0	0	0	0	0	0	0	0	0	0	0	0	0	0	42	0	0	0	0	0	0	0	0	0	0	0	0	0	0	0	0	0	0
13439	0	0	0	0	0	0	0	0	0	0	8	18	0	0	0	0	0	10	5	1	0	8	0	5	2	0	0	0	0	0	0	57	0	0	107	24	18	0	8	10	0	0	24	7	0	0	0	0	0
13683	0	0	0	0	0	0	0	0	0	0	0	0	0	0	0	0	0	0	0	0	0	0	0	0	0	0	0	0	0	0	0	0	0	0	0	0	0	0	0	0	0	0	0	0	0	0	0	0	0
13942	0	0	0	0	0	0	0	0	0	0	0	0	0	0	0	0	0	14	0	0	0	0	0	0	0	0	0	0	0	0	0	0	0	0	0	0	0	0	0	0	0	0	0	0	0	0	0	0	0
14907	0	0	0	0	0	0	0	0	0	0	0	0	0	0	0	0	0	0	0	0	0	0	0	0	0	0	0	0	0	0	0	0	0	0	0	0	0	0	0	0	0	0	0	0	0	0	0	0	0
14929	51	0	0	0	0	3	8	0	0	0	0	0	6	2	46	0	0	0	0	0	0	0	0	0	0	0	0	0	0	0	0	1	0	0	6	0	0	0	0	0	0	0	0	1	0	0	0	1	6
15517	36	0	0	0	0	1	3	0	0	0	0	0	2	0	3	0	0	0	0	0	0	0	0	0	0	0	0	1	0	0	0	1	0	0	0	0	0	0	0	0	0	0	0	0	0	0	0	0	0
15634	0	0	0	0	0	0	0	0	0	0	0	0	0	0	0	0	0	0	0	0	0	0	0	0	16	2	2	0	0	0	0	0	0	0	0	0	0	3	0	0	0	0	0	0	0	0	0	0	0
16054	0	0	0	0	0	0	0	0	0	0	0	0	0	0	0	0	0	0	0	0	0	0	0	0	0	0	0	0	0	1	0	0	0	0	0	0	0	0	0	0	0	0	0	0	0	0	0	0	0
[truncated: 53 more columns]
