# Supplementary material for: Illuminating the bacterial microbiome of Australian ticks with 16S and Rickettsia-specific next-generation sequencing
Source: Curr Res Parasitol Vector Borne Dis. 2021 Jun 11;1:100037. doi: 10.1016/j.crpvbd.2021.100037 (PMC8906098; doi:10.1016/j.crpvbd.2021.100037)
Supplement: Multimedia component 5 — Additional file 5.16S and Rickettsia-specific read totals and prevalence estimates for samples. [file mmc5.xlsx]

## Sheet: 16S_Sample_Reads
Additional file 5. 16S and Rickettsia-specific read totals and prevalence estimates for samples.
Sheet 1. Number of 16S reads in samples.
			ZOTUs →
BioSample Accession	Sample Name	Run ID	1	2	3	4	5	6	7	8	9	10	11	12	13	14	15	16	17	18	19	20	21	23	24	25	26	27	28	29	30	31	32	33	34	35	36	37	38	39	40	41	42	43	44	45	46	47	48
SAMN15320467	1047IHN	CT11047IHN	2501.5	9.99409	0	0	0	0	0	2.99842	0	0	1	0	0	0	0	1381.87	0	0	0	1.99458	1331.08	0	0	0	0	0	0	86.9644	0	2	0.98226	0	148.5	0	0	0	0	0	0	0	0	0	0	1	0	0	0
SAMN15320467	1047IHN	DT4P1D10	631.949	38.9522	1.9999	4.99996	4338.02	1223.16	0	0	0	1818.38	7.7866	7.97629	0	39	1687.27	838.227	0	1.9857	0	0	0.953234	0	208.443	345.926	15.9987	0	4.4944	27.513	0.877887	0	0.982252	0	292.032	0	0	363.766	0	5.9928	0	2.97968	2	0	0	0	11	0	0
SAMN15320467	1047IHN	MBA1	3.99958	0	0	0.999992	0	76.9563	0	0	0	0	0.844697	0	0	0	0	54	0	0	0	0	2.97558	0	0	0	0	0	0	0	0	0	0	0	65.7732	0	0	0	0	0	0	0	0	0	0	0	0	0	0
SAMN15320479	1285HspF	HT11285HBF	1.99946	1.99991	0	0	0	35.2176	0	0	103.963	0	0	0	0	13.9989	0	0	21625.8	0	0	0	4.63369	0	0	28.9062	0	0	1477.99	2.93595	12.0397	0	0	24664.7	0	0	0	0	0	0	0	0	10.9999	0	0	0	0	0	20.9998
SAMN15320481	1285HspM2	HT11285HBM2	0	0	0	3.99976	0	4549.95	0	0	0	0	0	0	0	3.99969	0	0	0	0	0	0	0	0	0	3369.9	0	0	0	757.475	0	0	0.999347	0	0	0	0	4.51087	0	0	0	0	2.99998	0	0	0	0	0	0
SAMN15320483	1346IHF	CT11346IHF	19545.1	19.9882	0	0	0.909588	5829.38	0	5.99683	0	0	1	0	0	0	0	69.9934	0	0	0	0	0	0	0	0	0	0	0	0	0	0	0	0	89.6981	0	0	0	0	0	0	149	0	0	0	0	3	0	1
SAMN15320483	1346IHF	CT11346IHF2	2420.52	5.99645	0	0.999992	0	8426.91	0	0	0	0	1	0	0	0	0	435.959	1.99999	0	0	0	171.592	0	0	25.3865	0	0	0	51.7086	1	0	0	0	114.614	0	0	0	0	0	0	0	0	0	0	0	0	0	0
SAMN15320493	1369RSM	NoMBA10	14.9986	1.99973	3450.8	17.9853	0	288.383	0	0	0	0	0	0	0	0	0	40.995	0	0	19942.9	0	149.813	0	0	0	0	0	0	9.99404	0	0	0	0	0	0	0	0	1	0	0	0	0	0	0	0	0	0	0
SAMN15320505	1394IHF	HT11394IHF	0	0	0	0	0	4432.27	0	0	0	0	0	0	0	0	0	2358.28	0	0	0	0	1161.2	0	0	0	0	0	0	64.5909	0	0	0	0	2678.44	0	0	0	0	0	3.99997	0	0	0	0	0.976232	0	0	2.99997
SAMN15320505	1394IHF	CT11395IHF	0	0	0	0	0	144.295	0	0	0	0	1.99977	0	0	0	0	20.6502	0.999976	0	0	0	27.9383	0	0	0	0	0.976603	0	1.56225	0.999978	0	225.853	0	7.9864	0	0	0	0	0	0	0	0	0	0	26.3583	0	0	5792.93
SAMN15320505	1394IHF	CT11395IHF2	83	0	0	0	0	1805.4	0	0	0	0	0	0	0	0	0	1.96668	0	0	0	1.99977	2705.36	0	0	1194.86	0	0	0	190.594	0	0	0	0	0.9983	0	0	0	0	0	0	1471.77	0	0	0	1.95246	0	0	0
SAMN15320507	1396Hsp.2F	HT11396HBF	0	0	0	0.999939	0	66.1404	0	0	9.99648	0	0	0	0	4552.65	0	0	0	0	0	0	8.34064	0	0	0	0	0	0	0	0	0	0	0	0	0	0	0	0	0	0	0	3295.98	0	0	0	0	0	0
SAMN15320507	1396Hsp.2F	HT11396HLF	0	0	0	20604.7	0	776.506	0	0	4.99824	0	0	0	0	1.99985	0	156.366	0	0	0	0	23.1685	0	0	0	0	0	0	45.0179	0	0	0	0	0	0	0	0	0	0	0	0.998487	1.99999	0	0	216.723	0	0	0
SAMN15320510	1396IHF2	HT11396IHF1	0	6238	0	5.99963	0	6.87173	0	3.99998	0	0	0	0	0	0	0	9049.56	0	0	0	1.99977	3857.08	0	0	7.45966	0	0	0	0	0	0	13138.4	0	7407.39	0	0	0	0	0	3.99997	1.99697	0.999993	0	0	0	0	0.985605	0
SAMN15320510	1396IHF2	HT11396IHF2	0	2449	0	3.99976	0	5747.35	0	3.99998	0.999648	0	0	0	0	0	0	1925.56	0	0	0	4.99944	1529.12	0	0	2.79737	0	0.976603	0	119.395	0	0	2.99804	0	401.317	0	0	0	0	0	8.99994	2.99546	0	0	0	0.976232	0	0	0
SAMN15320513	1435IHN	CT11435IHN	6.9986	11.9929	0	3.99997	0	10335.8	0	0	0	0	0	0	0	0	0	0	13520.9	0	0	0.997291	716.123	0	0	1068.77	0	0	4185	1977.46	8	0	0	0	0	0	0	0	0	0	0	0	0	0	0	0	0	0	0
SAMN15320513	1435IHN	DT5P2E6	5892.2	20877.3	8.70333	0	3.6052	232.842	0	1.99871	0	3905.03	0	0	0	0	1.97477	838.218	0	0	0	0	0	0	1622.8	0	0	0	0	116.002	0	0	0	0	534.38	0	0	948.284	0	0	0.999996	0	0	0	0	0	0.999988	0	0
SAMN15320513	1435IHN	CT11436IHN	27.9944	20.9876	0	4.99996	0	2.95958	0	0	17.9995	0	14618	0	0	0	0	0	1300.99	0	0	0	0	0	0	11.4239	0	0	7477	13.3189	8220	0	0	0	0	0	0	0	0	0	0	40	0	0	0	0	0	0	1
SAMN15320514	1436IHN	DT4P1H11	2661.36	3873.25	0	8.99993	4311.83	193.627	0	366.806	0	1217.38	27.2531	0.997036	0	0	799.543	124.47	1.98602	1.9857	5.99996	1.99458	0	0	221.076	0	1.99984	0	4.4944	0	4.38944	0	802.5	0	197.292	0	0	175.252	0	0.998801	0	403.25	0	0	0	2	2	100.58	1
SAMN15320514	1436IHN	MBA2	269.971	261.972	0	0	0	2648.09	0	377.801	0	0	0.844697	0	0	0	0	567	0	0	0	0.997291	997.812	0	0	84.9985	0	0	0	65.8411	0	0	0	0	157.457	0	0	0	790	0	245.999	0	0	0	0	0	0	0	0
SAMN15320516	1488ITF	DT4P1D1	0.702947	10.9865	0	0	8.73193	0	3.99964	0	47.9979	162.586	13332.6	0	0	24	21.5563	0	2578.85	0	0	0	12.392	0	64.0668	0	0	0	4810.81	0	4239.32	0	0	0	6.83687	0	0	68.2062	0	1.9976	0	0	2	0	0	0	1	0	0
SAMN15320518	1496ITN	DT4P1C1	4.21768	9.98775	4.99975	0	202.581	0	1.99982	0	79.9965	622.035	26135.7	0	0	1	29.395	0	328.686	0	0	0	20.0179	0	148.888	0	1.99984	0	1225.17	0	1236.07	0	0	0	0.976695	0	0	40.7342	0	0	0	0	0	0	0	0	0	0	0
SAMN15320519	1497ITF	DT3P2C6	0	0	0	0	0	0	52.8136	0	15.9998	5.53404	7195.34	0	0	0	0	0	5636.91	0	0	0	0	0	6.70588	0	0	0	9475.54	0	7341.67	0	0	0	0	0	0	0	0	0	0	0	0	0	0	0	0	0	0
SAMN15320521	1499ITF	DT5P2C11	2.43278	0.999678	9.57366	0	1.8026	868.642	0	0	0	9067.75	0	0	0	0	0.987387	0.991974	0	0	0	0	0	0	6812.91	0	0	0	0	0	0	0	0	0	150.977	0	0	2732.68	0	0	0	565.272	0	0	0	0	0.999988	0	0
SAMN15320522	149IHF	CT1149IHF	1.9996	0	0	0	0	5580.78	0	0	1.99994	0	4033	0	0	0	0	0	1055.99	0	0	0	0	0	0	0.634663	0	0	15288	0	18462	0	0	0	373.742	0	0	0	0	0	0	836	0	0	0	0	0	629	0
SAMN15320522	149IHF	DT2P1G12	51353.6	73.9808	0	0	8246.02	1143.54	0	0	0	0	0	0	0	0	2019.05	299.154	0	1437.81	0	0	101.057	1	0	42.9987	3.99962	0	0	40.2941	0	0	1.96452	0	8.91532	0	0	0	0	0	0	278.17	0	0	0	0	0	0	0
SAMN15320522	149IHF	MBC2	74.9921	0.999893	0	0	0	0	0	0	0	0	0	0	0	0	0	30	0	0	0	0	43.6419	0	0	0	0	0	0	0	0	0	0	0	19.9313	0	0	0	0	0	0	0	0	0	0	0	0	0	0
SAMN15320539	1506RSN1	NoMBA1	179.983	1.99973	12202.3	34.9714	0	1637.82	0	42.9999	9.99621	0	1747.6	0	97.9999	0	0	43.9946	29.0566	0	19943.9	0.999994	267.666	0	0	30.9812	0	0	466.53	1951.84	215.545	0	0	0	0	0	0	0	1	0	0	290.813	0	0	0	0.999989	0	0	0.999998
SAMN15320546	154IHN	DT5P2B6	2482.27	2.99894	10.4439	0	3.91022	4055.72	0	0	39.9797	1089.3	0	0	0	0	0.996692	621.892	0	0	0	1.999	748.166	0	528.471	0	0	0	0	726.676	0	0	0	0	107.529	0	0	417.546	0	0	0	0	0	0	0	0	1.99997	0.99714	0
SAMN15320546	154IHN	MBB5	1.99981	1.99973	0	1.99837	0	1.98885	0	0	24.9905	0	8206.72	0	0	0	0	0.999877	1379.33	0	0	0	0	0	0	0	0	0	7318.69	0	149.8	0	0	0	0	0	0	0	0	0	0	0	0	0	0	0.999989	0.999998	0	0
SAMN15320554	1629ITF	DT3P2C8	0.648016	0	0	0	0	0	22468.2	0	2.99997	19.3691	0.999769	0	0	0	0	0	0	0	0	0	0	0	11.4958	0	0.997015	0	0	1.99765	0.999955	0	0	0	0	0	0	18.7006	0	0	0	2.99722	0	0	0	0	0	0	0
SAMN15320555	1630ITF	DT3P2F3	1.29603	0	0	0	1.94532	1.95061	4.80124	0	7.99992	4.6117	9567.79	1.79998	0	9.99983	0	0	6217.9	5.50671	0	0	0	0	4.78992	0	1.99403	0	10603.5	0	6041.73	0	0	0	0	0	0	2.95272	0	2.82744	0	0	1.99999	0	0	0	0	0	0
SAMN15320558	1635ITF	DT1P2F3	0	0	0.999941	0	1.97289	2.65417	26461.7	0	0	0	0	0	0	0	0	0	0.974837	0	0	0	0	0	0	0	0	0	0	0	0	0	0	0	0	0	0	0	0	0	0	0	0	0	0	0	0	0	0
SAMN15320559	1638ITF	DT3P2A2	0	0	0	0	2.91798	0	17501.3	0	0	4.6117	6.99839	0	0	2.99995	0.997263	0	0	0	0	0	0	0	3.83193	0	0	0	4.99976	0	2.99987	0	0	0	0	0	0	0	0	0	0	0	0	0	0	0	0	0	0
SAMN15320560	1639ITF	NoMBB1	36.9965	0.999863	3.99977	18567.8	0	250.595	0	36.9999	0	0	1212.09	0	0	10.9971	0	0	1809.2	0	0	0.999994	107.866	0	0	0	0	0	2668.73	1139.32	1775.96	0	0	0	0.998941	0	0	0	0	0	13.9999	21.9859	0	0	0	0.999989	0	0	0
SAMN15320561	1640ITN	DT4P1H1	6.32652	0.998775	0	0.999992	619.967	1.88904	0.999911	0	96.9958	3103.7	24850.9	0	0	1	4.89916	109.884	1708.97	0	0.999993	0	0	0	1893.13	0	2.99975	0	5158.68	10.8087	4357.83	0	0.982252	2.99995	0	0	0	643.222	0	0	0	0	0	0	0	2	0	0	0
SAMN15320562	1641ITF	DT3P2A4	0	0	0.999941	0.999183	2.91798	2.92592	0.800206	0	29.9997	31.3596	13806.8	0	0	0	0	0	2776.96	0	0	0	0	0	16.2857	0	0	0	4878.76	0	4405.8	0	0	0	0	0	0	5.90544	0	0	0	0	0	0	0	0	0	0	0
SAMN15320563	1642ITF	DT3P2A5	0.648016	1.99802	0	0.999183	0	0	6.40165	0	20.9998	1.84468	5576.71	0.899988	0	0	0	0	3556.94	0	0	0	0	0	2.87395	0	0	0	6323.69	0	4945.78	0	0	0	0	0	0	0.98424	0	0	0	0	0	0	0	0	0	0	0
SAMN15320564	1645ITF	DT3P2A6	1.29603	0	0	0	2.91798	0	12.8033	0	21.9998	5.53404	12866	0.899988	0	0	0	0	4662.93	0	0	0	0	0	4.78992	0	0	0	7887.62	0	5764.74	0	0	0	0	0	0	6.88968	0	0	0	0	0	0	0	0	0	0	0
SAMN15320570	167RSF	DT4P1E7	5.62363	2.99623	10924.4	0.999183	2277.7	646.404	5.99947	0	0	6966.05	0	0.899997	0	0	0	0	0	0.911995	1.99999	0	0	0	1618.54	270.783	101.698	0	0	71.95	0	0	0	0	8.81122	0	0	1238.07	0	2.82785	0	0	0	0	0	0	0	0	0
SAMN15320571	169RSF	DT4P1G7	12.6532	1.99749	17395	0.999183	478.27	1460.36	3.99965	0	0	5922.09	1.94656	2.69999	0	0	0	0	0.993	6.38396	0.999994	85.9995	111.344	0	3566.07	0	498.519	0	0	25.982	0	0	0	0	130.21	0	0	1747.75	0	5.6557	0	0	0	0	0	0	0	0	0
SAMN15320574	172RSF	DT3P1B2	0	0	18723.9	6.99428	53.4963	18.5308	0	0	0	86.7	0	0	0	10.9998	0	0	1.99997	0	0	0	0	38.9999	61.3109	1.99871	12.9612	0	0	0.998823	0	0	0	0	0	0	0	24.606	0	0	0	5.99443	0	0	0	0	0	0	0
SAMN15320577	178ITF	DT3P2B3	3.24008	5.99406	0	0	60.3049	23.4073	31216	8.99976	0	135.584	4.99885	0	0	0	0	0	3.99994	0	0	0	0	0	28.7395	0	4.98508	0	1.9999	8.9894	0	0	0	0	0	0	0	40.3538	2	0	0	4.99536	0	0	0	0	0	0	0
SAMN15320577	178ITF	DT4P1F2	2.10886	0	0.999941	0	23.6767	7.61595	18868.3	0	3.99991	54.2438	2.91985	0	0	0	0	0	0	0	0	0	0	0	27.4162	0	3.98815	0	0	0	0	0	0	0	0	0	0	36.6177	0	0	0	0	0	0	2114.1	0	0	0	0
SAMN15320578	179ITF	DT3P2C1	14.2563	0	0	0.999183	145.899	0	42451.7	0	0	1159.38	0	0	0	0.999983	72.8002	41.7489	0	0	0	0	0	0	741.479	82.9465	131.606	0	0.999952	0	0.999955	0	0	0	1.99528	0	0	562.985	0	0	52.9997	0	0	0	0	59.9016	0	0	0
SAMN15320579	182ITF	DT5P2F12	12.164	0	7.83292	0	1.95511	73.7578	0	0	71.9635	1059.56	26067.3	0	0	0	0	2.97556	219.261	0	8.5276	0	0	0	230.782	0	0	0	443.207	28.7498	925.782	0	0.999956	0	2.98692	0	0	235.362	0	2.82784	0	0	0	0	14.9865	28.9995	0	0	0
SAMN15320586	206IHF	CT1206IHF	0	0	0	5.99988	0	3751.66	0	0	0	0	0	0	0	0	0	302.869	1.99995	0	0	0	0	0	0	0	0	0	0	0	0	0	0	0	36.9371	0	0	0	0	0	0	0	0	0	0	68.3362	0	0	0
SAMN15320586	206IHF	CT1206IHF2	0	0	0	0	0	3171.91	0.999892	0	1.99987	0	13.9984	0	0	0	0	5.90005	0	0	0	0	1532.88	0	0	1628.06	0	0	5.99989	1069.36	0	0	0	0	0	0	0	0	0	0	0	140.787	0	0	0	0	0	0.985605	0
SAMN15320586	206IHF	HT1206IHF	208	1	0	0.999939	378.848	502.495	0	0	0	0	0	0	0	0.999923	0	390.423	0	0	0	0	124.183	0	0	5.59475	188.99	0	0	0	0	0	411.731	0	100.828	0	0	0	0	0	0.999993	0	0	0	0	0	0	322.293	3.99995
SAMN15320603	215IHM1	DT5P1A4	21.0843	1302.54	0	0	4934.69	1305.61	4.99936	0	0	226.783	0	0	0	0	0	607.014	0	0	0	0	607.452	0.999999	25.2115	0	202.269	0	0	0	0	0	0	0	132.42	0	0	522.917	0	0	50.9997	0	0	0	3293.02	0	0	0	0
SAMN15320603	215IHM1	DT5P1H5	5.67654	3547.75	0.870325	0	7966.09	2189.74	9.99871	0	0	188.676	0	0	0	0	0	701.24	0	0	0	0	1.9819	0	65.9376	0	259.063	0	0	0	0	0	0	0	210.08	0	0	136.884	0	0.942614	2.99998	0	0	0	8.99187	0	0	338.031	0
SAMN15320619	244IHN1	DT5P1H4	1947.05	0	1.74065	0	3307.07	416.684	7.99897	0	13.9929	1038.18	0	0.899994	0	0	1661.49	238.045	0	0	0	2.9985	887.89	0	15.5147	0	36.8667	0	0	28.7498	0	0	2679.88	0	25.8866	0	0	221.575	0	0	0	0	0	0	1830.35	0	0	0	0
SAMN15320619	244IHN1	MBB6	379.964	1.99973	0	0	0	276.45	0	0	5.99772	0	0	0	0	0	0	96.9881	0.854605	0	0	0	96.8792	0	0	0	0	0	0	6.99583	0	0	0	0	82.9121	0	0	0	0	0	77.9996	0	0	0	0	0	0	0	0
SAMN15320621	244IHN3	DT5P1F4	243.28	0	7.83292	0	1033.27	2.87368	5.99923	0	45.9767	138.486	0	0.899994	0	2.99995	61.7949	127.949	0	0.917799	0	0	86.2125	0	0	0	31.8847	0	0	0	0	0	0	1.99998	101.555	0	0	32.4977	0	0	2.99998	0	0	0	0	0	0	0	0
SAMN15320621	244IHN3	MBB7	46.9955	151.979	0	0.999183	0	1180.38	0	0	0.999621	0	0.84466	0	0	0	0	19.9975	0	0	0	0	54.9315	0	0	0	0	0	0	1.99881	0	0	0	0	19.9788	0	0	0	0	0	0	0	0	0	0	19.9998	0.999998	0	0
SAMN15320622	244IHN4	DT5P1E4	147.59	1544.46	2.61097	0	1907.21	1420.56	5.99923	0	36.9813	78.0728	0	0	0	0.999983	746.523	111.087	0	0	0	0	235.846	0	216.237	0	7.97118	0	0	0	0	0	0	0	209.084	0	0	112.265	0	0	3.99998	0	0	0	0.999097	823.985	0	0	0
SAMN15320622	244IHN4	MBB8	0.999904	0	14.9991	6.99428	0	0	0	0.999998	0	0	0	0	0	0	0	484.941	0	0	0	0.999994	236.705	0	0	0	0	0	2.30196	0	0	0	0	0	122.87	0	0	0	0	0	0	0	0	0	0	0	2	0	8.99998
SAMN15320632	2774RSFA	DT1P2D2	0	0	13115.2	0	140.075	0.884725	4.99937	0	0	0	0.867283	1062	0	0	7.98258	0	0	781.051	0	0	87.5861	864.999	0	0.996328	56.8322	0	0	26.9188	0.953226	0	13.9994	0	0	0	0	0	0	124.423	0	0	0	0	0	0	0	10.9772	0
SAMN15320636	2775RSFA	DT1P2D6	2.91197	0	20762.8	0	146.981	369.815	0	0	0	0	0.867283	1363.5	0	0	147.678	8.77679	0	439.628	0	0	17.3247	0	0	81.6989	8.97351	0	0	6.97896	0	0	0	0	0	0	0	0	0	214.912	0	0	0	0	0	0	0	0	0
SAMN15320637	2775RSFB	DT1P2D7	0	0	31110.2	0	174.601	68.1238	0	0	0	0	0	632.698	0	0	28.9368	0	2.92451	237.711	0	0	6.73739	0	0	64.7613	4.98528	0	0	0.996994	0	0	0	0	0	0	0	0	0	106.514	0	0.999348	0	0	0	0	0	0	0
SAMN15320638	2775RSFC	DT1P2D8	0	0	7943.53	0	122.319	80.5099	0	0	0	0	0.867283	790.197	0	0	87.8083	0	0.974837	251.478	53.9997	0	0.962485	0	0	0	0	0	0	3.98798	0	0	0	0	0	0	0	0	0	49.9577	0	0	0	0	0	1.99998	0	46.9025	0
SAMN15320645	288ITL	DT4P1H2	0	0.998775	0	0.999992	269.817	819.845	1.99982	0	38.9983	2715.44	12753.5	0.997036	0	0	339.022	0	668.296	0	0.999993	0	65.7731	0	1405.86	0	39.9967	0	2220.24	0	2806.61	0	0	0	6.83687	0	0	1138.66	0	0	0	0	0	0	0	0	0	0	0
SAMN15320648	294HBF	DT5P1C11	0.810927	0.999678	4.35166	0	8.11171	2738.98	0	0	38004	5891.91	0	0	652.824	0	0	1.98395	0	0	0	0	6.88876	0	1999.01	0	0	0	0	143.296	0	0	0	0	0	0	0	1421.48	0	0	0.999996	0	0	0	0	0	0	0	0
SAMN15320650	294IHM	CT1294IHM	1.9996	45.9728	0	0	0	228.874	3.99964	0	22.9993	0	26283	0	0	0	0	0.999906	335.998	0	0	0	140.844	0	0	116.778	0	0	8086	72.8621	6881	0	0	0	0	0	0	0	0	0	0	70	0	0	0	0	0	0	0
SAMN15320650	294IHM	MBA3	0	0	0	0	0	84.8492	0	0	13.9944	0	2867.75	0	0	0	0	140	14.5284	0	0	0	35.707	0	0	0	0	0	204.11	10.8097	9.15457	0	128.676	0	24.9141	0	0	0	0	0	0	0	0	0	0	0	0	0	0
SAMN15320653	296HBM	HT1296HBM	0	0	0	0	0	1282.44	0	0	24.9912	0	0	0	0	31198.6	0	265.527	0.931623	0	0	0	169.593	0	0	10.257	0	0	0	97.8651	0	0	0	4.99993	0	0	0	0	0	0	1.99999	0	16740.9	0	0	0	0	0	0
SAMN15320654	296IHF	CT1296IHF	0	0	0	2.99994	1179.33	12874.9	0	0	0	0	1.99977	0	0	0	0	634.255	4.99988	0	0	2.99966	410.693	0	0	0	0	2649.52	2.99994	6.24899	1.99996	0	0	0	62.8929	0	0	0	0	0	0	267.594	0	0	0	0	0	0	0
SAMN15320654	296IHF	CT1296IHF2	0	0	0	0	0	253.375	0	0	0	0	0	0	0	0	0	0	0	0	0	0	0	0	0	752.186	0	0	0	438.21	0	0	0	0	0	0	0	0	0	0	0	0	0	0	0	0	0	0	0
SAMN15320654	296IHF	DT4P1G11	193	0	14.998	4.9999	117.988	675.953	10.9988	41.9998	0	96.9664	2.91964	4.99993	0	0	24.6364	111.888	2.97897	3.97451	0	9.99887	55.4906	0	3.58837	0	0	0	2.69659	0	7.02294	0	0	0	73.3737	0	0	77.787	0	0	0	0	0	0	0	0	4	0.981504	7296.92
SAMN15320654	296IHF	DT5P2G7	0	0	2.61079	1.99944	1.85932	1.65485	0	0.99988	0	474.214	0	0	0	0	0	40.9727	0	0	0	0	0	0	39.9783	0	0	0	0	0	0	0	0	0	0	0	0	20.2721	0	0	0	0	0	0	0	0	0	0	2858.95
SAMN15320654	296IHF	HT1296IHF	0	0	0	4.99969	0	190.691	0	0	0.999648	0	0	0	0	0.999923	0	79.6582	0	0	0	0	91.7471	0	0	45.6904	0.989475	0	0	0	0	0	0	0	8.9847	0	0	0	0	0	0	0	0	0	0	0	0	0	3697.96
SAMN15320656	297HBF	HT1297HBF	0	0	0	0	0	36.9356	0	0	14.9947	0	0	0	0	24559.1	0	0	0.931623	0	0	0	0.926738	0	0	9.32458	0	0	0	0	0	0	0	2.99996	0	0	1	0	0	0	0	0	19824.9	0	0	0	0	0	0
SAMN15320657	297IHF	CT1297IHF	0	0	0	1.99996	0	1237.67	0	0	0	0	0.999884	0	0	0	0	31.4669	1.99995	0	0	79.991	81.0211	0	0	0	0	0	0	0	0.999978	0	0	0	16.9711	0	0	0	0	0	0	0	0	0	0	0	0	0	0
SAMN15320657	297IHF	CT1297IHF2	0	0	0	0	0	12.0246	0	0	1.99987	0	9.99884	0	0	0	0	2.95003	0	0	0	0	8.3815	0	0	4.73445	0	0	0.999981	4.68674	0.999978	0	0	0	0	0	0	0	0	0	0	0	0	0	0	0	0	0	0
SAMN15320657	297IHF	HT1297IHF	10	0	0	0	0	9.44863	0	1.99999	0.999648	0	0	0	0	0	0	225.206	0	0	0	0	129.743	0	0	55.9475	0	0	0	9.78651	0	0	0.999347	0	74.8725	0	0	0	0	0	7.99995	1.99697	0	0	0	0	0	80.8196	0
SAMN15320658	311ATN1	MBC1	0	0	0	0	0	101.359	0	0	0	0	0	0	0	0	0	100.31	0	0	0	0	49.3577	0	0	1.86492	0	0	0	0	0	0	0	0	6.98753	0	0	0	0	0	0	37.9425	0	0	0	78.0986	0	0	0
SAMN15320659	311ATN3	DT3P2F1	16.8484	0	1.99988	2.99755	83.6487	110.21	1.60041	0	10.9999	682.532	5.99862	1.79998	0	48210.2	40.8878	0.994022	0	1.83557	0	0	0	0	266.319	44.971	90.7284	0	3.99981	23.9717	1.99991	0	0	0	4.9882	0	0	196.848	0	5.65489	26.9998	0	4513.98	0	0	0	0	0	0
SAMN15320662	318ITF	DT5P2G10	5.67654	0.999648	0.870325	0	0.977554	128.358	0	0	0	7872.34	0	0	0	0	0	0	0	0	0	1.999	179.362	0	3218.34	0	0.996398	0	0	785.167	0	0	0	0	115.494	0	0	1515.57	0	0	0	0	0	0	0	0	0	0	0
SAMN15320666	325RSN	DT5P1B12	0.810935	0.999648	463.013	0	1.95511	1278.79	0	0	3.99797	523.273	0	0.899994	8.9976	0	0	0	0	0	0	0	0	0	90.1794	27.9303	0	0	0	4.95686	0	0	19.9991	0	0	0	0	175.291	0	0	0	0	0	0	0	74.9986	0	0	0
SAMN15320673	376HLN	DT2P1B7	217.722	46457.6	0	0	1762.78	9042.09	0	0	0	0	0	2.69999	0	0	2.99277	1230.03	0	0	0	0.999966	161.618	9.99999	0	12.9919	12.9613	0	0	0	0	0	0	0	56.5983	0	0	0	0	0	0	0	0	0	0	0	0	0	3487.99
SAMN15320687	575IHF	DT2P1B3	30899.9	48.9858	0	0	8105.04	3200.98	0.999883	0	0	0	0	0	0	0	0	84.898	0	0	0	0	132.687	9.99999	0	0	1713.89	0	0	10.9943	0	0	0	0	16.8802	1	0	0	0	0.942616	0	0	0	0	0	14.645	0	0	0
SAMN15320687	575IHF	MBB9	5607.46	0.999863	0	2.99755	0	0	0	0	0	0	2.53398	0	0	0	0	109.987	0	0	0	0	75.9054	0	0	2.99818	0	0	0.767319	37.9774	0	0	0	0	43.9534	0	0	0	0	0	0	0	0	0	0	0	0.999998	0	0.999998
SAMN15320696	582ATF	HT1582ATF	0.999729	0	0	39802.6	0	56.6918	0	0	13.9951	0	0	0	2.99994	0.999923	0	0	0	0	0	0	17.608	0	0	35.4334	0	0	0	26.4236	0	0	24.9837	0	0.9983	0	0	0	0	0	0	0	0	0	0	0	0	0	0
SAMN15320697	583ATF	HT1583ATF	0	0	0	33.9979	0	10.3076	0	0	13564.2	0	0	0	20785.6	0	0	0	0	0	0	0	0	0	0	1.86492	0	0	0	2.93595	0	0	0	0	0	0	0	0	0	0	0	0	0	0	0	0	0	0	78.9991
SAMN15320699	585ATF	HT1585ATF	0	0.999953	0	28881.2	0	412.304	0	0	6.99753	0	0	0	9.99979	0	0	0	0	0	0	0	12.0476	0	0	82.0563	0	0	0	72.4201	0	0	67.9556	0	0	0	0	0	0	0	0	92.8593	0	0	0	0	0	0	0.999989
SAMN15320700	589ATF	HT1589ATF	1.99946	0	0	18078.9	0	539.431	0	0	15.9944	0	0	0	0.999979	0	0	0	0	0	0	0	18.5348	0	0	84.8537	0	0	0	139.947	0	0	125.918	0	0	0	0	0	0	30.999	0	0	0	0	0	0.976232	0	0	2013.98
SAMN15320753	627HBF	DT5P1B11	0	0.999648	1.74065	0	4.88777	1.91579	0	0	23649	20.4476	0	0.899994	48943.9	0	0.996692	0.991853	0	0	0	0	0	0	8.72704	0	0	0	0	0	0	0	0	0	0	0	0	10.8326	0	0	0.999994	0	0	0	0	0	0	0	0
SAMN15320756	627IHM2	DT5P1C1	145.968	0.999648	0.870325	0	8184.08	263.421	14.9981	0	5.99696	658.971	0	0	0	0	0	544.527	0	0	0	0	0	0	512.956	0	1030.28	0	0	0	0	0	0	0	364.404	0	0	386.033	0	0	0	0	0	0	0	0	0	0	0
SAMN15320756	627IHM2	MBA10	32.9968	1.99973	0	0	0	729.908	0	0	0	0	0	0	0	0	0	557.932	0	0	0	0	68.9141	0	0	10.9933	0	0	0	563.664	0	0	0.999956	0	417.557	0	0	0	0	0	0	182.883	0	0	0	0	0	0	0
SAMN15320757	627IHM3	DT5P1B1	101.367	1653.42	0	0	1992.26	1030.69	12.9983	0.999883	1.99899	722.173	0	0	4.99867	0	1.99338	203.33	0	0	0	0	0	0	18.4238	0	80.7082	0	0	0	0	0	0	0	82.6381	0	0	593.821	0	0	0	0	0	0	0	0	0	0	0
SAMN15320757	627IHM3	MBA11	11.9988	1005.86	0	0	0	2221.55	0	0	0	0	0.84466	0	0	0	0	206.975	0	0	0	0	421.475	0	0	1.99879	0	0	0.767319	80.9517	0	0	0	0	70.9248	0	0	0	0	0	0	0	0	0	0	1470.98	0	0	0
SAMN15320761	631IHF	DT4P1D9	14041.5	70028	2.99982	17.9853	1344.84	678.772	0	0	0	452.032	2.91985	0.899997	0	23.9996	2.9672	168.208	1.986	0	0	0	28.7958	0	5.87491	0	98.7068	0	3.59546	0	0.877875	0	117.994	0	24.4756	0	0	210.799	0	0	0.999994	0	5.99998	0	0	0	6.99998	0	0
SAMN15320761	631IHF	MBB10	1598.85	7115.03	0	2.99755	0	298.328	0	0	0	0	0.84466	0	0	0	0	70.9913	0	0	0.999994	0	101.873	0	0	0	0	0	0	11.9929	0	0	0	0	18.9799	0	0	0	0	0	0	0	0	0	0	0	0.999998	0	0
SAMN15320765	657IHF	CT1657IHF	3202.36	1.99882	0	0	0	418.287	0	5920.88	0	0	0	0	0	0	0	49.9953	0	0	0	0	9.91861	0	0	0	0	0	0	0	0	0	0	0	6.97652	0	0	0	0	0	0	0	0	0	0	0	0	0	0
SAMN15320765	657IHF	DT5P2E7	6279.82	14.9952	0.870333	0	0.901301	368.745	3.99948	18562.1	0	346.815	0	0	0	0	0	55.5506	0	0	0	0	0	1	200.169	0	0	0	0	0	0	0	0	0	13.9058	0	0	115.943	0	0	0	0	0	0	0	0	0	0	0
SAMN15320769	661RSF1	DT5P2F2	6.48748	0	8085.32	0	3091.03	0	0	0	0	2072.65	0	0	0	0	384.723	0	0	0	4.73756	0	0	0	1256.69	0	5.97839	0	0	211.162	0	0	368.984	0	0	0	0	1251.65	0	398.726	0	0	0	0	0	0	0	0	0
SAMN15320775	733IHF	DT5P2G8	11512.8	13876.1	3.4813	0.998926	0	0	3.99949	0	0	1159.94	0	0	0	0	1.99338	175.558	0	2479.89	0	0	110.986	0	213.328	0	0	0	0	7.93098	0	0	0	0	30.8648	0	0	464.815	0	0	0	0	0	0	0	0	0	0	0
SAMN15320775	733IHF	MBB11	402.961	407.944	0	0	0	45.7436	0	0	0	0	1.68932	0	0	0	0	9.99877	0	0	0	0	46.9415	0	0	0	0	0	0	0	0	0	0	0	36.9608	0	0	0	0	0	0	8.99423	0	0	0	0	0.999998	0	0
SAMN15320775	733IHF	HT1734ATF	0	0	0	30051.2	0	6961.07	0	0	20.9926	0	0	0	5.99987	0.999923	0	0	0	0	0	0	249.293	0	0	0	0	0	0	346.442	0	0	0.999347	0	0	0	0	0	459.194	0	0	249.622	1.99999	0	0	0	0	0	1.99998
SAMN15320776	734ATF	DT3P2B2	0	0	0	0	0	0	8.00206	0	16.9998	2.76702	9646.77	0	0	0	0	0	2798.96	0	0	0	0	0	0	0	0	0	4818.77	0	3198.86	0	0	0	0	0	0	0	0	0	0	0	0.999996	0	0	0	0	0	0
SAMN15320778	737ITF	DT1P1D6	0	0	8.99947	0	0	2.65417	16467.9	0	0	0	0	8.09997	0	0	0	0	0	0.917804	0	0	0	0	0	0	0	0	0	0	0	0	0	0	0	0	0	0	0	2.82779	0	0	0	0	0	0	0	0	0
SAMN15320781	741ITF	CT1742IHN	11.9976	4.99705	0	0	0.909588	893.793	0	5.99683	15.9995	0	22445	0	0	0	0	53.9949	51.9997	0	0	0	0	0	0	6.98129	0	610	1395	11.7519	296	2	0.98226	0	27.9061	0	0	0	0	0	0	0	0	0	0	0	1	15	0
SAMN15320784	745ITF	DT1P1E2	3.88263	0	7.99953	0.999183	3.94579	8.84725	6.99912	0	4.99762	0	4750.97	9.89997	0	0	0	0	1647.47	2.75341	0	0	0	0	0	0	0	0	3394.4	0	2423.1	0	0	0	0	0	0	0	0	0	0	2.99805	0	0	0	0	0	0	0
SAMN15320785	746ITF	DT1P1E3	0	0	12.9992	0	0	12.3861	3.99949	0	2.99857	0	2894.99	13.5	0	0	1.99564	0	2604.76	7.34243	0	0	0	0	0	6.97429	0	0	4523.66	0	3271.47	0	0	0	0	0	0	0	0	1.8852	0	0	0	0	0	0	0	0.997926	0
SAMN15320786	747ITF	DT1P1E4	0	0	32.9981	0	0	0.884725	3.99949	0	8.99572	0	5323.38	3.59999	0	0	0	0	1900.93	2.75341	0	0	0	0	0	0	0	0	3375.44	0	1954.11	0	0	0	0	0	0	0	0	0.942598	0	0	0	0	0	0	0	0	0
SAMN15320789	750RSF	DT1P1A3	0	0	19420.9	0	20.7154	42.4668	7.99899	0	0	0	0	55.7998	0	0	7.98258	0	0.974837	0	0	0	0.962485	2	0	1.99266	0	0	0.948158	0	0	0	0	0	0.989954	0	0	0	0	0.942598	0	0	0	0	0	0	0	0	0
SAMN15320850	859ITF	DT1P2A7	0	0	7.99953	0	4.93223	0.884725	6.99912	0	3.9981	0	5036.31	0	0	0	0.997822	0	1775.18	0	0	0	0	0	0	0.996328	0	0	3046.43	0	2282.98	0	0	0	0	0	0	0	0	0	0	1.9987	0	0	0	0	0	0	0
SAMN15320851	860ITN	DT1P1E7	0	0	6.99959	0	0.986447	11.5014	0.999874	0	13.9933	0	8170.67	4.49999	0	0	0	0	2679.83	0	0	0	0	0	0	4.98164	0	0	5322.01	0	4770.89	0	0	0	0	0	0	0	0	0.942598	0	0	0	0	0	0	0	0	0
SAMN15320865	883ATFA	DT3P1B6	0	0	19.9988	18.9845	7.78127	7.80245	0	0	11.9999	70.0979	0.999769	0	0	2543.96	6.98084	0	5.9999	0	1.99997	27.9998	0	8.99999	31.6135	0	0	0	0	6.99176	0	0	0	0	0	0	0	13.7794	0	0	0	109.898	9371.96	0	0	0	0	0	0
SAMN15320866	883ATFB	NoMBA2	0.999904	23.9967	1.99988	7.99347	0	4550.49	0	0	0	0	0	0	0	3174.17	0	3.99951	0	0	1.99999	0	30.9614	96.9999	23.4977	42.9739	1.99411	0	1.53464	617.632	0	0	0	0	0	0	0	0	4	0	26.9998	10.9929	4886.78	0	0	0	0	0	0
SAMN15320867	953ATF	HT1953ATF	2.99919	0.999953	0.999806	10202.4	0	1839.91	0	0	8.99683	0	0	0	0	0	0	23.6024	0	0	0	0	48.1904	0	0	375.781	0	0	0	159.52	0	0	837.453	0	0	0	0	0	0	0	0	185.719	0	0	0	0	0	0	49.9994
SAMN15320868	957ATF1	HT1957ATF1	1.99946	0	0	16.999	0	88.4736	0	0	28193.1	0	0	0	21293.5	0	0	0.983434	0	0	0	0	7.4139	0	0	0.932458	0	0	0	5.8719	0	0	0	0.999986	0	0	0	0	0	0	0	2.99546	0	0	0	0	0	0	0.999989
SAMN15320869	962IHM	CT1962IHM	2.9994	0	0	0	0	121.343	3.99964	0	6.99979	0	9816	0	0	0	0	0	132.999	0	0	0	55.5442	0	0	190.399	0	0	3065	18.0197	3981	0	203.328	0	0	0	0	0	0	0	0	0	0	0	0	0	0	0	0
SAMN15320869	962IHM	MBA4	0	0	0	0.999992	0	1640.75	0	0	0	0	0.844697	0	0	0	0	902	0	0	0	0	46.6175	0	0	0	0	0	0	0	0	0	0.98226	0	156.461	0	0	0	0	0	0	0	0	0	0	0	0	0	0
SAMN15320871	965IHF	DT4P1F11	19819.6	132.837	18.9991	6.99995	4200.93	5.66713	27.9975	0	36.9984	1618.58	0	0	0.999996	0	0.979832	630.129	0	0.992849	0	207.437	0	0	126.329	0	0.999918	0	0	0	0	0	0	0	88.8793	0	0	576.911	4	0	0	0	0	0	0.999996	0	2	0	9
SAMN15320871	965IHF	DT5P2D6	17166.5	8.9971	6.96266	0	1.8026	0.950375	3.99948	13.991	0	2299.72	0	0	0	0	0	265.849	0	0	2.84253	0.996799	371.009	0	359.232	0	0	0	0	131.599	0	0	0	0	964.467	0	0	537.298	0	0	0	0	0	0	0	0	0	0	0
SAMN15320874	A09RSF	DT5P2C2	1.62187	0	12780.7	0	316.728	71.842	0	0	0	1077.22	66.0544	0	0	0	0	0	25.564	0	0	0	0	60.9999	393.687	0	14.946	0	0	32.7153	10.6971	0	0	0	0.99564	0	0	323.992	0	0	0	0	0	0	54.9503	0	0	0	0
SAMN15320882	A69ITF	HT1A69ITF	0	0.999953	0	18.9988	0	179.524	0	0	21360.5	0	0	0	19153.6	0	0	0	0	0	0	0	15.7545	0	20.1993	0	11.8737	0	0	1.9573	0	0	0.999347	0.999986	0	0	0	0	0	0	0	0	0	0	0	0	0	0	0
SAMN15320896	AH50RSL	DT5P2D2	3.24374	0	1538.73	0	2526	0	0	1.99977	0	4667.64	0	0	0	0	0	0	0	0	4.73756	0	0	0	2626.84	0	0	0	0	434.221	0	0	0	0	0	0	0	1089.16	0	0	0	0	0	0	506.542	0	0	0	0
SAMN15320898	B3IHF	DT4P1C9	13141	38637.4	5.99965	1.99837	2387.56	924.386	0	0	0	77.0833	1.94656	3342.59	0	0	111.764	64.1719	0	355.678	0	0.999994	90.2268	0	1.9583	0	0	0	0	1.99861	0	0	0	0	48.9512	0	0	111.832	0	7.54093	151.999	3.97036	0	0	0	224.998	0	0	0
SAMN15320913	BB3IHF	CT1BB3IHF	363.927	675.601	0	0	0	89.7739	0	31.9831	0	0	0	0	0	0	0	19.9981	0	0	0	14.9594	44.6337	0	0	0	0	261	0	1.56693	0	0	0	0	12.9564	0	0	0	0	0	0	8	0	0	0	0	0	4	0
SAMN15320913	BB3IHF	DT5P2C7	71.3616	8683.2	8.70333	0	0.901301	1.90075	5.99922	0	0	5918.77	0	0	0	0	0.987387	2344.03	0	0	0	0	0	0	1219.78	0.998099	0	0	0	1233.13	0	0	0	0	135.085	0	0	2302.84	0	0	0	0	0	0	0	0	0	0	0
SAMN15320916	C52IHF	DT2P2A6	23982.6	40.9882	0	0	1392.13	263.531	0	13	0	0	0	2159.99	0	0	0	28.6284	0	2.75341	0	0	0	0	0	0	0	0	0	0.999486	0	0	0	0	5.95772	0	0	0	0	0	0	0	0	0	1.99821	190.385	0	28.7856	0
SAMN15320916	C52IHF	DT5P2F8	22644.5	18.9933	2.61097	0	0	226.063	8.99884	0	0	809.54	0	3011.38	0	0	0	67.446	0	0	3.79005	0	0	0	298.659	0	15.9424	0	0	55.5169	0	0	0	0	24.891	0	0	109.31	0	23.5653	0	0	0	0	0	0	0	0	0
SAMN15320924	C62IHN	CT1C62IHN	3.9992	0	0	0	0	111.477	2.99973	0	93.9971	0	43222	0	0	0	0	0.999906	94.9995	0	0	0.997291	52.5686	0	0	0	0	0	1769	27.4212	2129	0	0	0.999983	0.996646	0	0	0	0	0	0	0	0	0	0	0	0	0	0
SAMN15320924	C62IHN	MBA6	35.9962	0	0	0	0	271.32	0	0	0	0	0.844697	0	0	0	0	246	0	0	0	0	9.91861	0	0	0	0	0	0	13.7578	0	0	228.867	0	85.7045	0	0	0	0	0	0	0	0	0	0	0	0	0	0
SAMN15320928	D51IHF	DT2P2B6	60746.4	117.966	0	0	5333.56	1312.83	0	0	0	0	0	1103.4	0	0	1.99518	17.7693	0	960.94	0	0	5.98587	0.999999	0	0	116.652	0	0	0	0	0	0	0	0.992953	0	0	0	0	2.82785	0	0	0	0	849.238	0	0	0	0
SAMN15320928	D51IHF	DT5P2C8	19179.4	1.9993	5.22195	0	2.93266	68.0105	0	0	0	26.0243	0	183.599	0	0	0	0.991853	0	135.834	0	0	0	0	6.7877	0	0	0	0	0	0	0	0	0	8.96076	0	0	1.96956	0	18.8523	0	0	0	0	13.9874	3.99993	0	0	0
SAMN15320937	D6IHF	CT1D6IHF	977.804	4069.59	0	0	0	1514.32	0	0.999472	0	0	0	0	0	0	0	127.988	0	0	0	0	0	0	0	0	0	0	0	0	0	0	0	0	48.8357	0	0	0	0	0	0	21	0	0	0	0	0	185	0
SAMN15320937	D6IHF	DT5P2B7	6177.64	29953.3	13.9253	0	2.7039	0.950375	7.99896	2.99807	0	1504.97	0	0	0	0	1.97477	247.994	0	0	0	0	61.0147	0	6.25529	0	0.999275	0	0	165.717	0	0	0	0	117.206	0	0	198.894	0	0	0	0	0	0	0	741.994	0	0	0
SAMN15320972	F26IHF	DT4P1A11	26474.6	13.9824	3.99977	8.99265	224.455	23.7999	0	0	0	54.2438	1.94656	100.8	0	0	0	35.9752	0.993	2.73598	0	0	0	0	9.79152	0	19.9408	0	0.898865	0	1.75575	0	0	0	1.95805	0	0	45.5247	0	7.54093	0.999994	0.992589	0	0	0	0	2.99999	0	0
SAMN15320972	F26IHF	MBA12no	12816.8	0	0	0	0	0	0	0	0	0	1.68932	0	0	0	0	187.977	0	0	0	0	27.9651	0	0	41.9746	0	0	0	0	0	0	0	0	25.9725	0	0	0	0	0	40.9998	0	0	0	0	0	0.999998	0	0
SAMN15320975	FF14IHF	CT1FF14IHF	11795.6	9.99409	0	0	0.909588	1344.63	0	1721.09	569.983	0	1	0	0	5	0	270.974	0	0	0	0	376.907	0	0	0	0	2	0	75.9959	0	0	2717.91	0.999983	214.279	0	0	0	0	0	0	0	0	0	0	0	0	0	0
SAMN15320975	FF14IHF	MBA7	1015.89	0	0	0	0	1123.76	0	31.9831	0	0	0	0	0	0	0	422	0	0	0	0	175.559	0	0	0	0	0	0	68.7892	0	0	0	0	158.454	0	0	0	0	0	0	0	0	0	0	0	0	0	0
SAMN15320977	FF24IHF	CT1FF24IHF	4208.16	5.99645	0	0	0	1427.5	0	0.999472	0	0	0	0	0	0	0	87.9917	0	0	0	0	160.681	0	0	0	0	1	0	3.13385	0	3	664.008	0	12.9564	0	0	0	0	0	0	61	0	0	0	0	10964	0	0
SAMN15320977	FF24IHF	DT5P2C6	7159.68	1.99936	9.57366	0	0	0	0.99987	0	0	339.705	0	0	0	0	0	97.2135	0	0	0	0	0	0	50.0423	0	0	0	0	1.94961	0	0	0	0	17.8789	0	0	104.632	0	0	0	0	0	0	0	0	15678.8	0	0
SAMN15320977	FF24IHF	MBB4	2315.76	0.999893	0	0	0	202.257	0	0	0	0	0.844697	0	0	0	0	34	0	0	0	0	9.91861	0	0	0	0	0	1.53466	25.5503	0	0	0	0	27.9038	0	0	0	0	0	0.999996	0	0	0	0	0	7396	125	0
SAMN15320978	FF2IHF	CT1FF2IHF	3004.4	78.9533	0	0	0	1711.62	0	47.9747	0.99997	0	0	0	0	0	0	284.973	0	0	0	2.99187	306.485	0	0	0.634663	0	5	0	0.783463	0	0	8.84034	0	163.45	0	0	0	0	0	0	0	0	0	1.99999	3	0	35	0
SAMN15320978	FF2IHF	DT5P2A6	7900.86	1.99936	5.222	0	0.901301	921.863	0	0	0	4250.26	0	0	0	0	0	2072.23	0	0	0	3.9872	2015.45	0	1738.97	170.675	0	0	0	0.974806	0	0	0	0	280.103	0	0	2130.34	0	0	0	0	0	0	0	0	0.999988	0	0
SAMN15320985	G21IHF	DT4P1G12	2152.44	0.998745	2.99982	0	879.827	20.9439	1.99982	0	0	71.3734	0	1.79999	0	0	212.649	25.2798	0	1.82399	0	1.99999	0	0	4.89576	0	0	0	0	2.99792	0	0	0	0	5.87415	0	0	29.69	0	1.88523	0	28.7851	0	1	0	0	0	0	0.999998
SAMN15320985	G21IHF	DT5P2H6	13305.8	0.999648	5.22195	1.99785	2.93266	0.957894	0	0	0	1587.48	0	0	0	0	1.99338	388.806	0	0	4.73756	0	0	5.99999	511.986	0	0	0	0	2.97412	0	0	0	0	24.891	0	0	453.983	0	57.4994	0	0	0	0	0	0	0	0	0
SAMN15320986	G21IHN	DT4P1H12	40.0684	0.998745	0.999941	0	965.063	92.3434	0	0	0	157.022	4.86641	0.899997	55	0	47.4752	26.2521	0	0.911995	0	0	0	0	11.7498	14.988	0	0	0	0	0	0	0	0	95.9444	0	0	20.783	0	0.942616	0	0	0	0	0	0.999989	0	0	0
SAMN15320986	G21IHN	DT5P2G6	7326.8	7.99718	5.22195	0.998926	2.93266	6396.81	0.999871	0	0	7468.96	0	0	0	0	0	1219.98	0	0.917799	0	0	0	0	1746.38	0	0	0	0	0	0	0	0	0	763.656	0	0	2364.45	0	0	0	0	0	0	0	0	0.999986	0	0.999993
SAMN15320986	G21IHN	MBB1	3463.67	7522.97	0	2.99755	0	382.854	0	20	0	0	2.53398	0	0	0	0	251.969	0	0	0.999994	0	236.705	0	0	0	20.9382	0	0.767319	44.9732	0	0	0	0	134.857	0	0	0	0	0.942616	41.9998	8.99423	0	0	0	0	2	0	0
SAMN15320995	GG2IHF	CT1GG2IHF	0	0	0	0	0	2.95958	0.999911	0	41.9987	0	18304	0	0	0	0	0	976.994	0	0	0	0	0	0	0.634663	0	0	3969	1.56693	3836	0	0	0	0	0	0	0	0	0	0	0	0	0	0	0	0	0	0
SAMN15320995	GG2IHF	MBA8	76.9919	0.999893	0	1.99998	0	1044.83	0	2171.85	0	0	0	0	0	343.915	0	372	0	0	0	0	0	0	0	0	0	0	0	2.94811	0	0	726.873	0	189.347	0	0	0	0	0	0	0	0	0	0	252	0	0	0
SAMN15320998	GG9IHN	CT1GG9IHN	18.9962	20.9876	0	0	0	18546.7	0	0	0	0	0	0	0	0	0	204.981	0	0	0	0.997291	19.8372	0	0	0	0	1	0	25.8543	0	0	0	0	18.9363	0	0	0	0	0	0	0	0	0	0	0	0	0	0
SAMN15320998	GG9IHN	CT1GG9IHN2	17794.4	15.9905	0	0	0	2889.53	0	0	0	0	0	0	0	0	0	60.9942	0	0	0	0	0	0	0	22.2132	0	1	0	0	0	0	0	0	123.584	0	0	0	0	0	0	610	0	0	0	0	0	0	0
SAMN15321000	H1RSF	DT5P1F12	0	0	6518.73	0	8.79799	2.87368	0	0	0	28.8126	0	8.09995	0	0	0	0.991853	0	11.9314	0	0	0	11105	12.6057	0	0	0	0	1.98275	0	0	0	0	0.99564	0	0	5.90867	0	15.0818	0	0	0	0	0	2.99994	0	0	0
SAMN15321056	OO23IHF	DT5P2F6	23071.1	7.99718	8.70325	0	0.977554	0	2.99961	0	0	1199.9	0.930344	1178.99	0	0	0	481.049	0	0	7.58009	0	326.022	0	195.874	0	0	0	0	0	0	0	0	0	184.193	0	0	472.694	0	87.6631	0	0	0	0	0.999097	0	1.99997	0	0
SAMN15321056	OO23IHF	MBB2	2137.79	0	0	1.99837	0	1520.48	0	0	0	0	0	0	0	0	0	507.938	0	0	0	0	120.849	0	0	0	0	0	0	31.9809	0	0	0	0	121.871	0	0	0	0	0	0	0	0	0	0	0.999989	0	0	0
SAMN15321058	OO25IHF	DT4P1G10	16545.4	12.9837	15.9991	7.99347	984.004	621.652	8.99921	0	0.999976	491.049	1.94656	3662.09	0	0	1.97813	175.987	1.986	4664.85	0	11.9999	0	0	2.93745	0	9.97039	0	1.79773	0	3.5115	0	549.971	0	50.9093	0	0	359.249	0	20.7376	0	1.98518	0	0	0	0	0	0	2.99999
SAMN15321061	OO34IHF	DT4P1F10	26787.5	3.99498	9.99941	10.991	4691.78	7.61595	20.9982	0	279.993	784.156	0	1060.2	0.999999	0	0.989066	344.195	0	1383.5	0	0	0	0	214.434	0	48.8549	0	0	0.999306	0	0	0	0	201.679	0	0	513.637	0	1.88523	0	0	0	0	0	0	0	0	0
SAMN15321061	OO34IHF	MBB12	1452.86	0	0	0	0	0	0	0	0	0	0	0	0	0	0	109.987	0	0	0	0	76.9041	0	0	0	0	0	0	26.9839	0	0	0	0	27.9703	0	0	0	0	0.942616	41.9998	0	0	0	0	0	0	0	0
SAMN15321072	PI1368RSN	DT4P1H7	2.81181	0	14020.2	2.99755	4276.96	2.85598	0	0	0	22840.4	13.626	0	0	0	3686.25	0	1.986	0.911995	3.99998	3.99998	725.654	0	9394.96	0	25.923	0	2.6966	0	0	0	0	0	0.979024	0	0	5781.64	0	0	0	0	0	0	0	1.99998	0	0	0
SAMN15321076	PI1447RSF1	DT4P1C7	4.21772	7.98996	24275.6	0.999183	1807.95	227.527	0	0	0	2531.38	9.73282	61.1998	0	0	27.6939	0	0	839.947	0	0	69.1099	0	1675.33	0	2.99112	0	1.79773	0	0	0	0	0	99.8605	0	0	430.505	0	132.909	0	0	0	0	0	0	0	0	0
SAMN15321077	PI1447RSF2	DT4P1D7	3.51477	2.99623	9376.45	2.99755	3419.87	617.844	0	0	0	9195.75	2.91985	1.79999	0	14.9997	2.9672	0	0.993	0	2.99998	0	0	0	4826.24	0.999199	0.997039	0	0.898865	199.861	1.75575	0	0	0	942.8	0	0	4361.46	0	526.923	0.999994	0	0.999996	0	0	0	2.99999	0	0
SAMN15321079	PI1490ITF	DT3P2B5	0	0	0	0	0	0.975306	4.80124	0	47.9995	7.37872	19023.6	0	0	1.99997	0	0	2083.97	0.917785	0	0	2.98698	0	0	0	0	0	3863.81	0	3455.85	0	0	0	0	0	0	2.95272	0	0.942481	0	0	0	0	0	0	0	0	0
SAMN15321083	PI1660ATF	DT3P2F2	0	0	0	0	0.972659	1.95061	0.800206	0	2.99997	8.30106	2.99931	0	0	13507.8	0.997263	1.98804	0	1.83557	0	0	0	0	6.70588	0	0	0	0	0	0.999955	0	0	0	0	0	0	5.90544	0	0.942481	0	0	12361.9	0	0	0	0	0	0
SAMN15321086	PI187ICF	DT5P2E10	4.86561	3.99859	5.22195	0	1.95511	0	0	1.99977	0	639.453	0	0	0	0	0	0	0	0	0	0	0	17655	101.815	3.99005	0	0	0	0	0	0	0	0	48.7864	0	0	142.793	0	0	7537.96	0	0	0	0.999097	0	0	0	0
SAMN15321095	QQ21IHF	CT1QQ21IHF	5413.92	4.99705	0	0	0	896.752	0	0.999472	0	0	0	0	0	0	0	29.9972	0	0	0	0	110.097	0	0	8.25061	5.99961	0	0	12.5354	0	0	0	0	9.96646	0	0	0	0	0	0	0	0	0	0	0	0	0	0
SAMN15321095	QQ21IHF	DT5P2D8	28346	17.9942	1.74067	0	1.8026	985.538	0.99987	8.99421	0.999474	1755.41	0	0	0	0	0	311.48	0	0	1.89502	503.384	137.775	0	8.04252	0	0	0	0	16.5717	0	0	0	0	27.8116	0	0	677.749	0	0	0	0	0	0	0	0	0	0	0
SAMN15321109	U11IHF	DT2P2E6	38860	56.9835	0	0	1660.53	1409.36	0	0	0	0	0	3.59999	0	0	0	111.552	0	0	0	0	19.9529	0	0	0	58.8246	0	0	0	0	0	0	0	42.697	0	0	0	0	0	0	0	0	0	0	251.894	0	0	0
SAMN15321109	U11IHF	DT5P2A7	27624.5	0.999648	3.4813	0	0	104.41	2.99961	0	0	340.174	0	0	0	0	0	61.4949	0	0	0	0	48.5565	0	46.5442	0	0	0	0	0.991373	0	0	0	0	72.6817	0	0	69.9192	0	0	0	0	0	0	0	100.998	0	0	0
SAMN15321114	Y12IHM	CT1Y12IHM	0.9998	0	0	0	0	500.169	0.999911	0	18489.4	0	4	0	470.998	0	0	0	0	0	0	0	0	0	0	78.0635	0	0	0	249.141	0	0	0	0	0	0	0	0	0	0	0	1	0	0	0	0	0	4	0
SAMN15321114	Y12IHM	MBA9	0.999894	714.924	0	193.999	0	1145.46	0	0	0	0	1.68939	0	0	0	0	638	0	0	0	0	351.119	0	0	0	0	0	0.767332	6.87892	0	0	0	0	95.6702	0	0	0	0	0	0	0	0	0	0	306	0	0	0
SAMN15320466	1031RSF	DT3P1D4	0	0	18.9989	19.9837	12.6446	0	0	0	0	22.1362	0	0	0	0	1.99453	0	0	0	0	0	0	0	2.87395	0	0	0	0	0	0	0	0	0	0	0	0	9.8424	0	0	0	0	0	0	0	0	0	0	0
SAMN15320468	1048IHN	CT11048IHN	6721.66	19345.6	0	0	0	12298	0	0	0	0	0	0	0	0	0	93.9911	0	0	0	0.997291	89.2675	0	0	0	0	0	0	0.783463	0	0	565.782	0	87.7048	0	0	0	0	0	0	0	0	0	0	898	0	0	0
SAMN15320469	1049IHN	CT11049IHN	3027.39	5.99645	0	0	0	4255.87	0	0	0	0	2	0	0	0	0	351.967	0	0	0	0	145.804	0	0	0	0	0	0	0.783463	0	1	2662.91	0	35.8793	0	0	0	0	0	0	0	0	0	0	3090	0	0	0
SAMN15320470	1050IHN	CT11050IHN	13531.3	12.9923	0	0.999992	0	16185.9	0	0	0	0	0	0	0	0	0	2142.8	0	0	0	0.997291	2191.02	0	0	991.343	0	2326	0	32.122	0	0	0	0	751.471	0	0	0	0	0	0	0	0	0	0	0	0	0	0
SAMN15320471	1051IHM	CT11051IHM	685.863	51807.4	0	0	0	24491.5	0	0	0	0	0	0	0	0	0	1361.87	0	0	0	0.997291	2.97558	0	0	5.0773	0	0	0	60.3267	0	0	0	0	266.104	0	0	0	0	0	0	0	0	0	0	946	0	0	0
SAMN15320472	1053IHN	CT11053IHN	49355.1	15.9905	0	0	0	1043.74	0	0.999472	0	0	0	0	0	0	0	408.961	0	0	0	1.99458	4.9593	0	0	0	0	0	0	0	0	0	198.417	0	209.296	0	0	0	0	0	0	540	0	0	0	0	0	0	0
SAMN15320473	1054IHN	CT11054IHN	114167	36.9781	0	0	0	1236.12	0	0	0	0	0	0	0	0	0	1260.88	0	0	0	0	487.004	0	0	112.335	0	0	0	0	0	0	0.98226	0	177.403	0	0	0	0	0	0	0	0	0	0	0	0	135	0
SAMN15320474	1055IHN	CT11055IHN	5410.92	26.984	0	3.99997	0.909588	4311.12	0	0.999472	0	0	5	0	0	0	0	945.911	2.99998	0	0	0	0	0	0	0.634663	0	2655	3	42.307	1	0	508.811	0	132.554	0	0	0	0	0	924.996	0	0	0	0	0	0	0	2
SAMN15320475	1081IMF	DT2P1B6	101.539	8663.5	0	0	88.483	11.5838	0	0	0	0	0	193.499	0	0	6.98313	0.987186	0	5.50682	0	0	0.997644	73016.9	0	0	5.98216	0	0	0	0	0	0	0	1.98591	0	0	0	0	0	0	0	0	0	0	0	0	0	0
SAMN15320476	1104IMF	DT3P2E4	0	28.9722	0	0	412.522	291.263	0	0	0	867.865	0	0	0	0	69.1566	0	0	0	0	0	23.7309	0	400.81	0	0	0	0	18.6605	0	0	0	0	20.9006	0	0	178.059	0	0.998658	0	0	0	0	0	0	0	0	51
SAMN15320477	1152ITrN	DT3P2D2	1.94403	0	0	32.9997	720.12	900.882	0	0	0	3096.72	0	0	0	0	0	96.432	0	0	0	0	2.96636	0	1868.09	0	144.985	0	0	59.91	0	0	0	0	2.9858	0	0	907.254	0	0	0	0	0	0	0	0	0	0	0
SAMN15320478	1281IMF	DT2P1E6	181.598	71028.5	0	0	1619.24	716.263	0	0	0	0	0	7577.07	0	0	3.99036	17.7693	0	0.917804	0	0	0	3	0	0	115.655	0	0	0	0	0	0	0	7.94362	0	0	0	0	4.71308	0	0	0	0	0	0	0	0	0
SAMN15320480	1285HspM1	HT11285HBM1	0	0	0	2.99982	0	3058.78	0	0	1.9993	0	0	0	0.999979	8.99931	0	0	0	0	0	0	435.567	0	0	271.345	0	0	0	1106.85	0	0	0	0	0	0	0	0	2.98825	147.995	0	0	3.99997	0	0	189.389	0	0	0
SAMN15320482	1289IHF	HT11289IHF	0	0	0	1.99988	0	2012.56	0	0	0	0	0	0	0	0	0	2579.55	0	0	0	0	0.926738	0	0	0	2028.42	0	0	0.978651	0	0	0.999347	0	1224.91	0	0	0	0	401.987	0	0	0	0	0	0.976232	0	0	12337.9
SAMN15320484	1346IHM	CT11346IHM	15823.8	10.9935	0	0	0	1175.94	0	0	0	0	0	0	0	0	0	432.959	0	0	0	0	0	0	0	0	0	0	0	13.3189	0	0	0	0	182.386	2	0	0	0	0	0	0	0	0	0	0	0	0	0
SAMN15320485	1346IHN	DT4P1C10	1471.97	20.9743	8.99955	2.99998	6513.15	1319.5	0	0	350.985	1984.2	11.6799	2.99111	0	0	0	858.647	0	2.97855	0	139.621	0	0	256.267	0.999787	0	0	0	123.808	0.877887	0	0	0	652.432	0	0	579.752	0	0.998801	0	1171.01	0	0	0	503	0	0	0
SAMN15320486	1350IHF	CT11350IHF	1362.73	0.999409	0	0	0	2017.45	0	374.802	0	0	0	0	0	0	0	17.9983	0	0	0	0	62.4872	0	0	0.634663	0	1	0	8.61809	0	0	118.854	0	15.9463	29543	0	0	0	0	0	0	0	0	0	0	0	0	0
SAMN15320487	1352IHF	CT11352IHF	17627.5	14.9911	0	0	0	3226.93	0	2.99842	0	0	0	0	0	0	0	246.977	0	0	0	4.98646	991.861	0	0	239.902	0	2	0	1.56693	0	0	0	0	176.406	1	0	0	0	0	0	1	0	0	0.999996	0	0	0	0
SAMN15320488	1357IHF	DT4P1B10	23157.9	0.998775	4.99975	0	3511.11	2527.54	13.9988	1.99894	0.999956	939.119	0	2.99111	0	0	1.95966	450.231	0	9.92849	4.99996	0	0	0	161.521	0	28.9976	0	0	8.84346	0	0	1174.77	0	810.657	0	0	194.198	0	6.9916	0	157.923	0	0	0.999996	1	0	0	0
SAMN15320489	1365RSF	DT1P1C4	0	0	18556.9	0.999183	0	50.4293	0	0	0	0	0	0	0	0	0	0	0	1.83561	0.999994	0	1.92497	0	0	40.8494	0.997056	0	0	1.99399	0.953226	0	0	0	0	0	0	0	0	1.8852	0	0	0	0	1.99821	0	0	0	0
SAMN15320490	1365RSN	DT1P1C3	0	0	934.945	0.999183	15.7831	624.616	0	0	0	0	0	0.899997	0	0	0	0	0	0.917804	13568.9	0	0	0	0	414.472	0	0	0	0	0	0	0	0	0	0	0	0	0	0	0	0	0	0	0.999104	0	0	479.005	0
SAMN15320491	1367RSN1	DT5P2A2	2.4328	0	2.61097	0	3312.93	1182.04	2.99961	0	0	5656.56	0	0	0	0	0	0	0	0	0	0	0.990949	0	2640.41	0	27.8991	0	0	0	0	0	0	0	199.128	0	0	911.905	0	0	0	0	0	0	0	0	0	0	0
SAMN15320492	1367RSN2	DT5P2H3	0.810935	0	733.684	0.998926	69.4063	13.4105	14.9981	0	0	323.444	0	0	0	0	8.97023	0	0	0	36194	0	0	0	133.815	11.9701	1.9928	0	0	0	0	0	0	0	3.98256	0	0	107.341	0	0	0	0	0	0	19.9819	0	0	0	0
SAMN15320494	1369RSN1	DT5P2C4	3.24374	0.999648	9470	0	3764.56	256.716	1.99974	0	0	3229.8	0	0	0	0	0	0	0	0	0	0	0	0	1663.96	2.99253	0	0	0	0	0	0	0	0	41.8169	0	0	704.116	0	0	0	0	0	0	16.9846	0	0.999986	0	0
SAMN15320495	1369RSN2	DT5P2B4	4.05467	0	10086.2	0	2400.87	0	2.99961	0	0	5208.57	0	0	0	0	966.792	0	0	0	0.947511	0	0	0	3640.15	0	9.96398	0	0	1845.94	0	0	0	0	124.455	0	0	1428.91	0	0	0	0	0	0	697.369	0	0	0	0
SAMN15320496	136RSN	DT5P1C12	0	1.9993	1.74065	0	2.93266	264.379	0	0	7.99595	6714.26	0	0	0	0	0	0	0	0	0	45.977	0	0.999999	3276.52	0	0	0	0	41.6377	0	0	0	0	0	0	0	2749.5	0	0	0.999994	0	0	0	0	0	0	0	0
SAMN15320497	1370RSM	DT5P2H5	1.62187	0	20658	0	5490.92	516.305	11.9985	0	0	4443.64	0	0	0	0	1104.34	226.142	0	0	0.947511	0	88.1944	0	2881.86	0	97.647	0	0	0	0	0	0	0	174.237	0	0	1457.47	0	93.3188	0	0	0	0	0	0	0	0	0
SAMN15320498	1370RSN1	DT5P2A3	3.24374	0	13298.6	0	4144.83	250.968	14.9981	0	0	3019.74	0	0	0	0	0	0	0	0	0.947511	0	0	0	3115.55	0	0	0	0	80.3012	0	0	579.974	0	0	0	0	1692.83	0	0	0	322.806	0	0	0	0	0	0	0
SAMN15320499	1370RSN2	DT5P2H4	2.4328	0	5129.69	0	5980.68	422.431	2.99961	0	0	5942.82	0	0	0	0	0	0	0	0	0.947511	0	358.723	0	1552.44	0	223.193	0	0	0.991373	0	0	0	0	33.8518	0	0	1597.31	0	0	0	0	0	0	0	0	0	0	0
SAMN15320500	1371RSN1	DT5P2G4	0.810935	0	6496.1	0	3646.28	1389.9	0	0	0	5515.28	0	0	0	0	52.8247	0	0	1.8356	2.84253	0	34.6832	0.999999	3071.92	0	24.9099	0	0	0	0	0	0	0	77.6599	0	0	863.65	0	0	0	0	0	0	0	0	0	0	0.999993
SAMN15320501	1371RSN2	DT5P2F4	0.810935	0	1040.91	0	391.022	104.41	0	0	0	728.679	1.86069	0	0	0	206.315	0	0	0	26532.2	0	0	0	193.934	0	31.8847	0	0	24.7843	0	0	0	0	26.8823	0	0	208.773	0	0	0	0	0	0	0	0	0	0	0
SAMN15320502	1380ITN	DT4P1E1	2.10884	5.99265	0	1.99998	9239.26	2771.23	7.99929	0	0.999956	9626.58	7.7866	0	0	0	884.788	6.80694	3984.95	0	0	0	725.411	0	4149	0	0	0	2463.83	0	3.51155	0	0	0	570.39	0	0	2685.62	0	0	0	0	0	0	0	0	0	0	0
SAMN15320503	1393IHF	HT11593IHF	0	0	0	0	0	2460.94	0	8.99996	0	0	0	0	0	1.99985	0	460.247	0	0	0	0	477.27	0	0	7.45966	0	0	0	71.4415	0	0	118.922	0	137.765	0	0	0	0	0	35896.8	1.99697	1.99999	0	0	392.445	0	0.985605	0
SAMN15320504	1393IHM	HT11393IHM	0	0	0	0.999939	0	8907.48	0	4.99998	0	0	0	0	0	2.99977	0	5155.16	0	0	0	3.99955	961.954	0	0	824.293	0	0	0	54.8044	0	0	0	0	1121.09	0	0	0	0	0	5.99996	2009.95	0	0	0	0	0	2512.31	0
SAMN15320506	1395IHF	HT11395IHF	0	0	0	0	0	1857.94	0	3.99998	0	0	0	0	0	0.999923	0	1606.93	0	0	0	3.99955	2546.68	0	0	0	0	0	0	60.6763	0	0	1.99869	0	886.491	0	0	0	0	0	6.99995	112.829	0	0	0	0.976232	0	0	0.999989
SAMN15320508	1396IHF	HT11306IHF	0	0	0	0	808.271	280.023	0	0	0.999648	0	0	0	0	0	0	402.225	0	0	0	0	37.9963	0	0	2.79737	0	0	0	35.2314	0	0	212.861	0	270.539	0	0	0	0	0	0	0	0	0	0	0	0	0	1.99998
SAMN15320509	1396IHF1	CT11306IHF	0	0	0	0	0	1000.62	0	0	0	0	0	0	0	0	0	365.803	0	0	0	0.999887	648.169	0	0	1878.98	0	0.976603	0	0.781123	0	0	0	0	1.9966	0	0	0	0	0	0	1915.1	0	0	0	0	0	0	0
SAMN15320511	1416IHF	CT11416IHF	5818.84	15973.6	0	0	1.81918	1299.25	0	47.9747	0	0	0	0	0	0	0	101.99	0	0	0	0	49.593	0	0	36.1758	0	63	0	0	0	0	5.89356	0	22.9229	626	0	0	0	0	0	87	0	0	54.9998	50	0	2	6
SAMN15320512	1434IHN	CT1434IHN	4738.05	20528.9	0	0	0	2016.46	0	0.999472	0	0	0	0	0	0	0	256.976	0	0	0	0.997291	260.859	0	0	1.90399	0	2	0	47.0078	0	0	0	0	360.786	0	0	0	0	0	0	0	0	0	0	1	0	0	0
SAMN15320515	144ATF	HT1144ATF	0	0	0	41724.5	0	1704.19	0	0	8.99683	0	0	0	5.99987	0.999923	0	0	0	0	0	0	0	0	0	1115.22	0	0	0	101.78	0	0	0	0	0	0	0	0	0	0	0	0	0.999993	0	246.975	0	0	0	0.999989
SAMN15320517	1493ITF	DT3P2C5	0	0	0	0	0	0	22036.9	0	0	1.84468	17.9958	0	0	0	0	0	1.99997	0	0	0	0	0	1.91597	0	0	0	2.99985	0	1.99991	0	0	0	0	0	0	0.98424	0	0	0	0	0	0	0	0	0	0	0
SAMN15320520	1498ITF	DT4P1B1	7.73242	0	0	0	1191.91	236.13	19371.3	0	0	2416.15	11.6799	0.997036	0	0	73.4874	0	0	1.9857	0.999993	0	0	0	1892.23	0	3.99967	0	2.69664	35.3738	2.63366	0	0	0	75.2055	0	0	503.968	0	0	0	0	0	0	0	158	0	0	0
SAMN15320523	1501RSF	DT3P1H1	0	0	16234	9.99183	41.8243	0	0	0	0	637.337	0	0	0	0	0	7.95218	0	63.3271	0	0	1.99132	10889	222.252	21.9858	1.99403	0	0	15.9812	0	0	0	0	20.9504	0	0	133.857	0	38.6417	0	47.9555	0	0	0	0	0	0	0
SAMN15320524	1501RSM	DT5P1F11	0	0	42692	0	6.84288	0.957894	0	0	4.99747	5929.81	0	0	0	0	0	10.9104	0	0	0	0	0.990949	0	2987.56	0	0	0	0	214.137	0	0	0	0	86.6207	0	0	1711.54	0	100.86	0.999994	0	0	0	0	0	0	0	0
SAMN15320525	1502RSF	DT3P1G1	0.648016	4.99505	31906.1	14.9878	23.3438	0	0	2.99992	0	149.419	0	0	0	0	9.97263	6.95816	0	0	5.9999	0	0.99566	2	45.0252	4.99678	5.98209	0	0	3.99529	0	0	0	0	0	0	0	19.6848	0	7.53985	0	0	0	0	0	0	0	0	0
SAMN15320526	1502RSM	DT5P1D12	0	1.9993	14994.8	0	0.977554	75.6736	0	0	0	945.238	0	0	0	0	0	0.991853	0	64.2459	0	0	25.7647	0	941.551	0	0.996398	0	0	211.162	0	0	0	0	14.9346	0	0	394.896	0	114.056	0	0.996313	0	0	0.999097	0	0	0	0.999993
SAMN15320527	1503RSF	DT1P4A3	0	0	45472.3	0	4238.76	0.884725	0	0	0	0	0	0.899997	0	0	577.739	0	0	0	2.99998	0	82.7737	0	0	771.158	503.513	0	0	394.81	0	0	0	0	0	0	0	0	0	0	0	514.664	0	0	0	0	0	0	0
SAMN15320528	1503RSM	DT1P4A2	0	0	23440.6	0	2244.17	0.884725	0	0	0	0	0	1.79999	0	0	585.721	0	0	0	0	0	0.962485	0	0	488.201	399.82	0	0	57.8256	0	0	0	0	0	0	0	0	0	109.341	0	0	0	0	0	0.999989	0	0	0
SAMN15320529	1504RSF	DT1P4D8	0	0	21967.7	0	17.756	15.0403	0	0	0	0	0	0	0	0	0.997822	5.85119	0	0.917804	0	0	0	696.999	0	9.96328	3.98822	0	0	2.99098	0	0	0.999956	0	0	0	0	0	0	0	0	0	0	0	0	0	0	1.99585	0
SAMN15320530	1504RSL	DT3P1E1	0	0	28810.3	10.991	409.489	210.666	0	0	0	1559.68	0	0	0	0	56.844	0	0	0	0	0	0	0	513.479	27.9819	0	0	0	0	0	0	0	0	0	0	0	374.011	0	1.88496	0	0	0	0	0	42.9295	0	0	0
SAMN15320531	1504RSM	DT1P4D7	0	0	39427.7	0	2583.5	0.884725	0	0	0	0	0	2.69999	0	0	0.997822	351.071	0	2.75341	0	0	0	0	0	451.336	546.387	0	0	111.663	0	0	0	0	0	0	0	0	0	161.184	0	0.999348	0	0	0	720.992	0	0	0
SAMN15320532	1504RSN	DT1P4E8	0	0	94023.5	0	3908.3	207.91	0	0	0	0	0	0	0	0	0	0	0	0	0	0	293.558	0.999999	0	102.622	56.8322	0	0	123.627	0	0	0	0	0	0	0	0	0	0	0	0	0	0	0	0	0	275.428	0
SAMN15320533	1505RSF	DT1P4A7	0	0	54492.8	0	3086.59	0	0	0	0	0	0	0	0	0	870.101	0	0	0	0	0	132.823	796.999	0	127.53	172.491	0	0	171.483	0	0	0	0	0	0	0	0	0	0.942598	0	0	0	0	0	0.999989	0	20.9565	0
SAMN15320534	1505RSL	DT1P4A4	0	0	12050.3	0	1402.73	0.884725	0	0	0	0	0	0	0	0	0	0	0	0	0	0	3.84994	0	0	811.011	1551.42	0	0	0	0	0	0	0	0	0	0	0	0	0	0	0	0	0	0	0.999989	0	0	0
SAMN15320535	1505RSM	DT1P4A6	0	0	28204.3	0	5777.62	1161.64	0	0	0	0	0	0	0	0	0	0.975199	0	0	0	0	0.962485	2347	0	759.202	787.674	0	0	325.02	0	0	0	0	0	0	0	0	0	0	0	0	0	0	0	1.99998	0	0	0
SAMN15320536	1505RSN	DT1P4A5	0	0	26201.5	0	10629	25.657	0	0	0	0	0	0	0	0	0.997822	0	0	0	0	0	819.074	0	0.978478	425.432	1443.74	0	0	240.276	0	0	0	0	0	0	0	0	0	2.82779	0	0	0	0	0	0.999989	0	0	0
SAMN15320537	1506RSF	DT5P2H1	0.810935	0	3604.89	0	478.024	1221.31	6.9991	0	0	3372.93	0	0	0	0	0	0	0	0	4.73756	0	0	0	965.793	0	737.334	0	0	53.5341	0	0	0	0	171.25	0	0	1076.36	0	8.48352	0	0	0	0	0	177.997	0	0	2.99998
SAMN15320538	1506RSM	DT5P2F1	5.67654	0	16115.8	0	519.081	0	2.99961	0	0	1689.72	0	0	0	0	0	68.4378	0	0	1.89502	0	0	0.999999	796.1	0	0	0	0	145.732	0	0	0	0	80.6468	0	0	730.705	0	121.597	0	0	0	0	240.782	0	0	0	0
SAMN15320540	1506RSN2	DT5P1H11	0	0.999648	627.504	0	2.93266	0.957894	0	0	9.99494	6665	0	0	9.99733	0	0	0.991853	0	0	0	0	0	0	3579.06	0	0	0	0	0	0	0	0	0	169.259	0	0	1578.6	0	11.3114	0.999994	0	0	0	0	0	0	0	0
SAMN15320541	1506RSN3	DT5P1G11	0.810935	0	9104.47	0	2.93266	2748.2	0	1.99977	0	6349.92	0	0	0	0	0.996692	0	0	0.917799	0	0	0.990949	0	2238.97	0	0	0	0	207.197	0	0	0	0	97.5727	0	0	2368.39	166	82.0074	0	0	0	0	0.999097	0	0	0	0
SAMN15320542	1506RSN4	DT5P2A5	1.62187	2.99894	2957.36	0	1065.53	0	2.99961	0	0	769.574	0	0	0	0	103.656	0	0	0	0	0	44.5927	0	554.652	0	70.7443	0	0	0	0	0	0	0	15.9302	0	0	175.291	0	8.48352	0	0	0	0	0	0	0	0	0
SAMN15320543	151IHF	DT4P1H9	15391.9	62.9209	0.999941	4.99592	899.715	396.03	0	0	0	293.107	16.5458	2.69999	0	0	8.9016	126.399	1.986	1.82399	0	3.99998	0	0	8.81236	0	1.99408	0	1.79773	0	1.75575	0	0	0	14.6854	0	0	119.75	0	3.77047	69.9996	0	0	0	0	214.998	0	45.7136	0
SAMN15320544	153IHF	CT1153IHF	26224.8	10.9935	0	0	0	1885.25	0	0.999472	0	0	0	0	0	0	0	1086.9	0	0	0	1.99458	1355.87	0	0	0	0	3150	0	55.6259	0	0	0	0	4.98323	0	0	0	0	0	0	0	0	0	0	0	0	172	0
SAMN15320545	154IHF	DT4P1G9	24903.5	114.856	11.9993	2.99755	4470.16	1585.07	3.99965	90.9999	0	558.616	2.91985	2.69999	0	0	278.917	158.485	0.993	0.911995	0	29971.8	58.5514	0	83.2279	0	0	0	0.898865	0	1.75575	0	0	0	41.119	0	0	144.491	0	2.82785	0	0	0	0	0	0	0	0	0.999998
SAMN15320547	158IHN	DT5P1B5	0	6.99753	0	0	4053.92	0.957894	6.9991	0.999883	0	1029.82	0	2576.68	1.99947	0	2671.14	289.621	0	0	0	0	179.362	0	53.3319	0	6.97479	0	0	18.8361	0	0	0	0	249.906	0	0	325.962	0	63.1551	0	0	0	0	0	0	0	0	0
SAMN15320548	1626ITF	DT3P2C7	0	0	0	0	1.94532	0	28036	0	0	1.84468	0	0	0	0	0	0	0	0	0	0	0	0	0.957984	0	0.997015	0	0	0	0	0	0	0	0	0	0	0	0	0	0	0	0	0	0	0	0	0	0
SAMN15320549	1627ITL	DT4P1G1	4.92063	0.998775	6.99965	0.999992	772.776	2.83356	5.99946	0	9.99956	4104.3	4227.15	0	0	0	0	0	2843.98	0.992849	0	143.61	4.76617	0	1549.33	1.99957	3.99967	0	6455.76	0	8105.53	0	0	0	143.574	0	0	869.629	0	0.998801	0	0	0	0	0	0	0	0	1
SAMN15320550	1627ITN	DT4P1F1	9.13831	0	6.99965	2.99998	1918.41	0	19407.3	0	14.9993	9338.61	13.6265	0	0.999996	0	123.459	0	0	0	0	0	512.84	0	6156.73	0	920.924	0	0	132.652	0.877887	0	0	0	0	0	0	2691.3	0	0	0	0	0	0	0.999996	0	0	0	0
SAMN15320551	1628ITF	DT1P2A6	7.76526	0	11.9993	0	0	3.5389	24518.9	0	0	0	0	0	0	0	1.99564	0	0	0	0	0	0	0	0	0	0	0	0	0	0	0	0	0	0	0	0	0	0	0	0	0	0	0	0	0	0	0	0
SAMN15320552	1628ITM	DT1P2A4	0	0	8.99947	0	3554.17	2992.14	46312.1	0	0	0	0	0.899997	0	0	243.469	289.634	0.974837	0	0	0	466.805	0	0	796.066	486.563	0	0	0	0	0	0	0	0	0	0	0	0	0	0	0	0	0	0	0	0	0	0
SAMN15320553	1628ITN	DT1P2A5	0.970657	0	7.99953	0	449.82	199.948	52690.3	0	0	0	0	0	0	0	0	0	0	0	0	0	25.0246	0	0	153.434	57.8293	0	0	37.8858	0	0	0	0	0	0	0	0	0	0	0	67.9557	0	0	0	0	0	7.98341	0
SAMN15320556	1631ITrN	DT1P2E7	0	0	4.99971	0	10715.8	9700.12	0	0	0	0	0	0	0	0	4055.15	0	0.974837	0	0	2.99987	879.711	0	0	556.947	0	0	0	1869.36	0.953226	0	0	0	0	0	0	0	0	359.13	0	4226.24	0	0	0	0	0	0	0
SAMN15320557	1633ITF	DT3P2A7	0	0	0	0	1.94532	0.975306	14576.6	0	0	29.5149	0.999769	0	0	0	3.98905	0	0	0	0	0	1.99132	0	6.70588	2.99807	0	0	0	0	1.99991	0	0	0	0	0	0	6.88968	0	0	0	0	0	0	0	0	0	0	0
SAMN15320565	1652IHFA	HT11652IHFA	0	0	0	1.99988	0	4775.85	0	4.99998	0	0	0	0	0	1.99985	0	4209.1	0	0	0	0.999887	1664.42	0	0	0	0	0	0	19.573	0	0	0	0	444.244	0	0	0	0	0	3.99997	0	0	0	0	0	0	0	0.999989
SAMN15320566	1652IHFB	HT11652IHFB	0	0	0	0	0	18.8973	0	0	0	0	0	0	0	0	0	0	0	0	0	0	8.34064	0	0	0	0	0	0	0	0	0	0	0	6.9881	0	0	0	0	0	0.999993	0	0.999993	0	0	0	0	0	0.999989
SAMN15320567	1652IHFC	HT11652IHFC	0	0	0	0.999939	0	3100.01	0	2.99999	0	0	0	0	0	0.999923	0	1009	0	0	0	0	0	0	0	651.788	0	0	0	194.751	0	0	0.999347	0	802.634	0	0	0	0	12.9996	2.99998	94.8562	0	0	3009.7	0	0	345.947	0
SAMN15320568	1653IHF	HT11653IHF	0	0	0	0.999939	0	249.1	0	9.99996	0	0	0	0	0	0	0	231.107	0	0	0	0	276.168	0	0	0.932458	0	0	0	0	0	0	0	0.999986	13.9762	0	0	0	0	0	8.99994	1.99697	0	0	0	0	0	0	0.999989
SAMN15320569	1675IHF	CT11675IHF	12007.6	24825.3	0	0	0	1757.99	0	10812.3	0	0	1	0	0	0	0	140.987	0	0	0	0	132.909	0	0	3.80798	0	1	0	3.91732	0	0	0	0	3.98658	1	0	0	0	0	0	0	0	0	323.999	0	0	0	0
SAMN15320572	169RSM	DT3P1C2	0	0	11206.3	6.99428	18.4805	20.4814	0	0	0	103.302	0	0	0	0	1.99453	0	0	0	0.999984	0	0	0	24.9076	1.99871	3.98806	0	0	2.99647	0	0	0	0	0	0	0	13.7794	0	0	2.99998	6.99351	0	0	0	0	0	0	0
SAMN15320573	170RSM	DT1P4B1	0	0	13097.2	0	579.044	1513.76	0	0	0	0	0	0	0	0	0	71.1895	0	0	0.999994	0	0	0	0	0	4.98528	0	0	14.9549	0	0	209.991	0	0	0	0	0	0	0	0	182.881	0	0	0	42.9995	0	0.997926	0
SAMN15320575	174RSL	DT1P4A8	0	0	9768.43	0	18737.6	4.42362	0	0	0	0	0	0	0	0	1495.74	7.80159	0	0.917804	0	0	0	0	0	117.567	2656.16	0	0	860.406	0	0	0	0	0	0	0	0	0	0.942598	0	0	0	0	0	0	0	0	0
SAMN15320576	177ITF	DT3P2B1	8.4242	0	0	15.9869	127.418	0	20642.9	0	0	194.614	8.99792	0	0	0	10.9699	0	1.99997	0	0	0	0	0	87.1765	0	3.98806	0	1.9999	0	0.999955	0	0	0	0	0	0	104.329	0	0	0	0	0	0	0	0	0	0	0
SAMN15320580	184ITF	DT3P2C3	28.5127	0	0	0.999183	170.215	56.5677	48258.8	10.9997	0	730.494	1.99954	0	0	0	25.9288	17.8924	0	0	0	0	6.96962	0	250.034	0	41.8746	0	0	0	0.999955	0	0	0	0	0	0	96.4555	0	0	0	0	0	0	0	0	0	0	0
SAMN15320581	185ICF	DT3P2E1	103.683	0	1.99988	0.999183	2021.19	0.975306	0.800206	0	0	5906.67	0	0	0	4.99992	0	50.6951	0	0	0	0	3.98264	0	3654.71	0	61.8149	0	0	285.663	0	0	0	0	26.9363	0	0	923.217	0	0	0	0	0	0	0	0	0	0	5.99999
SAMN15320582	186ITF	DT5P2E12	3.24374	5.99789	6.9626	2.99678	5.86532	50.7684	464.94	0.999883	0	10133.7	0.930344	0	0	0	0	0	0	0	0	0	0	0	5169.32	0	0.996398	0	0	0	0	0	0	0	180.211	0	0	2921.84	0	0	0	0	0	0	0.999097	0	0	0	0
SAMN15320583	203IHF	DT2P1D2	11680.8	45.9867	0	0	6582.15	460.455	0	0	0	0	0	2.69999	0	0	0.99759	24.6796	0	0.917804	0	0	0	0	0	0	80.7592	0	0	0	0	0	0	0	1.98591	0	0	0	0	0	0	13.7522	0	0	0	0	0	0.992606	0
SAMN15320584	205IHF	HT1205IHF	0	0	0	0	0	5041.27	0	0	0.999648	0	0	0	0	0	0	4452.99	0	0	0	0	2.78021	0	0	554.812	1.97895	0	0	0	0	0	0	0.999986	2294.09	0	0	0	0	0	0.999993	0	0	0	0	1.95246	0	0	4.99994
SAMN15320585	206HLF	CT1206HLF	4.99876	8.99448	0	0	0	2136.08	0	0	0	0	0	0	0	0	0	5.90005	0	0	0	0.999887	1085.87	0	0	231.988	0	0	0	1543.5	0	0	0	0	0	0	0	0	0	0	0	1.99697	0	0	0	0	0	0	0.999989
SAMN15320587	210IHF	HT1210IHF	0	0	0	1.99988	0	2872.38	0	30706.9	0.999648	0	0	0	0	0.999923	0	2032.76	0	0	0	0	0	0	0	0	0	0	0	23.4876	0	0	0	0	747.727	0	0	0	0	0	11.9999	1.99697	0	0	0	0	0	1.97121	3639.96
SAMN15320588	211HLF	DT3P1B11	0	0	7.99953	138.886	1.94532	0.975306	0	0	0.99999	2.76702	0	0	2	0	0.997263	0	30838.5	0	0	0	0	0	2.87395	0	0	0	0	0	25.9988	0	0	0	0	0	0	3.93696	0	0	0	0.999072	1.99999	0	0	0	0	0	0
SAMN15320589	211IHF	DT2P1C2	11726.7	26.9922	0	0	1750.98	417.015	0	0	0	0	0	0	0	0	0	38.5002	0	0	0	0	15.9623	0	0	2.99814	152.545	0	0	0	0	0	0	0	0	0	0	0	0	0	0	0	0	0	0	1.95266	0	0	0
SAMN15320590	211IHM1	DT5P1D5	819.044	7769.26	0.870325	0	3993.31	2122.69	1.99974	0	0	511.191	0	0.899994	0	0	0	663.549	0	0	0	0	85.2216	0	0	0	348.739	0	1.85442	3.96549	0	0	0	0	231.984	0	0	371.261	0	0	0	0	0	0	1273.85	0	0	0	0
SAMN15320591	211IHM2	DT5P1C5	489.805	4515.41	0	0	4100.84	0	11.9985	0	5.99696	527.921	0	0	0	0	2904.36	534.609	0	0.917799	0	1.999	785.822	0	0	0	48.8235	0	0	3.96549	0	0	0	0	125.451	0	0	721.842	0	0	0	0	0	0	0	0	0	0	0
SAMN15320592	212HLF	DT3P1B12	0	0	9.99941	35174.3	96.2933	217.493	0	0	0	1696.18	0	0	0	0.999983	1.99453	30.8147	5.9999	0	0	0	97.5747	0	515.395	86.9439	156.531	0	0	14.9823	0	0	0	0	0	0	0	475.388	0	0	0	164.847	0	0	0	0	0	0.997926	0
SAMN15320593	212IHF	DT2P1B4	9788.7	11295.7	0	0	2743.96	0.965314	0	0.999998	0	0	0	0	0	0	2747.36	95.757	0	0	0	0	9.97644	4.99999	0	0	74.777	0	0	3.99794	0	0	421.981	0	0	0	0	0	0	0	0	0	0	0	0	0	0	0	0
SAMN15320594	212IHM1	DT5P1G5	3.24374	1005.65	0	0	2249.35	0	2.99961	15021.2	0	62.2723	0	0	0	0	124.587	265.817	4.91615	0	0	0	402.325	0	29.0901	0	57.7911	0	0.927211	2.97412	0	0	0	0	70.6904	0	0	57.1171	0	0	24.9999	0	0	0	0	0	0	0	482.996
SAMN15320595	212IHM2	DT5P1F5	12.164	4019.58	3.4813	0	10235	0.957894	4.99936	2.99965	0	964.756	0	0	0	0	2018.3	1211.05	0	0	0	141.929	783.84	0.999999	321.931	0	572.929	0	0	91.2063	0	0	1348.94	0	117.486	0	0	160.519	0	0	0	0	0	0	0	0	0	0	0
SAMN15320596	212IHM3	DT5P1E5	264.365	8668.94	2.61097	0	90.9125	3072.92	9.99871	0.999883	0	1345.83	0	0	0	0	3123.63	1452.07	0	0	0	0	123.869	0	555.622	0	5.97839	0	0	368.791	0	0	0	0	935.902	0	0	233.392	0	0	0	0	0	0	0.999097	0	0	0	0
SAMN15320597	213HLF	DT3P2A1	4.53611	0	0.999941	31298.4	0	40.9628	20.8054	0	0	36.8936	10.9975	0	0	0.999983	3.98905	0	1.99997	0	0	0	0.99566	0	51.7311	10.9929	0	0	4.99976	5.99294	6.99969	0	1.99991	0	7.98112	0	0	9.8424	0	0	0.999994	10.9898	0	0	0	0	0	0	0
SAMN15320598	213HLN	DT3P1H12	0	0	12.9992	34671.7	31.1251	97.5306	0	0	0	589.376	0	0	0	0	13.9617	0	0	0	0	0	0.99566	0	166.689	3.99742	52.8418	0	0	13.9835	0	0	36.9984	0	0	0	0	81.6919	0	0	14.9999	0	0	0	0	0	0	0	0
SAMN15320599	214HLF	DT3P1G12	0	0	21.9987	27577.5	4.8633	1.95061	0	0	0	17.5245	0	0	0	0	0	0	0	0	0.999984	0	0	0	3.83193	0.999355	1.99403	0	0	1.99765	0	0	0	0	0	0	0	7.87392	0	0	0	0	0	0	0	0	0	0	0
SAMN15320600	214HLN	DT3P1E12	0	0	7.99953	28295.9	51.5509	38.0369	0	0	0	211.216	0	0	0	0.999983	8.97537	1.98804	0	0	0	0	0	0	95.7984	7.99484	37.8866	0	0	20.9753	0	0	0	0	13.967	0	0	36.4169	0	1.88496	0	0	0	0	0	0	0	0	29.9999
SAMN15320601	215HLF	DT3P1D12	1.94405	0	21.9987	30664.9	17.5079	7.80245	0	0	0	81.166	0	0	0	0	4.98631	0	0	0	0	0	0	0	52.6891	9.99355	15.9522	0	0	2.99647	0	0	0	0	1.99528	0	0	26.5745	0	0	0	9.99072	0	0	0	0	0	0	9.99998
SAMN15320602	215HLN	DT3P1C12	7.77619	0	11.9993	23575.7	118.664	57.543	0	0	0	591.22	0	0	0	0	0	0	0	0	2.99995	0	0	0	193.513	28.9813	41.8746	0	0.999952	0	0	0	0	0	0	0	0	159.447	0	0	0	0	0	0	0	0	0	0	204
SAMN15320604	221HLN	DT3P1H10	3.24008	4.99505	19.9988	27140.8	20.4258	0.975306	0	0	0	105.147	0	0	0	0	10.9699	0	0	0	0	0	4.9783	2	58.437	10.9929	5.98209	0	0	0	0	0	0	0	0	0	0	42.3223	0	0	0	2.99722	0	0	0	0	0	0	0
SAMN15320605	221IHF	DT4P1E9	5804.29	29743.6	1.99988	1.99837	483.005	2089.63	7.9993	0.999998	0	143.698	0	1.79999	0	0	2.9672	217.796	0.993	0	0	4.99997	84.4677	0	23.4996	0	0	0	0	0	0	0	0	0	36.2239	0	0	151.419	0	2.82785	0	0	0	0	0	0	0	0	0
SAMN15320606	227IHF	DT2P2F2	69303	69.9798	0	0	154.354	205.612	0	0	0	0	0	0	0	0	16.959	35.5387	0	270.752	0	0	0	0	0	0	0.997027	0	0	0	0	0	0	0	7.94362	0	0	0	0	0	0	0	0	0	0	0	0	0.992606	0.999998
SAMN15320607	235IHF	DT2P2F3	907.012	7.99769	0	0	15055.9	5395.14	0	0.999998	0	0	0	0	0	0	1769.72	71.0774	0	0	0	0	369.128	0	0	0.99938	1157.55	0	0	0.999486	0	0	0	0	343.562	0	0	0	0	0	0	1.9646	0	0	0	53.6983	0	186.61	144
SAMN15320608	236HLN	DT3P1G10	0	0	12.9992	31225.5	250.946	175.555	0	0	0	834.718	0	0	0	0	85.7646	0	0	0	0	0	0	0	416.723	79.9484	477.57	0	0	0	0	0	95.9958	0	0	0	0	302.162	0	0	77.9996	0	0	0	0	0	0	0	0
SAMN15320609	236IHF	DT2P1A2	19496.4	31.9908	0	0	2744.94	307.935	0	0	0	0	0	0.899997	0	0	971.653	42.449	0	0	0	0	43.8963	0	0	0	80.7592	0	0	0	0	0	0.999956	0	5.95772	0	0	0	0	0	0	0	0	0	0	0	0	8.93345	0
SAMN15320610	236IHM	DT2P1H3	4002.96	22.9934	0	0	8695.91	1893.95	0	0.999998	0	0	0	0	0	0	0.99759	51.3337	0	0	0	0	113.731	0	0	45.9715	60.8186	0	0	0	0	0	0	0	14.8943	2	0	0	0	0	0	0	0	0	0	140.592	0	0	0
SAMN15320611	236IHN	DT2P1B2	1129.62	3709.93	0	0	5121.2	3157.54	0	0	0	0	0	0	0	0	617.508	51.3337	0	0	0	0	57.8634	12	0	0	162.515	0	0	0	0	0	0	0	15.8872	0	0	0	0	0	0	0	0	0	0	0	0	0	0
SAMN15320612	237HLF	DT3P1F10	0	0	5.99965	42675.1	0.972659	2.92592	0	0	0.99999	24.9032	0	0	3	0	0.997263	0	0	0	0	0	0.99566	0	6.70588	0	2.99105	0	0	0	0	0	2.99987	0	0	0	0	10.8266	0	0	0	0.999072	0	0	0	0.99836	0	0	0
SAMN15320613	237IHM1	DT5P1C4	512.511	3.99859	0	0	9780.43	4249.22	3.99949	0	7.99595	604.134	0	0	0	0	1245.87	693.305	0	0	0	0	813.569	0	0	0	0.996398	0	0	0.991373	0	0	0	0	442.064	0	0	317.099	0	0	7861.95	0	0	0	0	0	0	0	0
SAMN15320614	237IHM2	DT5P1B4	1323.45	0	0	0	9708.09	1120.74	7.99897	0	1.99899	189.605	0	2204.99	2.9992	0	0	364.01	0	0	0	0	234.855	0	263.751	0	931.632	0	0	76.3357	0	0	0	0	172.246	0	0	258.997	0	0	194.999	0	0	0	0	0	0	0	0
SAMN15320615	237IHN	DT2P1D7	1022.22	104.97	0	0	29462.9	5048.59	0	0	0	0	0	3.59999	0	0	3963.43	247.784	0	1.83561	0	0	116.724	0	0	78.951	1007	0	0	10.9943	0	0	0	0	395.195	0	0	0	0	0	0	0	0	0	0.999104	0	0	0	0.999998
SAMN15320616	238HLF	DT3P1D11	0	3.99604	5.99965	45101.1	15.5625	0	0	8.99976	0.99999	37.816	0	0	0	0	0	0	0.999984	0	0	0	2.98698	0	31.6135	0	29.9105	0	0.999952	0	0	0	7.99965	0	0	0	0	12.7951	0	0	0	0	0	0	0	0	0	0	0
SAMN15320617	242IHN	DT5P1D4	1458.87	9094.79	0	0	9009.14	0	6.9991	0	0	1289.13	0	0	0	0	0	538.576	0	0	0	0	0	0	708.83	0	0	0	0	0	0	0	0.999956	0	464.964	0	0	564.278	0	0	0	0	0	0	0.999097	0	0	0	0
SAMN15320618	244HLF	DT3P1C11	0	0	7.99953	34275	12.6446	0	0	0	0.99999	26.7479	0	0	2	0	0	0	0.999984	0	0	0	0	0	14.3698	12.9916	12.9612	0	0	15.9812	0	0	0	0	0	0	0	28.5429	0	0	0	0	0	0	0	0.99836	0	0	0
SAMN15320620	244IHN2	DT5P1G4	292.748	5863.93	1.74065	0	8288.68	3207.99	0.999871	0	0	299.279	0	0	0	0	73.7552	609.989	0	0	0	0	2.97285	0	626.408	0	21.9208	0	0	0	0	0	0	0	151.337	0	0	251.118	0	0	0	0	0	0	0	0	0	0	0
SAMN15320623	259RSF	DT3P1E5	0	0	24213.6	13.9886	77.8127	0	0	0	0	338.499	0	0	0	0	0	0	0	0	0	0	5.97396	0	136.034	59.9613	83.7493	0	0	12.9847	0	0	0	0	0	0	0	47.2435	0	0	0	0	0	0	0	0	0	0	0
SAMN15320624	259RSM	DT3P1D5	12.9603	0	23586.6	12.9894	409.489	139.469	0	0	0	761.853	0	0.899988	0	0	0	0	0	0	0	0	0	0	233.748	45.9703	207.379	0	0	65.9223	0	0	0	0	3.99056	0	0	282.477	0	0.942481	0	0	0	0	0	0	0	0	0
SAMN15320625	261RSM	DT1P4B2	0	0	25563.5	0	1670.05	70.778	0	0	0	0	0	0	0	0	21.9521	81.9167	0	0	0.999994	0	0.962485	0	0	90.6658	768.73	0	0	61.8136	0	0	0	0	0	0	0	0	0	34.8761	0	0	0	0	0	0	0	0	0
SAMN15320626	272IHF	DT2P1G3	16107.5	49.9855	0	0	5843.81	1.93063	0	0	0	0	0	0.899997	0	0	3278.08	97.7314	0	0.917804	0	0	106.748	0.999999	0	0	44.8662	0	0	0	0	0	2.99987	0	49.6476	0	0	0	0	0	0	0	0	0	0	422.752	0	0	0
SAMN15320627	2769RSF	DT1P2E1	0.970657	0	19395.9	0	2.95934	2004.79	1.99975	0	0	0	0.867283	3345.29	0	0	0	0	1.94967	219.355	0	0	92.3985	0	0	71.7356	0	0	0.948158	107.675	0	0	0	0	0	0	0	0	0	538.224	0.991145	0	0	0	0	0	0	0	0
SAMN15320628	2770RSF	DT1P2C6	4.85329	0	10027.4	0	1117.64	1283.74	0	0	0	0	0	3795.29	0	0	919.992	39.0079	0	2590.96	0	0	144.373	0	0	156.423	0.997056	0	0.948158	0	0	0	0	0	0	0	0	0	0	282.779	0	161.894	0	0	0	0	0	0	0
SAMN15320629	2771RSF	DT1P2C7	0	0	12396.3	0	2442.44	1833.15	5.99924	0	0	0	0	2510.99	0	0	0	0	0.974837	1100.45	0	0.999958	28.8745	0	0	109.596	182.461	0	0	0	0	0	0	0	0	0	0	0	0	235.65	0	0	0	0	0	0	0	234.513	0
SAMN15320630	2772RSF	DT1P2C8	0	0	21236.8	1.99837	3876.73	1.76945	0	0	0	0	0	4158.89	0	0	682.51	0	0	4943.29	0	0	0	0	0	210.225	0	0	0	125.621	0	0	0	0	0	0	0	0	0	673.015	0	0	0	0	0	0	0	276.426	0
SAMN15320631	2773RSF	DT5P1A12	0.810935	0	11684.1	0	1.95511	0.957894	0	0	0	974.051	0	1336.49	0	0	0	0	0	76.1773	0	0	0	2	375.263	0	0	0	0	88.2322	0	0	125.994	0	0	0	0	136.884	0	97.0892	0	0	0	0	2.99729	0	0	0	0
SAMN15320633	2774RSFB	DT1P2D3	0	0	4120.76	0	565.234	110.591	3.99949	0	0	0	0	2218.49	0	0	76.8323	5.85119	0	112.89	0	0	49.0867	0	0	0	63.8116	0	0	13.9579	0	0	0	0	0	0	0	0	0	45.2447	0	0	0	0	0	0	0	0	0
SAMN15320634	2774RSFC	DT1P2D4	0	0	4191.75	0	991.379	1116.52	3.99949	0	0	0	0	10567.8	0	0	0	0	0.974837	7656.32	0	0	0	801.999	0	1062.09	15.9529	0	0	72.7805	0	0	0	0	1.97991	0	0	0	0	1552.46	0	0	0	0	0	0	0	0	0
SAMN15320635	2774RSFD	DT1P2D5	1.94131	0	23737.6	0	1598.04	112.36	3.99949	0	0	0	0	3792.59	0	0	0	110.197	0	3353.65	0	0	0	0.999999	95.8909	452.333	36.8911	0	0	0	0	0	0	0	0	0	0	0	0	931.287	0	0	0	0	0	0	0	0	0
SAMN15320639	2776RSF	DT1P2E5	1.94131	0	13587.2	0	1679.92	0	1.99975	0	0	0	0	1912.49	0	0	0	0	0.974837	155.109	675.996	0	5.77491	6361.99	0	0	0	0	0	0	0	0	0	0	0	0	0	0	0	195.118	0	57.9622	0	0	0	0	0	0	0
SAMN15320640	2777RSF	DT1P2E6	4.85329	0	12965.2	0	4946.04	3005.41	1.99975	0	0	0	0	4564.78	0	0	0	0	0	1615.33	0	0	0	0	0	184.321	370.905	0	0	215.351	0	0	0	0	0	0	0	0	0	1363	0	0	0	0	0	0	0	1339.22	0
SAMN15320641	278IHM	HT1278IHM	0	0	0	2.99982	0	2290	0	0	0	0	0	0	0	0	0	586.127	0	0	0	0.999887	366.062	0	0	0	0	0	0	0	0	0	0	0	238.594	0	0	0	0	0	1.99999	403.389	0	0	0	1.95246	0	0	6107.93
SAMN15320642	279IHF	DT2P1F3	5720.33	13.996	0.999867	0	4799.71	13.5144	0	0	0	0	0	0	0	0	1.99518	88.8467	0	0	0	0	6.98351	0	0	0	446.668	0	0	0.999486	0	0	0	0	39.7181	26408	0	0	0	0	0	0.982302	0	0	0	0	0	0	553.999
SAMN15320643	280IHF	DT5P2G9	15866.8	6.99753	6.09227	0.998926	0	2133.23	0	20.9975	0	3166.59	0	0	0	0	0	471.13	0	0	0	0	0	0	547.864	0	0	0	0	32.7153	0	0	0	0	75.6686	0	0	2043.41	0	0.942614	0	0	0	0	0	0	0	0	0
SAMN15320644	280IHN	DT2P1H7	538.935	48.9858	0	0	20380.6	2574.49	0	2	0	0	0	0	0	0	2746.37	466.939	0	0	0	3.99986	978.689	0	0	191.881	3763.78	0	0	271.86	0	0	0	0	103.267	0	0	0	0	0	0	0	0	0	0	0	0	0	0
SAMN15320646	290ITF	DT3P2D1	9.72024	0	0	0	0.972659	5.85184	356.892	0	0	15.6798	0	0	0	0.999983	3.98905	0	0	0	0	0	0	0	9.57984	0	0	0	0	0	0	0	0	0	0	0	0	15.7478	0	0	0	0.999072	0	0	0	0.99836	0	0	0
SAMN15320647	293IHF	DT2P1E3	37.1006	29.9913	0	0	6698.16	2832.23	1836.78	0	0	0	0	2.69999	0	0	33.9181	33.5643	0	1.83561	0	0	50.8799	0	0	0	550.359	0	0	0.999486	0	0	0	0	1.98591	0	0	0	0	0	0	0	0	0	0	0	0	0	0
SAMN15320649	294IHF	CT1294IHF	14725.1	7261.71	0	0	0	1169.03	0	0	0	0	0	0	0	0	0	298.972	0	0	0	0	943.26	0	0	0.634663	0	0	0	8.61809	0	0	0	0	225.242	0	0	0	0	0	0	309	0	0	0	0	0	0	1045
SAMN15320651	294IHN	CT1294IHN	9195.16	26455.4	0	0	0	4251.93	0	0	0	0	0	0	0	0	0	638.94	0	0	0	2.99187	954.17	0	0	0	9.99936	3	0	43.8739	0	0	957.704	0	4.98323	1	0	0	0	0	0	0	0	0	1.99999	0	0	0	0
SAMN15320655	296IHM	HT1296IHM	0	2	0	0	0	4727.75	0	0	0	0	0	0	0	0	0	651.034	0	0	0	0	341.966	0	0	0.932458	2268.87	0	0	4.89325	0	0	7.99478	0	101.827	0	0	0	0	0	3.99997	0	0.999993	0	0	2096.95	0	509.558	2.99997
SAMN15320660	314IHF	DT4P1D6	2.81181	13.9824	1.99988	2.99755	2039.04	0.951994	0	0	90.9978	9820.03	26.2786	0.899997	0	88254.5	1.97813	0	0	1.82399	0	0	0.95986	0	2740.65	1.9984	31.9052	0	1.79773	90.9368	1.75575	0	0	8.99993	1.95805	0	1	2997.7	0	0	0.999994	0	12472.9	1	0	0.999989	5.99999	100.371	0
SAMN15320661	316ITrN	DT2P1D3	7487.49	54.9841	0	0	4437.91	13665	0	0	0	0	0	3.59999	0	0	973.648	25.6668	0	953.598	0	0	3.99058	0	0	20.987	63.8097	0	0	1.99897	0	0	0	0	7.94362	1	0	0	0	0	0	0	0	0	628.436	303.639	0	0	0
SAMN15320663	322RSM	DT3P2A8	2.59206	0	0	0.999183	0	0	16.0041	0	18.9998	14.7574	14159.7	0	0	0.999983	0	0	2396.96	0	0	0	0.99566	0	10.5378	0	0	0	4506.78	1.99765	3690.84	0	0	0	0	0	0	9.8424	0	0	0	0	0	0	0	2.99508	0	0	0
SAMN15320664	322RSN	DT4P1A7	2.81181	1.99749	28487.3	0	611.806	134.231	0	0	0	1916.61	0	0	0	0	722.018	0	0	0.911995	2.99998	0	41.274	0	433.764	0	71.7868	0	0	44.9688	0	0	0	0	0	0	0	323.621	0	1.88523	0	0	0	0	0	0	0	0	0
SAMN15320665	324RSF	DT1P4B3	0	0	16489	0	72.0106	37.1584	0	0	0	0	0	0	0	0	5.98693	0	0	0	32051.8	0	2.88745	0	0	49.8164	4.98528	0	0	9.96994	0	0	90.996	0	0	0	0	0	0	0	0	0	0	0	0	0	0	0	0
SAMN15320667	327RSF	DT4P1H8	2.81181	0	177.99	0	1324.95	1.90399	0	0	0	2785.47	1.94656	0	0	0	0	0	0.993	0	8002.95	0	102.705	0	1073.15	0	253.248	0	0	20.9854	0.877875	0	0	0	61.6785	0	0	1291.52	0	0	0	0	0	0	0	0	0	0	0
SAMN15320668	327RSN	DT1P4B5	0	0	39413.7	0	186.438	285.766	0	0	0	0	0	360.899	0	0	46.8976	0	0	0	0	0	22.1371	2	0	127.53	154.544	0	0	0.996994	0	0	0	0	0	0	0	0	0	20.7372	0	0	0	0	0	0	0	0	0
SAMN15320669	330RSF	DT1P4B4	0	0	4835.72	0	4585	376.008	0	0	0	0	0	0	0	0	0	35.1071	0	0	1.99999	0	0	0.999999	0	276.979	1453.71	0	0	580.25	0	0	0	0	0	0	0	0	0	0	0	0	0	0	0	0	0	909.111	0
SAMN15320670	330RSN	DT5P2E5	4.05467	3.99859	2386.43	0	4593.53	533.547	2.99961	0.999883	0	5771.81	0	0	0	0	3115.66	0	0	0	0	0	453.855	0	2971.07	0	0	0	0	0	0	0	0	0	496.824	0	0	1514.59	0	0	0	0	0	0	0.999097	0	0	0	0
SAMN15320671	349IHF	DT5P2G1	2.4328	1.9993	2472.59	0	1252.25	0.957894	11.9985	0	0	2515.99	0	0	0	0	272.097	0	0	0	0	0	0	0	1606.75	2.99253	0	0	0	106.077	0	0	0	0	0	0	0	756.31	0	0	0	0	0	0	0	0	0	0	0
SAMN15320672	361IHM	DT2P1C3	771.302	35.9896	0	0	3742.83	1.93063	0.999883	162	0	0	0	0	0	0	543.687	19.7437	0	0	0	0	0	184	0	0	218.349	0	0	0	0	0	0	0	8.93658	2	0	0	0	0	0	0	0	0	0	0	0	6.94824	0
SAMN15320674	376IHN	DT3P1F11	0	1.99802	4.99971	37.969	21.3985	0	0	0	6747.93	46.117	0	0	24350	0	4.98631	0	0.999984	0	0	0	0	0	11.4958	0.999355	9.97015	0	0	2.99647	0	0	4.99978	0	0	0	0	14.7636	0	0	0	0	0	0	0	0.99836	0	0	0
SAMN15320675	380HLN	DT2P1F7	758.61	2127.39	0	0	53418.2	9977.48	0	0.999998	0	0	0	2.69999	0	0	3.99036	692.017	0	0	0	0	434.973	0.999999	0	1.99876	3225.38	0	0	45.9764	0	0	0	0	539.173	1	0	0	0	0	0	1309.41	0	0	0	0	0	0	0
SAMN15320676	380IHN	DT3P1E11	0	0	7.99953	33324.8	62.2502	39.9875	0	0	0	430.733	0	0	0	0	0	8.9462	0.999984	0	0	0	0	0	154.235	85.9445	74.7761	0	0	15.9812	0	0	0	0	0	0	0	69.881	0	0	0	0	0	0	0	31.9475	0	0	0
SAMN15320677	384HLN	DT2P1G7	7613.43	68.9801	0	0	4471.34	15594.6	0	0.999998	0	0	0	2.69999	0	0	1.99518	530.119	0	1.83561	0	0	0	0	0	126.921	1225.35	0	0	116.94	0	0	1.99991	0	133.056	0	0	0	0	0	0	0	0	0	0	0	0	0	0.999998
SAMN15320678	384IHN	DT3P1F12	0	1.99802	11.9993	28655.6	33.0704	5.85184	0	0	0.99999	71.9426	0	0	2	0	0	0	0	0	0	0	0	0	32.5714	10.9929	6.97911	0	0	5.99294	0	0	0	0	0	0	0	14.7636	0	0	0	0	0	0	0	0	0	4.98963	0
SAMN15320679	397IHF	DT4P1B11	70.9983	66.9159	1.99988	0	4946.54	4.75997	9.99912	267	0	1645.4	0	0.899997	0.999999	0.999983	1.97813	739.921	0	8.20795	6.99996	0	0	0	120.436	87.9295	1.99408	0	0	21.9847	0	0	0	0	435.666	0	0	935.236	0	6.59831	0	0	0	0	0	0	2	0	0
SAMN15320680	399RSM	DT3P1H5	0.648016	0	24184.6	5.9951	75.8674	25.358	0	0	0	164.177	0	0	0	0	19.9453	0	0	0	0	0	0	0	84.3026	0	3.98806	0	0	0.998823	0	0	0	0	0	0	0	28.5429	0	9.42481	0	0	0	0	0	0	0	0	0
SAMN15320681	400RSM	DT1P4B6	0	0	26903.4	0	1499.4	0	0	0	0	0	0	0	0	0	0	154.081	0	0	2.99998	0	0.962485	2	0	0	1009.02	0	0	99.6994	0	0	0	0	0	0	0	0	0	0	0	0	0	0	0	0	0	0	0
SAMN15320682	401RSF	DT1P4B7	0	0	25676.5	0	4896.72	0.884725	0	0	0	0	0	0	0	0	11.9739	0	0	0	1.99999	0	494.717	2	0	0	2251.35	0	0	2206.35	0	0	0	0	0.989954	0	0	0	0	224.338	0	0	0	0	0	0	0	0.997926	0
SAMN15320683	401RSN	DT1P4B8	0	0	12221.3	0	4610.65	368.93	0	0	0	0	0	0	0	0	36.9194	0	0	0	0	0	144.373	0.999999	0	159.412	1029.96	0	0	2.99098	0	0	0	0	0	0	0	0	0	0	0	520.661	0	0	0	0	0	0	0
SAMN15320684	402RSF	DT1P4C1	0	0	34481	0	1056.48	236.221	0	0	0	0	0	0	0	0	101.778	0	0	0	0	0	36.5744	0	0	580.859	398.822	0	0	45.8617	0	0	0	0	0	0	0	0	0	12.2538	0	96.9368	0	0	0	0	0	0	0
SAMN15320685	403RSF	DT1P4C4	0	0	18063.9	0	4304.85	2617.02	0	0	0	0	0	0	0	0	1952.74	3.90079	0	0	0	0	7.69988	0	0	668.536	0	0	0	1177.45	0	0	0	0	0	0	0	0	0	456.217	0	0	0	0	0	0	0	0	0
SAMN15320686	403RSM	DT1P4C3	0	0	15165.1	0	5494.51	321.155	0	0	0	0	0	0	0	0	148.675	1.9504	0	0	0	0.999958	113.573	0	0	717.356	1381.92	0	0	0	0	0	0	0	0	0	0	0	0	0	0	428.72	0	0	0	0	0	0	0
SAMN15320688	576IHF	CT1576IHF	7623.48	9.99409	0	0	0	1212.44	0	2.99842	0	0	0	0	0	0	0	109.99	0	0	0	0	428.484	0	0	0	60.9961	0	0	20.37	0	0	0	0	234.212	0	0	0	0	0	0	0	0	0	0	0	0	0	0
SAMN15320689	577IHF	DT2P2F4	7054	15.9954	0	0	10035	10.6184	0	2	0	0	0	0	0	0	374.096	139.193	0	0	0	0	0.997644	0	0	10.9932	78.7651	0	0	16.9913	0	0	0	0	66.5278	0	0	0	0	0	0	75.6373	0	0	0	1418.61	0	0	5133.99
SAMN15320690	578IHF	CT1578IHF	12905.4	3.99764	0	0	0	2308.47	2.99973	0	1.99994	0	1	0	0	0	0	292.972	0	0	0	0	0	0	0	0	0	0	1	0	3	0	0	0	154.48	0	0	0	0	0	0	0	0	0	0	498	0	0	0
SAMN15320691	579IHF	DT2P1A3	13784.8	21.9936	0	0	3664.18	3178.78	0	0	0	0	0	1.79999	0	0	2624.66	29.6156	0	0.917804	0	0	36.9128	0	0	1.99876	637.1	0	0	0.999486	0	0	213.991	0	8.93658	1	0	0	0	0	0	73.6727	0	0	0	0	0	0	0
SAMN15320692	580IHF	DT2P1H4	9992.76	57.9832	0	0	13431.7	5.79188	0	2	0	0	0	0	0	0	641.45	76.0133	0	0	0	0	0.997644	0	0	0	1.99405	0	0	0	0	0	0	0	134.049	0	0	0	0	0	0	0	0	0	0	0	0	0	0
SAMN15320693	580IHM	DT2P1A7	73.2249	13480.1	0	0	35381.4	2934.55	0	0	0	0	0	0.899997	0	0	2934.91	1576.54	0	1.83561	0	0	145.656	0	0	0	341.98	0	0	83.9568	0	0	0	0	131.07	0	0	0	0	0	0	417.479	0	0	0	0	0	0	0
SAMN15320694	581ATF	HT1581ATF	0.999729	0	0	15820	0	4565.41	0	0	7.99718	0	0	0	0.999979	0	0	31.4699	0.931623	0	0	0.999887	240.952	0	0	738.507	0	0	0	246.62	0	0	1346.12	0	257.561	0	0	0	0	0	0	0	0	0	0	0	0	0	2.99997
SAMN15320695	581ATN	HT1581ATN	0.999729	0	0	19136.8	0	498.201	0	0	2.99894	0	0	0	0.999979	0.999923	0	7.86748	0	0	0	0	31.5091	0	0	127.747	0	0	0	48.9325	0	0	0	0	0	0	0	0	0	0	0	27.9576	0	0	0	0	0	0	0
SAMN15320698	584ATF	HT1584ATF	0	0	0	13.9991	0	1919.79	0	0	6.99753	0	0	0	26.9994	0	0	0	0	0	0	0	894.302	0	6.73309	1654.18	0	0	0	441.371	0	0	0.999347	0	0	0	0	0	0	0	0	270.59	0	0	0	0	0	0	3355.96
SAMN15320701	590ATF	HT1590ATF	0	0	0	53.9967	0	5472.48	0	0	6350.76	0	0	0	385.992	0	0	3.93374	0	0	0	0	0	0	0	0	0	0	0	352.314	0	0	0.999347	0	6.9881	0	0	0	0	0	0	0	0	0	0	646.266	0	0	0.999989
SAMN15320702	599IHF	DT2P1G4	223.58	33802.2	0	0	5051.4	1594.7	0	0	0	0	0	0	0	0	723.253	33.5643	0	0.917804	0	19.9993	0	0	0	0.99938	40.8781	0	0	4.99743	0	0	3.99982	0	3.97181	0	0	0	0	0	0	0	0	0	0	0	0	0	0
SAMN15320703	600IHF	DT2P2B4	10738.7	87.9746	0	0	3013.34	4513.81	0	0	0	0	0	9.89997	0	0	0.99759	58.244	0	4.58902	0	0	46.8893	0.999999	0	15.9901	121.637	0	0	0	0	0	0	0	38.7252	0	0	0	0	0	0	0	0	0	0	851.362	0	0	0.999998
SAMN15320704	601IHF	DT2P2B7	9864.86	85550.3	0	0	2716.43	193.063	0	0	0	0	0	8.99997	0	0	0	0.987186	0	2.75341	0	0	0	0	0	0	65.8038	0	0	0	0	0	0	0	1.98591	0	0	0	0	0	0	0	0	0	0	147.426	0	0	0
SAMN15320705	602IHF	DT2P1F4	18936	47108.4	0	0	876.965	201.751	0	0	0	0	0	2.69999	0	0	207.499	10.859	0	0.917804	0	0	0	2	0	0	32.9019	0	0	0	0	0	0.999956	0	0.992953	1	0	0	0	0	0	0	0	0	0	0	0	3.97042	0
SAMN15320706	603IHF	DT2P1E4	9733.05	36.9893	0	0	6952.8	6.75719	0.999883	0	0	0	0	4.49999	0	0	1231.03	55.2824	0	0.917804	0	0	0	2	0	0	35.893	0	0	0	0	0	1388.94	0	21.845	0	0	0	0	0	0	70.7258	0	0	0	0	0	0	0
SAMN15320707	604IHF	DT5P2A8	5456.78	19713	2.61097	0	0.977554	62.2631	0	0	0	33.4598	0	15.2999	0	0	0	1.98371	0	0	0	0	0	0	3.87869	0	0	0	0	11.8965	0	0	0	0	1.99128	0	0	6.89345	0	0	0	0	0	0	0	0	0	0	0
SAMN15320708	605IHF	CT1605IHF	24.995	22.9864	0	0	0	3418.31	0	0	0	0	0	0	0	0	0	892.916	0	0	0	4505.76	346.159	0	0	1.26933	0	0	0	40.7401	0	0	0.98226	0	69.7652	0	0	0	0	0	0	0	0	0	0	0	0	0	0
SAMN15320709	606IHF	DT2P2E1	25379.7	42.9876	0	0	27619.5	4074.59	0	0	0	0	0	0	0	0	0	82.9236	0	0	0	0	0	0	0	0	303.096	0	0	11.9938	0	0	0	0	22.8379	0	0	0	0	0	0	0	0	0	0	0	0	13.8965	0
SAMN15320710	607IHF	DT2P1D4	34735	123.964	0	0	9258.27	719.159	0	0	0	0	0	1.79999	0	0	1694.91	22.7053	0	0	0	0	25.9387	0	0	0	16.9495	0	0	0.999486	0	0	0	0	1.98591	0	0	0	0	0	0	0	0	0	0	0	0	0	0
SAMN15320711	608RSF	DT3P1H4	14.9044	0	11794.3	5.9951	323.895	27.3086	0	0	0	1301.42	0	0	0	0	0	0	0	0	334.995	0.999994	92.5964	0	346.79	0	0	0	0	0	0	0	0	0	0	0	0	284.445	0	0	0	0.999072	0	0	0	0	0	0	0
SAMN15320712	609IHF	DT2P1C4	23646.8	63.9815	0	0	2166.85	2.89594	0	0.999998	0	0	0	0	0	0	1467.45	17.7693	0	0	0	0	0	0	0	0	111.667	0	0	0	0	0	0	0	3.97181	0	0	0	0	0	0	0	0	0	0	0	0	0	0
SAMN15320713	611IHF	CT1611IHF	226.955	295.825	0	0	493.906	2848.1	0	0	0	0	0	0	0	0	0	244.977	0	0	0	0	280.697	0	0	1.26933	0	0	0	3.91732	0	0	506.846	0	51.8256	0	0	0	0	0	0	0	0	0	0	1	0	372	0
SAMN15320714	612HLN	DT3P1H7	7.77619	0	5.99965	14946.8	83.6487	18.5308	0	0	0	170.633	0	0	0	0	0	0	0	0	0	0	0	0	65.1429	9.99355	22.9313	0	0	0	0	0	0	0	0	0	0	32.4799	0	0	0	35.9666	0	0	0	0	0	0	0
SAMN15320715	612IHM1	DT5P1B3	6.48748	2892.98	0	0	3973.76	1959.85	14.9981	0	1.99899	695.219	0	0.899994	2.9992	0	0	671.484	0	0	0	0	251.701	0	401.444	0	0	0	0	0	0	0	0	0	420.16	0	0	294.449	0	0	1.99999	0	0	0	0	0	0	0	0
SAMN15320716	612IHM2	DT5P1A3	138.67	4308.48	0	0	3662.9	0	4.99936	0	0	835.564	0	0	0	0	2573.46	392.774	0	0	0	0	0	2	0	0	426.458	0	0	0	0	0	0	0	277.784	0	0	150.671	0	0	0	0	0	0	0	0	0	0	0
SAMN15320717	613HLF	DT3P1G7	0	0	3.99977	20829	1.94532	4.87653	0	0	0	19.3691	0	0	0	0	0	0	0	0	0	0	0	0	9.57984	1.99871	1.99403	0	0	0	0	0	0	0	0	0	0	7.87392	0	0	0	0	0	0	0	0	0	1.99585	0
SAMN15320718	613IHF	DT2P2F6	20972.6	25234.7	0	0	12201.8	249.051	0	0	0	0	0	0	0	0	1637.05	62.1927	0	0	0	0	0	0	0	0	9.97027	0	0	0	0	0	0	0	54.6124	0	0	0	0	0	0	0	0	0	0	0.976332	0	0	0
SAMN15320719	613IHM	DT2P1H8	3628.05	22861.4	0	0	7324.43	1681.58	0	0.999998	0	0	0	0	0	0	0.99759	765.069	0	0	0	0	331.218	0	0	0	0	0	0	0	0	0	1.99991	0	40.7111	0	0	0	0	0	0	15.7168	0	0	0	2.929	0	749.417	0
SAMN15320720	614HLN	DT3P1E7	8.4242	0	3.99977	20022.6	35.9884	14.6296	0	0	0	255.488	0	0	0	0	20.9425	0	0	0	0	0	2.98698	0	104.42	0	5.98209	0	0	20.9753	0	0	0	0	0	0	0	74.8022	0	0	0	23.9777	0	0	0	4.9918	0	0	0
SAMN15320721	614IHM1	DT5P1E3	96.5013	4259.5	2.61097	0	4946.42	3373.7	0	0	0	495.39	0	0	0	0	297.014	248.955	6.88262	0	0	0	137.742	0	762.162	0	54.8019	0	1.85442	0	0	0	0	0	136.403	0	0	206.803	0	0	0	0	0	0	8167.62	173.997	0	0	0
SAMN15320722	614IHM2	DT5P1D3	104.611	1.9993	0	0	7436.25	3013.53	7.99897	0	0	1316.08	0	0	0	0	0.996692	1142.61	0	0	0	0	165.488	0	640.953	0	0	0	0	0	0	0	0	0	66.7079	0	0	906.981	0	0	0.999994	1105.91	0	0	0	0	0	0	2936.98
SAMN15320723	615HLN	DT3P1C7	0	0	2.99982	16678.4	0.972659	66.3208	0	0	0	96.8457	0	0	0	0	0	0	0	0	0	0	0	0	49.8151	26.9826	17.9463	0	0	0	0	0	7.99965	0	0	0	0	26.5745	0	0	0	0	0	0	0	0	0	0	0
SAMN15320724	616HLN	DT3P1B7	3.88809	0	10.9994	20494.3	30.1524	29.2592	0	0	0	98.6904	0	0	0	0	13.9617	0	0.999984	0	0	0	9.9566	0	29.6975	7.99484	0	0	0	0	0	0	0	0	0	0	0	14.7636	0	0	5.99997	1.99814	0	0	0	0	0	12.973	0
SAMN15320725	616IHM	DT5P1C3	201.923	2712.04	0	0	7526.19	5083.54	4.99936	0	1.99899	395.94	0	0	0	0	0.996692	1106.91	0	0	0	0	216.027	0	319.022	0	10.9604	0	0	15.862	0	0	0	0	732.791	0	0	571.171	0	0	0.999994	0	0	0	0	0	0	0	0
SAMN15320726	617HLF	DT3P1A7	0	0	10.9994	23146.1	31.1251	0	0	0	0	68.2532	0	0	0	0	0	0	0	0	0	0	0	0	25.8656	0	15.9522	0	0	5.99294	0	0	0	0	0	0	0	13.7794	0	0	0	0	0	0	0	5.99016	0	0	0.999998
SAMN15320727	617HLN	DT3P1H8	0	0	7.99953	8799.81	354.048	435.962	0	0	0	5772.93	0	0	0	0	0	0.994022	0	0	0	0	0	0	1809.63	0	701.899	0	0	199.765	0	0	0	0	0	0	0	1121.05	0	0	0	0	0	0	0	0	0	0	0
SAMN15320728	617IHM1	DT5P1G3	1367.24	0.999648	2.61097	0	12881.2	2786.51	1.99974	2.99965	0	1337.46	0	0.899994	0	0	0	1742.69	0	0	0	0.999501	1730.2	0	714.648	0	1587.26	0	0	192.326	0	0	0	0	393.278	0	0	345.657	0	0	1.99999	0	0	0	0	0	0	0	0
SAMN15320729	617IHM2	DT5P1F3	2311.98	0.999648	2.61097	0	6952.37	811.336	0	0	0	780.728	0	0	0	0	3865.17	1099.96	1.96646	0	0	0	0	0	51.3926	0	678.547	0	1.85442	121.939	0	0	0.999956	0	572.493	0	0	84.6909	0	0	0.999994	0	0	0	0.999097	0	0	0	0.999993
SAMN15320730	618HLF	DT3P1G8	0.648016	0	8.99947	13296.1	0.972659	1.95061	0	0	0	15.6798	0	0	0	0	0	0	0	0	0.999984	0	0	0	7.66387	0	0	0	0	0.998823	0	0	0	0	0	0	0	3.93696	0	0	0	0	0	0	0	0	0	0	0
SAMN15320731	618HLN	DT3P1F8	2.59206	0	0.999941	14609.1	27.2345	8.77775	0	0	0	252.721	0	0	2	0	0	0	0	0	0	0	11.9479	0	91.0084	18.9877	0.997015	0	0	31.9623	0	0	0	0	0	0	0	54.1332	0	0	0	0	0	0	0	0	0	0	0
SAMN15320732	618IHM1	DT5P1A2	114.342	0	0	0	4520.21	1526.88	4.99936	0	0	329.021	0	0	0	0	877.089	340.205	0	0	0	0	0	4493.99	39.7565	0	42.8451	0	0	4.95686	0	0	0	0	318.605	0	0	212.712	0	0	0	0	0	0	919.169	0	0	0	0
SAMN15320733	618IHM2	DT5P1H3	13.7859	1574.44	0.870325	0	2264.99	2421.56	6.9991	0	0	429.4	0	0	0	0	236.216	160.68	0	0	0	0	0	0	0	0	45.8343	0	0	6.93961	0	0	0	0	148.35	0	0	402.774	0	0	16860.9	0	0	0	0.999097	0	0	0	0
SAMN15320734	619HLN	DT3P1E8	0.648016	0	3.99977	17436.7	23.3438	8.77775	0	0	0	23.9809	0	0	0	0	0	0	0	0.917785	0	0	2.98698	0	33.5294	0	0.997015	0	0	0	0	0	0	0	0	0	0	20.669	0	0	0	4.99536	0	0	0	3.99344	0	0	0
SAMN15320735	620HLF	DT3P1D8	0	0	13.9992	18926.5	0.972659	0	0	0.999973	0	11.9904	0	0	0	0	1.99453	0	0	0	0	0	0	0	2.87395	1.99871	4.98508	0	0	0	0	0	0	0	0	0	0	5.90544	0	0	0	0.999072	0	0	0	0	0	1.99585	0
SAMN15320736	620HLN	DT3P1C8	0	0	7.99953	13918.6	41.8243	0	0	0	0	190.924	0	0	0	0	0	6.95816	0	0	1.99997	0	0	0	64.1849	11.9923	47.8567	0	0	8.9894	0	0	0	0	2.99292	0	0	49.212	0	0	0	0	0	0	0	0	0	0	0
SAMN15320737	621HLN	DT3P1A9	0	0	11.9993	40976.5	107.965	0	0	0	0	575.54	0	0	0	0	120.669	0	0	0	0	0	0	0	133.16	2.99807	63.809	0	0	0	0	0	0	0	0	0	0	107.282	0	0	0	0	0	0	0	0	0	14.9689	0
SAMN15320738	621IHM1	DT5P1C2	58.3873	2794.01	0	0	7055.99	0.957894	9.99871	0	0	456.354	0	0	0	0	224.256	546.511	0	0	0	0.999501	486.556	1719	180.359	78.8034	169.388	0	0	0	0	0	0	0	276.788	0	0	1294	0	0	0	0	0	0	0	0	0	0	0
SAMN15320739	621IHM2	DT5P1B2	248.146	0	0	0	4216.19	0	8.99884	0	0	559.521	0	0	5.9984	0	2099.03	509.812	0	0	0	0	0	0	171.632	0	619.76	0	0	92.1977	0	0	0	0	339.513	0	0	1060.61	0	0	0	0	0	0	0	0	0	0	0
SAMN15320740	622IHM1	DT5P1E2	446.825	2.99894	0.870325	0	8082.42	1645.66	3.99949	0	0	1431.33	0	0	0	0	1.99338	973.007	0	0	0	0	0	0	65.9376	0	634.705	0	0	0	0	0	0	0	148.35	0	0	442.165	0	0	0	0	0	0	0	0	0	0	0
SAMN15320741	622IHM2	DT5P1D2	396.547	2260.2	0	0	5454.75	0	4.99936	0	0	52.9779	0	0.899994	0	0	0	538.576	0	0	0	0	0	0	639.013	0	14.946	0	0	0	0	0	0	0	178.22	0	0	752.37	0	0	0	0	0	0	1552.6	0	0	0	0
SAMN15320742	623HLF	DT3P1B8	0	0	1.99988	17931.3	4.8633	3.90122	0	0	0	24.9032	0	0	0	0	0	0	0.999984	0	0	0	0	0	10.5378	2.99807	2.99105	0	0	0	0	0	0	0	0	0	0	0	0	0	0	0	0.999996	0	0	0	0	0	0
SAMN15320743	623HLN	DT3P1A8	0	0	8.99947	13966.6	48.633	0	0	0	0	649.328	0	0	0	11.9998	0	6.95816	0	0	0	0	0	0	384.151	60.9607	36.8896	0	0	122.855	0	0	0	0	13.967	0	0	124.998	0	0	12.9999	0	0.999996	0	0	0	0	0	0
SAMN15320744	623IHM1	DT5P1G2	380.328	0	0	0	805.505	1393.74	6.9991	1.99977	0	444.271	0	0	0	0	2636.25	912.504	0	0	0	0	7.92759	0	115.391	0	346.746	0	0	0.991373	0	0	0	0	159.302	0	0	363.383	0	0	0	0	0	0	0	0	0	0	0
SAMN15320745	623IHM2	DT5P1F2	403.846	2.99894	1.74065	0	6770.54	3039.4	2.99961	0	0	857.871	0	0	0	0	0	1075.17	0	0	0	352.824	0	0.999999	449.927	0	12.9532	0	0	0	0	0	0	0	978.714	0	0	554.43	0	58.4421	0	0	0	0	0	0	0	0	0
SAMN15320746	624HLF	DT3P1H9	0	0	10.9994	20149.5	423.107	157.024	0	0	0	969.38	0	0	0	0	0.997263	0	0	0	0	0	2.98698	0	204.05	9.99355	233.302	0	0	0	0	0	0	0	0	0	0	340.547	0	0	0	0	0	0	0	0	0	55.8839	0
SAMN15320747	624HLN	DT3P1G9	0	0	15.9991	20031.6	733.385	176.53	0	0	0	1464.68	0	0	0	0	255.299	0	0	0	0.999984	0	0	0	655.261	270.825	393.821	0	0	46.9447	0	0	0	0	0	0	0	118.109	0	0	0	0	0	0	0	0	0	0	0
SAMN15320748	624IHM	DT5P1H2	1994.09	0	0.870325	0	1520.1	1214.61	3.99949	0	0	452.636	0	0	0	0	246.183	173.574	0	0	0	0	237.828	0	120.239	0	71.7407	0	0	0.991373	0	0	0	0	123.459	0	0	72.8736	0	0	0	0	0	0	0	0	0	0	0
SAMN15320749	625HLN	DT3P1F9	0	0	11.9993	23569.7	32.0978	17.5555	0	0	0.99999	185.39	0	0	0.999999	0	6.98084	0	0	0	0	0	4.9783	0	86.2185	0	10.9672	0	0	0	0	0	0	0	0	0	0	54.1332	0	0	0	29.9722	0	0	0	0	0	0	0
SAMN15320750	626HLF	DT3P1E9	0	0	14.9991	30450.1	5.83595	0	0	0	0	50.7287	0	0	0	0	0	1.98804	0	0	0	0	0	0	12.4538	0	0.997015	0	0	1.99765	0	0	0	0	0	0	0	12.7951	0	0.942481	0	0	0	0	0	2.99508	0	0	0
SAMN15320751	626HLN	DT3P1D9	0	0	21.9987	25135.5	264.563	0	0	0	0	1389.97	0	0	0	0	0	0	0	0.917785	0	0	75.6701	0	1044.2	0	86.7403	0	0	48.9423	0	0	0	0	0	0	0	399.601	0	0	61.9996	0	0	0	0	0	0	0	0
SAMN15320752	626IHM	DT5P1A1	104.611	3307.83	0.870325	0	5171.26	1773.06	3.99949	0.999883	0	195.182	0	0	0	0	203.325	346.157	0	0	0	0	60.4479	0.999999	179.389	0	0	0	0	0	0	0	0	0	181.206	0	0	316.114	0	0	0	0	0	0	0.999097	0	0	0	0
SAMN15320754	627HLF	DT3P1C9	0	0	13.9992	28129	16.5352	19.5061	0	0	0	106.991	0	0	0	0	10.9699	0	0	0	0.999984	0	2.98698	0	28.7395	2.99807	3.98806	0	0	10.987	0	0	0	0	4.9882	0	0	18.7006	0	0.942481	0	0	0	0	0	0	0	1.99585	0
SAMN15320755	627IHM1	DT5P1D1	44.6014	0.999648	0	0	7613.19	1073.8	5.99923	0	0	556.733	0	0	0	0	1254.84	706.199	0	0	0	0	0	0	704.951	0	0	0	0	0	0	0	0	0	366.396	0	0	1228.02	0	0	0	0	0	0	0	0	0	0	0
SAMN15320758	628HLN	DT3P1B9	1.29603	0	9.99941	59300.5	54.4689	0.975306	0	0	0	1018.26	0	0	0	0	67.8139	13.9163	0.999984	0	0	0	0	0	466.538	305.803	166.502	0	0	40.9517	0	0	0	0	0	0	0	235.233	0	0	0	23.9777	0.999996	0	0	0	0	0	0
SAMN15320759	628IHM1	DT5P1F1	519.809	4136.54	2.61097	0	9364.97	3256.84	10.9986	1.99977	0	1651.61	0	0	0	0	0	770.669	0	0	0	0	54.5022	0.999999	489.684	0	0	0	0	0	0	0	0	0	94.5858	0	0	393.911	0	0	941.995	0	0	0	0	0	0	0	1107.99
SAMN15320760	628IHM2	DT5P1E1	404.657	5860.93	6.09227	0	9920.22	0.957894	6.9991	0	0	2684.22	0	0	0	0	178.408	696.281	0	0	0	0	0.990949	0	270.538	0	0	0	0	0.991373	0	0	0	0	1023.52	0	0	1456.49	0	0	0	0	0	0	0	0	0	0	0
SAMN15320762	632IHF	DT2P1G8	573.107	8695.49	0	0	4228.5	2176.78	0	0	0	0	0	0	0	0	515.754	53.308	0	0	0	0	0	1747	0	0	483.558	0	0	0	0	0	30705.6	0	22.8379	0	0	0	0	0	0	0	0	0	0	0	0	0	0
SAMN15320763	637RSF	DT4P1F8	1.40591	0	26195.5	1.99837	479.217	71.3996	0.999912	0	0.999976	1591.15	0	0	0	0	0	0	0	0	0.999994	0	26.8761	0	670.719	0	0	0	0	40.9715	0	0	0	0	0	0	0	335.497	0	0	0	0	0	0	0	0	0	0	0
SAMN15320764	651RSN	DT4P1B7	14.0591	0	12120.3	0	32.2003	21.8959	2.99974	0	0	242.67	0	0.899997	0	0	32.6392	0	0	1.82399	23360.9	0	1.91972	0	82.2487	0	0	0	0	0	0	0	0.999947	0	6.85317	0	0	51.4627	0	2.82785	0	0	0	0	0	0	0	0	0
SAMN15320766	659RSF	DT3P1G3	0	0	21583.7	15.9869	1972.55	509.11	0	0	0	6606.72	0	0	0	0	0.997263	0.994022	0	0	0	0	0	0	2843.3	195.874	0	0	0	142.832	0	0	0	0	0	0	0	1811.99	0	0	0	0	0	0	0	0	0	0	0
SAMN15320767	659RSM	DT3P1F4	0	0	20740.8	64.9469	813.143	0.975306	0	0	0.99999	1502.49	0	0	0	0	85.7646	0	0	0	0	0	0	106	563.294	41.9729	0	0	0	0	0	0	0	0	0	0	0	718.495	0	0	0	0	0	0	0	0	0	0	0
SAMN15320768	660RSN	DT1P4C5	0	0	6982.59	0	14814.5	4382.93	0	0	0	0	0	0	0	0	0	0	0	0	0	0	803.675	0	0	0	2678.09	0	0	998.988	0	0	0	0	0	0	0	0	0	0	0	0	0	0	0	0	0	0	0
SAMN15320770	661RSN	DT5P2D5	8.10935	1.9993	1077.46	0	6420.58	968.431	1.99974	4.99941	0	7647.41	0	0	0	0	1.99338	0	0	0	0	0	0	0.999999	3600.39	0	145.474	0	0	0	0	0	0	0	93.5902	0	0	2390.06	0	0.942614	0	0	0	0	0	0	0	0	0
SAMN15320771	663IHF	DT2P1E8	576.036	36066.6	0	0	6066.98	683.442	0	0	0	0	0	4.49999	0	0	1931.33	45.4105	0	0	0	0	0	9976.99	0	4.9969	437.695	0	0	4.99743	0	0	0	0	58.5842	0	0	0	0	0	0	0.982302	0	0	0	0	0	0	0
SAMN15320772	674IHF	DT2P1D8	5982.96	52682.8	0	0	3519.66	243.259	0	0	0	0	0	2.69999	0	0	246.405	51.3337	0	1.83561	0	0	5.98587	0	0	0	5.98216	0	0	0	0	0	0.999956	0	0	0	0	0	0	0	0	0	0	0	0	0	0	0	0
SAMN15320773	688IHF	DT2P1C8	5310.27	81.9763	0	0	9413.61	0.965314	0	3	0	0	0	0	0	0	0.99759	591.324	0	0.917804	0	0	327.227	0	0	0	1204.41	0	0	9.99486	0	0	1.99991	0	46.6688	0	0	0	0	0	0	0	0	0	0	0	0	0	0
SAMN15320774	726IHF	DT2P1F6	31974.9	84.9754	0	0	20136.8	2383.36	0	0	0	0	0	6353.98	0	0	3.99036	118.462	0	4158.57	0	0	206.512	3.99999	0	0.99938	216.355	0	0	0	0	0	0	0	44.6829	5	0	0	0	0	0	0.982302	0	0	0	0	0	0	7.99998
SAMN15320777	736ITF	DT1P2A8	0	0	2.99982	0.999183	8.87802	0.884725	0.999874	0	4.99762	0	4927.03	1.79999	0	0	0	0.975199	3670.26	1.83561	0	0	0	0	0	2.98898	0.997056	0	6223.71	1.99399	4481.11	0	0	0	0	0	0	0	0	0	0	0	0	0	0	1.99998	0	0	0
SAMN15320779	738ITF	DT1P1D7	0	0	6.99959	0	0	1.76945	14827.1	0	0	0	0	0	0	0	0	0	0	0	0	0	0	0	0	2.98898	0	0	0.948158	0	0	0	0	0	0	0	0	0	0	1.8852	0	0	0	0	0	0	0	0	0
SAMN15320780	740ITF	DT1P1D8	0	0	6.99959	0	0.986447	1.76945	1.99975	0	1.99905	0	3241.03	0.899997	0	0	0	0	3005.42	0	0	0	0	0	0	0	0	0	4945.59	0.996994	3828.15	0	0	0	0	0	0	0	0	0.942598	0	0.999348	0	0	0	0	0	0	0
SAMN15320782	742IHN	MBB3	0.999894	0	0.99995	0.999992	0	125.301	0	0	10.9956	0	2602.51	0	0	0	0	140	12.8192	0	0	0	29.7558	0	0	0	0	0	168.046	10.8097	11.6513	0	131.623	0	22.921	0	0	0	0	0	0	0	0	0	0	0	0	0	0
SAMN15320783	744ITF	DT1P1E1	0	0	19.9988	0	0.986447	149.518	26683.6	0	0	0	5.2037	19.7999	0	0	0	0	4.87418	11.0136	0	0	0	0.999999	0	1.99266	0	0	1.89632	1.99399	1.90645	0	0	0	0	0	0	0	0	22.6224	0	3.99739	0	0	0	13.9998	0	0	0
SAMN15320787	748ITF	DT1P1E5	0	0	15.9991	0	0	0.884725	21768.2	0	0	0	5.2037	2.69999	0	0	0	0	0	0	0	0	0	0	0	0	0	0	0.948158	1.99399	0.953226	0	0	0	0	0	0	0	0	0.942598	0	0	0	0	0	0	0	0	0
SAMN15320788	749IHF	DT2P2A2	5877.52	76929.8	0	0	5002.24	637.107	0	21	0	0	0	6256.78	0	0	4876.22	140.18	0	2.75341	0	0	30.927	0	0	0	63.8097	0	0	0	0	0	0	0	21.845	0	0	0	0	47.1308	0	136.54	0	0	0	0	0	0	0
SAMN15320790	751RSM	DT1P4C6	0	0	22614.7	0	4948.02	435.285	0	0	0	0	0	0	0	0	0	0	0	0	0	0	40.4244	0	0	352.7	374.893	0	0	405.776	0	0	0	0	0	0	0	0	0	0	0	0	0	0	0	0	0	0	0
SAMN15320791	752RSF	DT3P1F3	0	0	31328.2	15.9869	738.248	0	0	0	0	2786.39	0	0	4	0	0	0	0	575.451	0	0	148.353	0	1147.66	0	0	0	0	0	0.999955	0	0	0	0	0	0	812.982	0	152.682	0	0.999072	0	0	0	0	0	0	0
SAMN15320792	753RSF	DT3P1D1	0	0	20067.8	17.9853	607.912	76.0739	0	0	0	3573.15	0	613.792	0	0	8.97537	38.7669	0	443.29	0	0	0	0	1284.66	135.912	132.603	0	0	91.8917	0	0	0	0	66.8419	0	0	909.437	0	154.567	0	0	0	0	0	0	0	0	0
SAMN15320793	753RSM	DT3P1C1	10.3683	0	19993.8	17.9853	732.412	114.111	0	0	0	1520.94	0	0	0	0	0	0	0	97.2852	0	0	0.99566	0	758.723	70.9542	57.8269	0	0	0	0	0	0	0	0	0	0	690.936	0	22.6196	0	0	0	0	0	0	0	0	0
SAMN15320794	754RSF	DT1P4C8	0	0	18758.9	0	1090.02	1.76945	0	0	0	0	0	0	0	0	10.976	0	0	94.5338	0	0	35.6119	424.999	0	48.8201	44.8675	0	0	25.9218	0	0	0	0	0	0	0	0	0	0	0	0	0	0	0	0	0	0	0
SAMN15320795	754RSM	NoMBB5	0	0	4181.75	4.99592	0	0	0	0	0	0	0.84466	0	0	0	0	2.99963	0.854605	0	0	0	51.9353	0	0	135.918	0	0	0	7.99523	0	0	37.9983	0	0	0	0	0	0	0.942616	0	0	0	0	0	0	0	0	0.999998
SAMN15320796	776HLF	DT1P2C1	0.970657	0.75576	5.99965	17339.8	0	30.0806	0	0	0	0	0	310.499	0	0	1.99564	0	0	27.5341	0	0	0	0	0	9.96328	0	0	0	7.97595	0	0	0	0	0	0	0	0	0	32.9909	0	4.99674	0	0	0	0	0	0	0
SAMN15320797	777RSF	DT1P1D2	0.970657	0	15192.1	0	0.986447	4719.12	0.999874	0	0	0	0	1563.29	0	0	0	183.337	0.974837	0.917804	0	0	388.844	0	0.978478	0	0	0	0	5.98196	0	0	0	0	1.97991	0	0	0	0	193.233	0	0	0	0	0	0.999989	0	0	0
SAMN15320798	778RSF	DT1P4E2	0	0	25254.5	0	21148.4	0	0	0	0	0	0	8540.97	0	0	0.997822	0	0	0.917804	0	0	13.4748	2	0	4626.95	2.99117	0	0	1858.4	0	0	0	0	0	0	0	0	0	2.82779	0	0	0	0	0	14749.8	0	0	0
SAMN15320799	778RSM	DT1P4E1	0	0	23460.6	0	14740.5	5904.65	0	0	0	0	0	0.899997	0	0	1.99564	535.384	0	0	0	2.99987	897.036	0	0	7865.01	3.98822	0	0	1165.49	0	0	0	0	0	0	0	0	0	0.942598	0	0	0	0	0	1.99998	0	0	0
SAMN15320800	785RSL	DT1P4D1	0	0	46851.2	0	16207.3	4006.03	0	0	0	0	0	2.69999	0	0	4134.97	889.381	0	1.83561	0	0.999958	318.582	0.999999	0	2432.04	3884.53	0	0	172.48	0	0	7912.65	0	0	0	0	0	0	767.275	0	0	0	0	0	0	0	0.997926	0
SAMN15320801	788RSF	DT1P4F2	0	0	7075.58	0	1019	2894.82	0	0	0	0	0	0	0	0	0	0	0	0	2.99998	0	0	14469	0	3075.66	3290.29	0	0	1651.02	0	0	0	0	804.833	0	0	0	0	0	0	0	0	0	0	1.99998	0	0	0
SAMN15320802	788RSM	DT1P4F1	0	0	189.989	0	5831.87	2389.64	0	0	0	0	0	0	0	0	0	631.929	0	0	1.99999	0	834.474	0	0	685.474	25.9235	0	0	225.321	0	0	0	0	0	0	0	0	0	0	0	545.644	0	0	0	0	0	0.997926	0
SAMN15320803	792RSF	DT1P4D2	0	0	1184.93	0	8867.17	1.76945	0	0	0	0	0	0	0	0	2578.37	0	0	0.917804	0	0	0	4858.99	0	2423.07	3647.23	0	0	3619.09	0	0	0	0	0	0	0	0	0	145.16	0	1286.16	0	0	0	0	0	0	0
SAMN15320804	792RSM	DT1P4D3	0	0	236.986	0	10175.2	0.884725	0	0	0	0	0	2.69999	0	0	1572.57	0	0	0	1.99999	0	385.956	10167	505.873	0.996328	721.869	0	0	1.99399	0	0	1798.92	0	0	0	0	0	0	0	0	0.999348	0	0	0	0.999989	0	0	0
SAMN15320805	793RSL	DT1P1D1	0	0	1625.9	0	6531.26	15850.7	7.99899	0	0	0	0	3.59999	0	0	0	0	0	2.75341	0	0	0.962485	2	0	334.766	0	0	0.948158	1663.98	0.953226	0	0	0	704.847	0	0	0	1405.88	0	0	0	0	0	7326.43	0	0	0	0
SAMN15320806	793RSM	DT1P1C8	0	0	9909.42	0	419.24	55.7377	0	0	0	0	0	0	0	0	0	0	0	0	0	0	0	0	0	0	0	0	0	11.9639	0	0	0	0	0	0	0	0	0	6.59819	0	77.9492	0	0	0	0	0	0	0
SAMN15320807	793RSN	DT1P1D5	0	0	19830.8	0	111.468	6055.94	1.99975	0	0	0	0.867283	2.69999	0	0	846.153	0	0.974837	3.67121	0	0	0	0	0	874.776	0	0	0.948158	544.359	0	0	0	0	0	0	0	0	0	1.8852	0	0	0	0	0.999104	0	0	0	0
SAMN15320808	795RSM	DT1P1C7	0	0	18874.9	0.999183	27.6205	1424.41	0	0	0	0	1.73457	0	0	0	0	0	0	36.7121	0	0	26.9496	0	0	24.9082	0	0	0	17.9459	0	0	108.995	0	0	0	0	0	0	0	0	0	0	0	0	609.993	0	0	0
SAMN15320809	796RSF	DT1P1B4	0	8.31336	33883	0	498.155	2371.95	0	0	0	0	0	662.398	0	0	0	0	0	1707.11	0	0	102.986	2670	0	58.7833	0	0	0	0	0	0	0	0	0	0	0	0	0	216.798	0	416.728	0	0	0	0	0	0	0
SAMN15320810	823IHF	DT2P2A3	42219.5	148.957	0	0	228.089	17.3756	0	1073	0	0	0	316.799	0	0	0	0.987186	0	68.8353	0	0	0.997644	0	0	0	8.97324	0	0	0	0	0	0	0	0.992953	0	0	0	0	0	0	3.92921	0	0	891.201	0.976332	0	1.98521	0
SAMN15320811	828HLF	DT1P2B8	0	0	2.99982	7639.76	5311.03	3255.79	0	0	0	0	0.867283	0.899997	0	0	0	430.063	0	940.749	0	0.999958	1245.46	0	0	1379.91	200.408	0	0	584.238	0	0	0	0	0	0	0	0	0	0	0	0	0	0	0	3080.97	0	0	0
SAMN15320812	828HLN	DT1P2C2	0	0	19.9988	582.524	2584.49	1.76945	0	0	0	0	0	0	0	0	0	3.90079	0	0	0	0	19.2497	0	0	51.809	378.881	0	0	0	0	0	0	0	0	0	0	0	0	0	0	0	0	0	4.99552	0	0	0	0
SAMN15320813	830HLF	DT3P1D10	0	0	19.9988	30601	400.736	0	0	0	0	2478.33	0	182.698	0	0	0	88.468	0	1333.54	0	0	1.99132	0	1386.2	256.834	357.928	0	0	87.8964	0	0	0	0	0	0	0	832.667	0	189.439	0	164.847	0	0	0	0	0	0	0
SAMN15320814	831HLF	DT3P1C10	1.94405	0	15.9991	31080.6	27.2345	0	0	0	0	156.798	0	13.4998	0	0	8.97537	0	0	0	1.99997	0	0	0	16.2857	0	31.9045	0	0	0	0	0	0	0	0	0	0	23.6217	0	4.71241	0	0	0	0	0	0	0	0	0
SAMN15320815	832HLF	DT3P1B10	0	0	8.99947	25710	17.5079	1.95061	0	0	0	108.836	0	0	0	0.999983	0	14.9103	2.99995	0	0	0	0	0	37.3614	11.9923	12.9612	0	0	0	0	0	0	0	0	0	0	36.4169	0	6.59737	0	0	0.999996	0	0	0	0	0	0
SAMN15320816	833HLN	DT3P1A10	0	0	10.9994	26435.4	142.981	0	0	0	0	514.666	0	0	0	0	51.8577	0	0	0	0	0	26.8828	0	238.538	1.99871	117.648	0	0	24.9706	0	0	0	0	0	0	0	157.478	0	0.942481	0	0	0	0	0	0	0	0	0
SAMN15320817	836RSF1	DT5P2G5	0.810935	0.999648	17620.6	0	2703.91	4483.9	8.99884	0	0	4397.17	0	0	0	0	0	0.991853	0	0	0	0	134.769	0	1916.07	1.99502	4.98199	0	0	522.454	0	0	0	0	0	0	0	979.854	0	211.145	0	0	0	0	0	0	0	0	0
SAMN15320818	836RSF2	DT5P2F5	3.24374	0	17869.5	0	3879.91	1435.88	0	0	0	3572.76	0.930344	0	0	0	0	0	0	0	6.63258	0	0	0	1864.68	0	467.311	0	0	0	0	0	0	0	296.701	0	0	1331.42	0	0	0	0	0	0	0	0	0	0	0
SAMN15320819	836RSM	DT5P2D4	4.86561	0	15641.5	0	214.084	1.91579	0	3.99953	0	1290.99	0	0.899994	0	0	342.862	0	0	0	2.84253	0	0	0	1326.51	0	206.254	0	0	41.6377	0	0	0	0	3.98256	0	0	667.68	0	0	0	0	0	0	1292.83	0	0	0	0
SAMN15320820	836RSN	DT5P2E4	3.24374	3.99859	1181.03	0	7426.48	271.084	2.99961	0	0	8298.95	0	0	0	0	0	0	0	0	3.79005	0	0	0	2694.72	0	37.8631	0	0	335.084	0	0	0	0	311.635	0	0	3013.42	0	0	0.999994	0	0	0	898.188	0	0	0	0
SAMN15320821	837RSF	DT5P2B3	2.4328	1.9993	24771.2	0	19.5511	30.6526	0.999871	0	0	85.5083	0	0	0	0	0.996692	0	0	0	0	0	0	0	55.2713	0	16.9388	0	0	22.8016	0	0	0	0	7.96512	0	0	50.2237	0	0.942614	0	0	0	0	0	0	0	0	0
SAMN15320822	837RSM	DT5P2A4	0.810935	0.999648	10976.5	0	1971.73	1864.06	4.99936	0	0	4013.31	0	0	0	0	0	0	0	0	0	0	151.615	0	3348.28	0	28.8955	0	0	173.49	0	0	0	0	133.416	0	0	908.95	0	1.88523	0	0	0	0	0	0	0	0	0
SAMN15320823	838RSF	DT1P4D6	0	0	70175.9	0	515.912	181.369	0	0	0	0	0	2.69999	0	0	14.9673	0	0	1.83561	0	0	0	0	0	0.996328	370.905	0	0	0	0	0	0	0	0	0	0	0	0	28.2779	0	0	0	0	0.999104	0	0	0	0
SAMN15320824	838RSM	DT1P4D5	0	0	51703	0	144.021	1876.5	0	0	0	0	0	2.69999	0	0	2508.52	0	0	0.917804	0	0	0	0.999999	0	1010.28	106.685	0	0	0	0	0	0	0	0	0	0	0	0	0	0	0	0	0	0.999104	0	0	0	0
SAMN15320825	838RSN	DT1P4D4	0	0	26396.5	0	5179.83	0	0	0	0	0	0	0	0	0	463.987	87.7679	0	0.917804	0	0	25.9871	0.999999	0	1.99266	2906.42	0	0	525.416	0	0	0	0	0	0	0	0	0	324.254	0	0	0	0	0	0	0	0	0
SAMN15320826	839RSF	DT5P2C3	0.810935	0	22445.7	0	139.79	0	8.99884	0	0	354.116	0	0	0	0	169.438	0.991853	0	0	1.89502	0	13.8733	0	240.478	0	51.8127	0	0	0	0	0	0	0	0	0	0	35.452	0	3.77045	0	0	0	0	0.999097	0	0	0	0
SAMN15320827	840RSM	DT5P2E3	4.05467	4.99824	80.0699	0	1833.89	5448.5	3.99949	0	0	7985.73	0	0	0	0	0	0	0	0	2.84253	0	0.990949	0.999999	4566.18	0	1495.59	0	0	0	0	0	0	0	0.99564	0	0	1605.19	0	0	0.999994	0	0	0	6.99368	0	0	0	0
SAMN15320828	841RSF	DT5P2B1	2.4328	0	5320.3	0	3806.6	0	12.9983	0	0	5413.97	0	0	0	0	620.939	0	0	0	1.89502	0	0	0	2722.84	0	10.9604	0	0	358.877	0	0	0	0	0	0	0	1107.88	0	0	0	0	0	0	0	0	0	0	0
SAMN15320829	841RSM1	DT5P2G3	0.810935	0	15668.5	0.998926	4464.49	0.957894	0	0	0	6641.76	0	1734.29	0	0	4.98346	0.991853	0	0	0	0	0	3310	4503.15	0.997511	953.553	0	0	0	0	0	0	0	249.906	0	0	2311.27	0	0	0	719.338	0	0	0	0	0	0	0
SAMN15320830	841RSM2	DT5P2F3	6.48748	0	16736.3	0	5213.3	1.91579	4.99936	0	0	6301.59	0.930344	0	0	0	362.796	0	0	0	3.79005	0	249.719	0	3001.13	0	2.98919	0	0	0	0	0	0	0	216.054	0	0	1852.37	0	20.7375	0	0	0	0	1759.41	0	0	0	0
SAMN15320831	841RSN1	DT5P2A1	1.62187	0	6660.6	0	578.712	0.957894	4.99936	0	0	1462.93	0	0	0	0	602.002	0	0	0	0	0	50.5384	0	1706.62	0	21.9208	0	0	51.5514	0	0	0	0	126.446	0	0	811.457	0	0	0	0	0	0	0	0	0	0	0
SAMN15320832	841RSN2	DT5P2H2	2.4328	0	9643.2	0	2691.21	339.094	0.999871	0	0	3175.89	0	0	0	0	179.405	0	0	0	1.89502	0	42.6108	0	1758.98	0	13.9496	0	0	0.991373	0	0	0	0	3.98256	0	0	1095.07	0	0	0	0	0	0	0	0	0	0	0
SAMN15320833	841RSN3	DT5P2B5	2.4328	1.9993	9739.8	0	1765.46	876.473	0.999871	0	0	4765.23	0	0	0	0	1.99338	1.98371	0	0	0	0	0	0	3018.59	0	1068.14	0	0	0.991373	0	0	0	0	170.254	0	0	1454.52	0	0	0	0	0	0	0	0	0	0	0
SAMN15320834	841RSN4	DT5P2G2	1.62187	0.999648	8365.56	0	1590.48	1749.11	1.99974	0	0	2867.31	0	0	0	0	863.136	0.991853	0	0	0	0	1.9819	0	2526.96	0	0	0	0	11.8965	0	0	0	0	138.394	0	0	932.585	0	0	0	0	0	0	0	0	0	0	0
SAMN15320835	841RSN5	DT5P2C5	0.810935	0	9910.39	0	1800.65	0	3.99949	0	0	4179.68	0	0	0	0	1034.57	0	0	0	0	0	115.941	0	2376.66	0	7.97118	0	0	707.84	0	0	0	0	251.897	0	0	826.229	0	0	0	0	0	0	0	0	0	0	0
SAMN15320836	842RSM	DT5P2C1	2.4328	0	5980.87	0	2430.2	632.21	5.99923	0	0	3460.3	0	0	0	0	667.784	0	0	0	1.89502	0	0	0	1624.2	108.729	92.665	0	0	61.4651	0	0	0	0	0.99564	0	0	1079.32	0	0	0	0	0	0	0	0	0	0	0
SAMN15320837	843RSF	DT1P4F6	0	0	38455.7	0	1844.66	0.884725	0	0	0	0	0	2.69999	0	0	7.98258	0	0	4.58902	0	0	0	3	0	0.996328	1.99411	0	0	0.996994	0	0	1.99991	0	64.347	0	0	0	0	1.8852	0	249.837	0	0	0	0.999989	0	1.99585	0
SAMN15320838	843RSM	DT1P4F5	0	0	61984.4	0	12973.7	1824.3	0	0	0	0	0	1.79999	0	0	1307.15	0	0	1.83561	0	0	497.605	0	0	4693.7	1260.28	0	0	2469.55	0	0	0.999956	0	0	0	0	0	0	0.942598	0	2.99805	0	0	0	0	0	0	0
SAMN15320839	843RSN	DT1P4F4	0	0	64199.2	0	8690.59	5840.95	0	0	0	0	0	0	0	0	0	804.539	0	0	0	0	0	0	0	2126.16	1118.7	0	0	910.255	0	0	0	0	0	0	0	0	0	0	0	0	0	0	0	0	0	0.997926	0
SAMN15320840	844RSF	DT1P4F3	0	0	33896	0	3650.84	673.275	0	0	0	0	0	0	0	0	2158.29	0	0	0	0	0	92.3985	2	0	317.829	0.997056	0	0	157.525	0	0	0	0	0	0	0	0	0	0	0	0	0	0	0	0	0	0	0
SAMN15320841	844RSL	DT5P1E12	0	0.999648	53.0898	0	3.91022	744.283	0	0	345.825	9012.76	0	0	0	0	0	1.98371	0	0	0	0	0	0	3637.24	2.99253	0	0	0	0	0	0	0	0	110.516	0	0	1990.24	0	36.7619	0	0	0	0	1.99819	0	0	0	0
SAMN15320842	844RSM	DT1P4E3	0	0	30346.2	0	3583.76	1499.61	0	0	0	0	0	0	0	0	61.865	0	0	0.917804	0.999994	0	382.106	0	0	3189.25	1446.73	0	0	0	0	0	0	0	1.97991	0	0	0	0	0	0	0	0	0	0	1.99998	0	0	0
SAMN15320843	844RSN	DT3P1A1	16.2004	48.9515	18269.9	14.9878	73.9221	126.79	0	0	0	2381.48	0	0	0	0	74.7947	115.307	0	0	0	0	0	0	670.588	116.925	41.8746	0	0	0	0	0	0	0	0	0	0	644.677	0	0	0	133.876	0	0	0	0	0	0	0
SAMN15320844	850RSN	DT1P1B1	0	5.29032	10039.4	0	0	1217.38	1.99975	0	0	0	0	0	0	0	0	88.7431	0	0.917804	0	0	0	3.99999	0	0	0	0	0	108.672	0	0	0.999956	0	0	0	0	0	0	0.942598	0	0	0	0	0	0	0	0	0
SAMN15320845	851RSM	DT1P1B2	0.970657	9.82488	9940.42	0	1906.8	759.094	0.999874	0	0	0	0.867283	0	0	0	0	132.627	0	0	0	0	108.761	2	0	502.149	0.997056	0	0	617.139	0	0	0	0	197.991	0	0	0	0	0	0	0	0	0	25.9767	0	0	0	0
SAMN15320846	853RSF	DT5P2E1	2.4328	1.9993	23801.6	0	669.625	141.768	3.99949	0	0	635.735	0	0	0	0	0	0	0	0	0	0	0	0.999999	439.261	0	61.7767	0	0	34.6981	0	0	0	0	30.8648	0	0	269.829	0	11.3114	1.99999	0	0	0	171.845	0.999981	0	0	0
SAMN15320847	853RSN	DT1P4E4	0	0	35972.9	0	6645.69	1189.07	0	0	0	0	0	1.79999	0	0	691.491	88.7431	0	0	1508.99	0	0	0	0	4.98164	0	0	0	541.368	0	0	0	0	0	0	0	0	0	0.942598	0	0	0	0	0	0.999989	0	0	0
SAMN15320848	854RSN	DT1P1B3	0	6.04608	13975.2	0	297.907	685.662	0	0	0	0	0	0.899997	0	0	0	0	0	0.917804	0	0	102.986	0.999999	0	98.6365	0	0	0	0	0	0	0	0	0	0	0	0	0	0	0	0	0	0	0	216.998	0	0	0
SAMN15320849	858ITF	DT1P1E6	0	0	5.99965	0	0	16.8098	14258.2	0	0	0	1.73457	4.49999	0	0	0	0	2.92451	2.75341	0	0	0	0	0	0.996328	0	0	3.79263	0	0.953226	0	0	0	0	0	0	0	0	0.942598	0	0	0	0	0	4.99995	0	0	0
SAMN15320852	862IHiF	DT5P2D10	6.48742	0.999678	4.35166	0	0.901301	5.70225	0	3.99743	0.999474	65.571	0	0	0	0	0	0	0	0	1.89502	0	2.95232	0	43.787	0.998099	0	0	0	0.974806	0	0	0	0	1.98654	0	0	16.9673	0	0	0	0	0	0	0	2.99998	0	0	0
SAMN15320853	863ITL	DT1P1E8	0	0	4.99971	0	0	2966.48	1.99975	0	0	0	1.73457	0.899997	0	0	242.471	0	1.94967	0	0	0	4.81242	0	0	405.505	0	0	1.89632	44.8647	0.953226	0	905.96	0	0	0	0	0	0	116.882	0	1098.28	0	0	0	0	0	344.285	0
SAMN15320854	864ITF	DT1P1F1	1.94131	0	0.999941	0	0	2.65417	12104.5	0	0.999525	0	0	0.899997	0	0	0	0	5.84902	2.75341	0	0	0	0	0	5.97797	0.997056	0	0	0	0	0	0	0	0	0	0	0	0	0.942598	0	0	0	0	0	0	0	0	0
SAMN15320855	865ITF	DT1P1F2	0.970657	0	0	0	92.726	28.3112	23215.1	0	0	0	0	106.2	0	0	0	0	1.94967	34.8765	0	0	0	0	0	49.8164	0	0	0.948158	0.996994	0	0	0	0	0	0	0	0	0	53.7281	0	0	0	0	0	0	0	22.9523	0
SAMN15320856	866ITF	DT1P1F3	0	0	2.99982	0	0	0.884725	20052.5	0	0	0	0	18.8999	0	0	0	0	1.94967	11.9314	1.99999	0	0	0	0	0	0	0	0	0	0	0	0	0	0	0	0	0	0	3.77039	0	0	0	0	0	0	0	0	0
SAMN15320857	870RSF	DT1P1A6	0	0	14564.1	0	0.986447	1676.55	12.9984	0	0	0	0	798.297	0	0	0	0	0	0.917804	0	0.999958	179.985	0	0	0	0	0	0	19.9399	0	0	0	0	0	0	0	0	0	72.5801	0	0.999348	0	0	0	0	0	0	0
SAMN15320858	870RSM	DT1P1A7	0	0	19944.8	0	0	378.662	6.99912	0	0	0	0	459.898	0	0	0	106.297	0.974837	0	0	0	28.8745	0	0	67.7503	0	0	0	0	0	0	0	0	0	0	0	0	0	0	0	0	0	0	0	0	0	0	0
SAMN15320859	872RSF	DT1P4E6	0	0	52408.9	0	643.163	0.884725	0	0	0	0	0	0	0	0	21.9521	0	0	0	0	0	0	0	0	139.486	639.113	0	0	76.7685	0	0	0	0	0	0	0	0	0	19.7946	0	0	0	0	0	0	0	0.997926	0
SAMN15320860	872RSM1	DT1P4E5	0	0	13716.2	0	6216.59	0.884725	0	0	0	0	0	0	0	0	0.997822	0	0	0	0	0	224.259	0	0	1716.67	274.19	0	0	1048.84	0	0	0	0	597.932	0	0	0	0	0	0	973.365	0	0	0	0	0	0.997926	0
SAMN15320861	872RSM2	DT1P4E7	0	0	29463.3	0	12890.9	1716.37	0	0	0	0	0	0	0	0	11.9739	0	0	0	0	0	0	0	0	1579.18	1320.1	0	0	805.571	0	0	0	0	0	0	0	0	0	220.568	0	0	0	0	0	0	0	0	0
SAMN15320862	873RSF	DT5P2B2	0.810935	0	15885.2	0	134.902	17.2421	0	0	0	189.605	0	0	0	0	49.8346	0	0	0	0	0	0	44.9999	95.0278	0	41.8487	0	0	11.8965	0	0	0	0	0	0	0	93.5539	0	0	0	0	0	0	0	0	0	0	0
SAMN15320863	875RSF	DT1P1A8	0	0	14288.2	0	9.86447	2029.56	1.99975	0	0	0	0	0	0	0	0	82.8919	0.974837	1501.53	0	0	39.4619	489.999	0	0	0.997056	0	0	48.8527	0	0	0	0	0	0	0	0	0	640.967	0	0	0	0	0	0	0	0	0
SAMN15320864	880RSM	DT5P2D3	1.62187	0	14577.1	0	3601.31	505.768	0.999871	11.9986	0	2244.59	0	0	0	0	0	0	0	0	3.79005	0.999501	0	0	1587.35	0	210.24	0	0	1.98275	0	0	0	0	0	0	0	565.263	0	0	0	0	0	0	0	0	0	0	0
SAMN15320870	964IHN	MBA5	595.937	0	0	0	0	1474.01	0	383.797	0	0	0	0	0	0	0	479	0	0	0	1.99458	817.293	0	0	0	0	0	0.767332	0	0	0	0	0	222.234	0	0	0	0	0	0	0	0	0	0	0	0	0	0
SAMN15320872	977IMF	DT2P1D6	77.1302	179.948	0	0	6255.75	8153.04	0	0	0	0	0	22781.6	0	0	7521.83	291.22	0	792.065	0	0	171.595	0	0	29.9814	60.8186	0	0	0	0	0	0	0	31.7745	0	0	0	0	0	0	0	0	0	0.999104	0	0	0	0
SAMN15320873	985IMF	DT2P1C6	75.1775	328.905	0	0	30.4775	10.6184	0	3	0	0	0	0	0	0	2.99277	0	0	5.50682	0	0	0	6.99999	0	0	1.99405	0	0	0	0	0	0	0	0	0	0	0	0	0	0	0	0	0	0	0	0	0	0
SAMN15320875	A51IHF	HT1A51IHF	995.787	7.99956	0	0.999143	0	25.8547	0	8.99999	5.99822	0	0	0	0	0	0	16.9979	0	0	0	343.998	31.8044	0	0	0.999394	0	2	0	1.99653	0	0	0.999956	0	0	0	0	0	0	0	2.99998	0	0	0	0	0.999989	0	0.997926	0.999998
SAMN15320876	A54IHN	DT2P1A4	626.805	25.9925	0	0	30305.4	3779.2	0	0	0	0	0	2.69999	0	0	2.99277	311.951	0	0.917804	0	0	6.98351	0	0	0.99938	0	0	0	6.9964	0	0	0	0	76.4574	0	0	0	0	0	0	0	0	0	0	0	0	521.118	0
SAMN15320877	A55IHF	CT1A55IHF	8670.27	23245.3	0	0	0	249.591	0	1.99894	0	0	2	0	0	0	0	24.9976	0	0	0	0	12.8942	0	0	0	0	33	0	2.35039	0	2	0	0	5.97988	0	0	0	0	0.998801	0	0	0	0	0	3	0	0	0
SAMN15320878	A59IHF	CT1A59IHF	2951.41	175.896	0	0	0	151.925	0	1112.41	0	0	0	0	0	0	0	119.989	0	0	0	0	27.7721	0	0	0.634663	0	29	0	0.783463	0	0	0	0	80.7283	30728	0	0	0	0	0	6	0	0	12	38	0	3	0
SAMN15320879	A60IHF	DT2P1H5	40273.7	113.967	0	0	3638.62	657.378	0	0.999998	0	0	0	704.698	0	0	2038.08	41.4618	0	0	0	0	0	0	0	0	3.98811	0	0	0	0	0	0	0	9.92953	0	0	0	0	3.77047	0	0	0	0	0	0	0	0	0
SAMN15320880	A65RSF	DT1P2C4	0	0	6638.61	0.999183	889.775	0	0.999874	0	0	0	0	1564.19	0	0	0	0.975199	0	20.1917	0.999994	0	0	0	0	463.292	427.737	0	0	60.8166	0	0	0	0	0	0	0	0	0	110.284	0	528.655	0	0	0	0	0	0	0
SAMN15320881	A65RSM	DT1P1C5	0	0	13108.2	0	0.986447	670.621	0	0	0	0	0	0	0	0	0	13.6528	0	0	0	0	0	0	0	52.8054	3.98822	0	0	20.9369	0	0	225.99	0	0	0	0	0	0	12.2538	0	20.9863	0	0	0	342.996	0	34.9274	0
SAMN15320883	A70RAN1	HT1A70RMN1	0	0.999953	0	9.99939	0	621.892	0	0	7508.35	0	0	0	240.995	0	0	0	1.86325	0	0	0	63.9449	0	0	0	0	0	0	12.7225	0	0	0	0	0	0	0	0	0	0	0	0	0.999993	0	0	1.95246	0	0	0
SAMN15320884	A70RAN2	HT1A70RMN2	0	0	0	21.9987	0	303.215	0	0	17765.7	0	0	0	75.9984	0	0	0	0	0	0	0	13.9011	0	0	60.6098	0	0	0	31.3168	0	0	0	0	0	0	0	0	0	0	0	0	0	0	0	0.976232	0	0	0
SAMN15320885	A78IHN	DT2P1D9	3001.24	157.954	0	0	16731.2	10.6184	0	0	0	0	0	3.59999	0	0	11303.7	161.898	0	1.83561	0	0	114.729	0	0	5.99628	4143.64	0	0	0.999486	0	0	0	0	703.011	0	0	0	0	0	0	148.328	0	0	0	0	0	51.6155	0
SAMN15320886	A79IHN	DT2P1C9	2547.25	87.9746	0	0	12779.9	6114.3	0	3	0	0	0	0	0	0	0.99759	633.773	0	0	0	0	160.621	0	0	0	2657.08	0	0	0	0	0	0	0	153.908	0	0	0	0	0	0	0	0	0	0.999104	0	0	0	0
SAMN15320887	A83IHF	CT1A83IHF	5678.86	17655.6	0	0	0	782.315	0	0	0	0	0	0	0	0	0	105.99	0	0	0	0	134.893	0	0	0	0	1021	0	0.783463	0	0	0	0	55.8122	2	0	0	0	0	0	0	0	0	0	0	0	89	0
SAMN15320888	A90IHF	CT1A90IHF	5845.83	6262.3	0	0	0	9155.95	0	0	0	0	0	0	0	0	0	1041.9	0	0	0	0.997291	677.441	0	0	0	0	1	0	20.37	0	0	0	0	1094.32	4	0	0	0	0	0	542	0	0	0	0	0	2304	0
SAMN15320889	AA11IHF	DT2P2D3	8558.52	1340.61	0	0	2945.5	213.334	0	0	0	0	0	2.69999	0	0	1137.25	98.7186	0	0	0	0	0.997644	0	0	0.99938	59.8216	0	0	0	0	0	0	0	17.8732	0	0	0	0	0	0	0	0	0	4336.11	0.976332	0	0	0
SAMN15320890	AA12IHF	DT2P2D4	6580.48	40815.2	0	0	1115.87	175.687	0	0	0	0	0	1.79999	0	0	0	17.7693	0	0	0	0	0	0	0	4.9969	32.9019	0	0	3.99794	0	0	0	0	56.5983	0	0	0	0	0	0	0	0	0	0.999104	0	0	0	0
SAMN15320891	AA22IHF	CT1AA22RSF	34042.2	17.9894	0	0	0	994.418	0	0	0	0	0	0	0	0	0	799.924	0	0	0	0.997291	418.565	0	0	0	0	2	0	31.3385	0	0	0	0	631.874	7	0	0	0	0	0	0	0	0	0	0	0	0	0
SAMN15320892	AH20RSF	DT1P1B8	0	1.51152	9221.46	0	0	614.884	0	0	0	0	0	4064.39	0	0	0	0	0	1828.26	0	0	154.96	244	0	499.16	0	0	0	194.414	0	0	0	0	0.989954	0	0	0	0	370.441	0	78.9485	0	0	0	0.999989	0	0	0
SAMN15320893	AH20RSM	DT1P1B7	0	1.51152	8553.5	0	0	647.618	0	0	0	0	0	0	0	0	316.31	0	0	290.026	0	0	32.7245	2	0	310.854	0.997056	0	0	85.7415	0	0	207.991	0	0	0	0	0	0	7.54078	0	134.912	0	0	0	0	0	0	0
SAMN15320894	AH29RSF	DT1P1C2	1.94131	0	14562.1	0	0	38.0432	0	0	0	0	0	107.1	0	0	0	9.75199	0	25.6985	1.99999	0	0	0	0	10.9596	0	0	0	0.996994	0	0	0	0	0	0	0	0	0	1.8852	0	0	0	0	1.99821	0	0	0.997926	0
SAMN15320895	AH29RSM	DT1P1C1	0	0	48207.2	0	0.986447	9059.58	0	0	0	0	0	0	0	0	0	411.534	0	9673.65	0.999994	0.999958	52.9367	0	0	39.8531	0	0	0	0	0	0	6922.7	0	10.8895	0	0	0.988977	2.91474	359.13	0	0	0	0	1671.5	0.999989	0	0	0
SAMN15320897	AH50RSN	DT5P2E2	1.62187	0	5102.71	0	153.476	745.241	0.999871	0	0	767.715	0	0	0	0	0	0	0	0	0	0	0	0.999999	463.503	0	0	0	0	1.98275	0	0	0	0	0	0	0	333.84	0	0	0	0	0	0	0.999097	64.9988	0	0	0
SAMN15320899	B51IHF	DT2P1B8	32728.6	110.968	0	0	3797.89	2.89594	0	0	0	0	0	0.899997	0	0	200.516	69.103	0	0	0	0	153.637	9.99999	0	6.99566	0	0	0	0	0	0	0	0	19.8591	0	0	0	0	0	0	0	0	0	0	0	0	0	0.999998
SAMN15320900	B52IHF	CT1B52IHF	7691.46	5244.9	0	0	0	3140.11	0	0	0	0	0	0	0	0	0	494.953	0	0	0	0	108.113	0	0	69.1782	0	2	0	0	0	0	0	0	102.655	0	0	0	0	0	0	0	0	0	0	0	0	1	0
SAMN15320901	B58IHF	DT2P1A8	26747.6	51.985	0	0	10242.4	2786.86	0	0	0	0	0	0	0	0	1.99518	119.449	0	0	0	0	246.418	0.999999	0	0	111.667	0	0	0	0	0	0	0	19.8591	0	0	0	0	0	0	71.7081	0	0	0	0	0	0	0
SAMN15320902	B60IHF	CT1B60IHF	27744.5	12.9923	0	0	0	938.186	0	0	0	0	0	0	0	0	0	528.95	0	0	0	3.98917	615.945	0	0	8.25061	0	0	0	28.9881	0	0	0	0	200.326	7	0	0	0	0	0	0	0	0	0	974	0	0	0
SAMN15320903	B61IHF	CT1B61IHF	30046	15.9905	0	0	0	9393.7	0	0	0	0	0	0	0	0	0	506.952	0	0	0	0.997291	974.999	0	0	0	0	2	0	6.2677	0	0	0	0	133.551	6	0	0	0	0	0	271	0	0	0	1	0	0	0
SAMN15320904	B64IHF	CT1B64IHF	3377.32	13.9917	0	0	0	5218.72	0	0	0	0	0	0	0	0	0	539.949	0	0	0	0	308.469	0	0	0	0	7090	0	33.6889	0	0	0	0	330.886	10	0	0	0	0	0	2109	0	0	0	0	0	1	0
SAMN15320905	B65IHF	DT2P1F9	67.3669	54.9841	0	0	836.656	14804	0	0	0	0	0	1.79999	0	0	8474.53	1349.48	0	0.917804	0	0	86.795	3	0	0	737.8	0	0	0	0	0	0	0	52.6265	4	0	0	0	0	0	1151.26	0	0	0	0	0	0	0.999998
SAMN15320906	B67IHF	CT1B67IHF	28873.2	23.9858	0	0	0	3345.31	0	0	0	0	0	0	0	0	0	348.967	0	0	0	0	1128.74	0	0	127.567	0	4214	0	107.334	0	1	0.98226	0	388.692	4	0	0	0	0	0	549	0	0	0	1	0	0	0
SAMN15320907	B70IHF	CT1B70IHF	7310.54	14084.7	0	0	0	599.808	0	7683.94	0	0	0	0	0	0	0	111.989	0	0	0	0	34.7151	0	0	0	0	992	0	7.05117	0	0	67.776	0	19.9329	0	0	0	0	0	0	126	0	0	0	79	0	0	0
SAMN15320908	B71IHF	DT2P1E9	10009.4	57522.4	0	0	2949.43	4.82657	0	0	0	0	0	3.59999	0	0	67.8361	71.0774	0	346.93	0	0	0	2	0	0	437.695	0	0	0	0	0	227.99	0	0	0	0	0	0	0	0	0	0	0	0	0	0	40.6968	0
SAMN15320909	B77IHF	CT1B77IHF	15782.8	14.9911	0	0	0	21.7036	0	0	0	0	0	0	0	0	0	76.9927	0	0	0	0	0	0	0	0	0	0	0	9.40156	0	0	12.7694	0	45.8457	3	0	0	0	0	0	170	0	0	811.997	2445	0	0	0
SAMN15320910	B77IHN	DT4P1E11	3098.59	22.9718	8.99955	5.99995	5763.95	302.247	10.999	521.725	0	765.208	0	3.98814	0	0	4.89916	755.571	3.97204	1.9857	0	0	0.953234	0	277.021	30.9934	265.978	0	4.4944	0	0	0	0	0	183.619	0	0	629.96	0	2.9964	0	0	0	0	0	0	5	0	0
SAMN15320911	BB1IHF	DT2P2B1	5257.55	14770.7	0	0	5.89887	0.965314	0	0.999998	0	0	0	215.099	0	0	45.8891	0	0	0.917804	0	0	0.997644	0.999999	0	0	1.99405	0	0	0	0	0	0	0	0	0	0	0	0	0.942616	0	0	0	0	0	0	0	0	0
SAMN15320912	BB22IHF	CT1BB22IHF	321.936	7.99527	0	0	0	3297.96	0	28654.9	0	0	0	0	0	0	0	320.97	0	0	0	2.99187	277.721	0	0	0	0	0	0	0	0	0	0	0	79.7317	0	0	0	0	0	0	931	0	0	0	0	0	376	0
SAMN15320914	BB5IHF	DT2P2D5	34733	94.9725	0	0	18779	7820.97	0	0	0	0	0	0	0	0	0	223.104	0	0	0	0	63.8492	0	0	86.946	37.887	0	0	3.99794	0	0	0	0	149.936	0	0	0	0	0	0	0	0	0	2.99731	0	0	0	0
SAMN15320915	BB8IHF	DT2P2D6	9161.9	41474	0	0	145.505	8.68782	0	0	0	0	0	0	0	0	32.9205	0	0	0	0	0	0	0	0	0	13.9584	0	0	0	0	0	0	0	0	0	0	0	0	0	0	0	0	0	1.99821	0	0	0	0
SAMN15320917	C53IHF	DT5P2F9	50205	3.99859	5.22195	0	2.93266	0	0	7.99906	0	86.4377	2.79103	0	0	0	0	19.8371	0	0	4.73756	0	0	0	51.3926	0	0	0	0	2.97412	0	0	0	0	1.99128	0	0	50.2237	0	0	0	0	0	0	0	0	0	0	0
SAMN15320918	C54IHF	DT4P1B9	49594.1	28.9636	2.99982	0	2524.89	1949.68	3.99965	0	0	235.056	0.973282	0.899997	0	0	1556.79	271.272	0	984.954	2.99998	5.99996	80.6282	0	5.87491	0	216.357	0	0	4.99653	0	0	0	0	110.63	0	0	138.553	0	80.1224	0	0	0	0	0	214.998	0	0	0
SAMN15320919	C54RSF	DT5P1G12	0.810935	0	6695.41	0	1.95511	22.9894	0	3.99953	0	2007.59	0	849.595	0	0	0	2.97556	0	249.641	0	0	0	0	1150.03	0.997511	1.9928	0	0	646.375	0	0	0	0	98.5684	0	0	401.789	0	415.693	0	11.9558	0	0	7392.32	0	0	0	0
SAMN15320920	C54RSM	DT1P2C5	0.970657	0	14369.2	0	565.234	0	1.99975	0	0	0	0	1278.9	0	0	249.455	2.9256	0	0	0	0	0	0	0	0	0.997056	0	0	156.528	0	0	0	0	0	0	0	0	0	13.1964	0	0	0	0	0	0	0	0	0
SAMN15320921	C56IHF	DT1P2B7	0	0	5.99965	0.999183	47.3494	7.96252	11.9985	0	0	0	0	0	0	0	0	3.90079	0	0	0	0	0	0	0	22.9155	24.9264	0	0	3.98798	0	0	0	0	0	0	0	0	0	0	0	6.99544	0	0	0	1.99998	0	0	0
SAMN15320922	C57IHF	CT1C57IHF	46.9906	9.99409	0	0	0	13914	0	6.99631	0	0	0	0	0	0	0	1269.88	0	0	0	0	1200.15	0	0	0.634663	0	5003	0	162.96	0	0	0	0	1493.97	0	0	0	0	0	0	0	0	0	0	0	0	1	0
SAMN15320923	C58IHF	CT1C58IHF	951.81	11.9929	0	0	0	49.3263	0	2.99842	0	0	2	0	0	0	0	0	0	0	0	0	3.96744	0	0	0	1.99987	1	0	0	0	48105	1.96452	0	0	0	0	0	0	0	0	3	0	0	0	2	0	0	0
SAMN15320925	D11IHF	DT2P1F2	3372.25	21484.8	0	0	122.893	11.5838	0	0	0	0	0	31.4999	0	0	0.99759	5.92311	0	4.58902	0	0	0	5657.99	0	0	0.997027	0	0	0	0	0	0	0	0.992953	1	0	0	0	0	0	0	0	0	0	0	0	0	0
SAMN15320926	D20IHF	DT2P1G9	10240.7	48541	0	0	279.213	212.369	0	0	0	0	0	0	0	0	2.99277	10.859	0	1.83561	0	0	3.99058	0	0	0	31.9049	0	0	0	0	0	3.99982	0	0	0	0	0	0	0	0	0.982302	0	0	0	6.83433	0	0	0
SAMN15320927	D3IHF	DT2P1G5	2360.77	40144.4	0	0	491.572	124.525	0	0	0	0	0	3631.49	0	0	32.9205	16.7822	0	2188.96	0	0	0.997644	0.999999	0	0	2.99108	0	0	0.999486	0	0	3.99982	0	5.95772	0	0	0	0	9.42616	0	0	0	0	0	0	0	0	0
SAMN15320929	D54IHF	CT1D54IHF	3827.23	6148.36	0	0	0	480.438	0	614.676	0	0	0	0	0	0	0	40.9961	0	0	0	0	28.764	0	0	0	0	165	0	0	0	0	0	0	2.98994	0	0	0	42	0	0	57	0	0	0	0	0	13	0
SAMN15320930	D55IHF	CT1D55IHF	10629.9	16656.2	0	0	0	5.91916	0	1.99894	0	0	0	0	0	0	0	61.9941	0	0	0	0	64.4709	0	0	0	33.9978	0	0	0	0	1	0	0	3.98658	0	0	0	0	0	0	0	0	0	0	0	0	0	0
SAMN15320931	D57IHF	CT1D57IHF	15277.9	36863.2	0	0	0	9148.06	0	0.999472	0	0	0	0	0	0	0	277.974	0	0	0	0	48.6012	0	0	41.2531	0	0	0	0	0	0	0	0	153.483	0	0	0	0	72.9124	0	81	0	0	0	1	0	0	0
SAMN15320932	D60IHF	CT1D60IHF	43562.3	23.9858	0	0	0	6318.7	0	0	0	0	0	0	0	0	0	474.955	0	0	0	0	424.516	0	0	0.634663	0	0	0	0	0	0	0	0	90.6948	0	0	0	0	0	0	0	0	0	0	1	0	1	0
SAMN15320933	D61IHF	CT1D61IHF	8931.21	21695.2	0	0	0	6588.02	0	0.999472	0	0	0	0	0	0	0	239.977	0	0	0	0	0	0	0	26.6558	0	0	0	0.783463	0	0	0.98226	0	150.494	0	0	0	0	0	0	0	0	0	0	527	0	0	0
SAMN15320934	D62IHF	CT1D62IHF	43392.3	46985.2	0	0	0	5603.47	0	71.962	0	0	0	0	0	0	0	748.929	0	0	0	0.997291	232.095	0	0	5.71196	0	63	0	18.8031	0	0	24.5565	0	65.7786	0	0	0	0	1.9976	0	522	0	0	0	19	0	7	305
SAMN15320935	D63IHF	CT1D63IHF	6.9986	11.9929	0	0	0	3369.97	0	0	0	0	0	0	0	0	0	1155.89	0	0	0	0	0.991861	0	0	29.1945	0	1	0	54.059	0	0	0	0	331.883	0	0	0	0	0	0	0	0	0	0	1	0	0	0
SAMN15320936	D66IHF	CT1D66IHF	12367.5	36898.2	0	0	0	5.91916	0	0.999472	0	0	0	0	0	0	0	96.9908	0	0	0	0	106.129	0	0	0	0	1965	0	4.70078	0	0	0	0	41.8591	0	0	0	0	0	0	97	0	0	0	0	0	0	0
SAMN15320938	D71IHF	CT1D71IHF	94.981	96.9427	0	0	0	8482.15	0	0	0	0	0	0	0	0	0	154.985	0	0	0	38.8944	0	0	0	0	0	8	0	44.6574	0	0	1.96452	0	2.98994	0	0	0	0	0	0	2	0	0	0	2133	0	0	0
SAMN15320939	D74IHF	CT1D74IHF	1903.62	17850.4	0	0	0	5123.03	0	0	0	0	0	0	0	0	0	92.9912	0	0	0	0.997291	55.5442	0	0	0	0	2	0	4.70078	0	0	0	0	39.8658	0	0	0	0	0	0	106	0	0	0	0	0	0	0
SAMN15320940	D75IHF	CT1D75IHF	8078.38	41581.4	0	0	0	7279.58	0	0	0	0	0	0	0	0	0	741.93	0	0	0	433.822	0	0	0	0	0	0	0	24.2874	0	0	0	0	55.8122	0	0	0	0	0	0	0	0	0	0	0	0	0	0
SAMN15320941	D76IHF	CT1D76IHF	18901.2	60817	0	0	0	14749.6	0	0	0	0	0	0	0	0	0	286.973	0	0	0	2.99187	1700.05	0	0	0	0	2	0	0	0	0	0	0	552.142	0	0	0	0	0	0	0	0	0	0	11	0	1	0
SAMN15320942	D79IHF	CT1D79IHF	3712.26	4987.05	0	0	0	2597.52	0	0	0	0	0	0	0	0	0	202.981	0	0	0	0.997291	322.355	0	0	5.0773	0	0	0	0	0	0	707.227	0	26.9094	0	0	0	0	0	0	95	0	0	0	109	0	0	0
SAMN15320943	D88IHFA	DT2P1G10	21031.2	190.945	0	0	13168.2	15207.5	0	0	0	0	0	2147.39	0	0	0	239.886	0	1.83561	0	0	106.748	0	0	0	697.919	0	0	13.9928	0	0	9.99956	0	52.6265	0	0	0	0	0	0	0	0	0	0	0	0	0	0
SAMN15320944	D88IHFB	DT2P1F11	56342.2	61.9821	0	0	29365.5	17.3756	0	0	0	0	0	2.69999	0	0	4.98795	1151.06	0	0.917804	0	0	1634.14	0.999999	0	0	6142.68	0	0	12.9933	0	0	0	0	396.188	1	0	2.96711	0	0	0	2.94691	0	0	0	0	0	0	0
SAMN15320945	D92IHF	CT1D92IHF	43.9912	8909.73	0	0	0	9345.36	0	7427.08	0	0	0	0	0	0	0	78.9925	0	0	0	0	41.6581	0	0	0	0	37	0	3.13385	0	0	0	0	47.839	0	0	0	0	0	0	49	0	0	0	123	0	0	0
SAMN15320946	D93IHF	CT1D93IHF	1387.72	14218.6	0	0	0	1089.12	0	0.999472	0	0	0	0	0	0	0	202.981	0	0	0	0	24.7965	0	0	10.1546	0	0	0	4.70078	0	0	0	0	74.7484	0	0	0	0	0	0	0	0	0	0	1	0	0	0
SAMN15320947	E12IHF	CT1E12IHF	895.821	10.9935	0	0	0	11984.3	0	6012.83	0	0	0	0	0	0	0	754.929	0	0	0	1.99458	499.898	0	0	3.80798	0	4340	0	18.0197	0	0	2.94678	0	741.505	7	0	0	0	0	0	0	0	0	0	0	0	0	0
SAMN15320948	E13IHF	DT5P2H9	23213.8	27.9901	6.09227	0.998926	2.93266	89.0841	0	11.9986	0	128.262	0	0	0	0	0	18.8452	0	0	4.73756	0	0	0	28.1205	0	0	0	0	7.93098	0	0	0	0	17.9215	0	0	19.6956	0	0	0	0	0	0	0	86.9984	0	0	0
SAMN15320949	E17IHF	CT1E17IHF	4415.12	8739.83	0	0	0	1594.23	0	0	0	0	0	0	0	0	0	137.987	0	0	0	0	30.7477	0	0	1.26933	0	0	0	0.783463	0	0	0	0	8.96981	0	0	0	0	0	0	0	0	0	0	1	0	388	0
SAMN15320950	E1HLaF	HT1E1HBF	0	0.999953	0	0	0	1577.06	0	0	16.994	0	0	0	0	21657.3	0	0.983434	0	0	0	0	63.9449	0	0	574.394	0	0	0	0	0	0	0	1.99997	0	0	0	0	0	0	0	0	4658.97	0	0	0	0	0	0
SAMN15320951	E1IHF	HT1E1IHF	449	0	0	0.999939	0	396.843	0	0	0	0	0	0	0	0	0	475.982	0	0	0	0.999887	189.981	0	0	2.79737	0	0	0	0	0	0	0	0	49.915	0	0	0	0	0.999968	0	182.723	0	0	0	0	0	0	2.99997
SAMN15320952	E1IHM	HT1E1IHM	0	0	0	0	0	1131.26	0	0	0	0	0	0	0	3.99969	0	540.889	0	0	0	2.99966	2188.96	0	0	684.424	0.989475	0	0	0	0	0	0.999347	0	1432.56	0	0	0	0	0	1.99999	0	0.999993	0	0	1.95246	0	0	1564.98
SAMN15320953	E23IHF	CT1E23IHF	5255.95	21660.2	0	0	0	2007.58	0	8037.76	0	0	0	0	0	0	0	149.986	0	0	0	0	322.355	0	0	6.98129	0	4808	0	73.6455	0	0	0	0	217.269	0	0	0	0	0	0	0	0	0	0	1	0	197	0
SAMN15320954	E24IHF	CT1E24IHF	3877.22	14768.3	0	0	0	159.817	0	0.999472	0	0	0	0	0	0	0	758.928	0	0	0	0	0	0	0	103.45	0	0	0	55.6259	0	0	0	0	142.52	1	0	0	0	0	0	0	0	0	1621.99	2180	0	0	0
SAMN15320955	E2IHF	DT2P2B8	6233.88	74827.4	0	0	424.718	2.89594	0	0	0	0	0	3640.49	0	0	6.98313	1.97437	0	537.833	0	0	0	3.99999	0	0	12.9613	0	0	0	0	0	0	0	0	0	0	0	0	3.77047	0	0	0	0	0	0	0	5.95563	0
SAMN15320956	E32IHF	DT2P1C5	18336.5	76895.8	0	0	1469.8	168.93	0	500.999	0	0	0	361.799	0	0	1468.45	25.6668	0	2432.18	0	0	25.9387	0	0	0	51.8454	0	0	0	0	0	0	0	3.97181	0	0	0	0	7.54093	0	7.85842	0	0	0	0	0	0	0
SAMN15320957	E42IHF	CT1E42IHF	1457.71	14045.7	0	0	0	13731.5	0	0	0	0	0	0	0	0	0	191.982	0	0	0	0	919.455	0	0	49.5037	0	4	0	0	0	0	0	0	307.964	0	0	0	0	0	0	1	0	0	0	13921	0	0	0
SAMN15320958	E43IHF	CT1E43IHF	1839.63	23600	0	0	0	2993.12	0	0	0	0	0	0	0	0	0	378.964	0	0	0	0.997291	214.242	0	0	0	0	0	0	0.783463	0	0	0	0	63.7853	0	0	0	0	0	0	0	0	0	0	0	0	0	0
SAMN15320959	E44IHF	CT1E44IHF	849.83	5762.59	0	0	0	2792.86	0	0.999472	0	0	0	0	0	0	0	348.967	0	0	0	0	0	0	0	0.634663	0	1	0	3.13385	0	0	0	0	35.8793	0	0	0	0	0	0	0	0	0	0	1	0	0	0
SAMN15320960	E46IHF	CT1E46IHF	3546.29	13998.7	0	0	0	2830.34	0	0	0	0	0	0	0	0	0	112.989	0	0	0	1.99458	42.65	0	0	2.53865	0	2	0	0	0	0	805.454	0	199.329	0	0	0	0	0	0	0	0	0	0	0	0	0	0
SAMN15320961	E47RSF	DT1P4A1	0	0	38698.7	0	12632.4	0.884725	0	0	0	0	0	0	0	0	2182.24	0	0	1563.02	0	0	277.196	0	0	1237.44	1.99411	0	0	0	0	0	0	0	0	0	0	0	0	1379.02	0	0	0	0	0	0	0	0	0
SAMN15320962	E51IHF	CT1E51IHF	19828	5.99645	0	0	0	2822.45	0	0	0	0	0	0	0	0	0	350.967	0	0	0	0	133.901	0	0	0	0	0	0	0	0	0	0	0	68.7686	0	0	0	0	0	0	0	0	0	0	1	0	0	0
SAMN15320963	E58IHF	CT1E58IHF	4681.06	18.9888	0	0	0	7309.17	0	0	0	0	0	0	0	0	0	680.936	0	0	0	1.99458	0	0	0	0	0	0	0	0.783463	0	0	0	0	153.483	0	0	0	0	0	0	0	0	0	0	0	0	0	0
SAMN15320964	E66RSM	DT3P1E3	0	0	32928.1	35.9706	15.5625	1.95061	0	0	0	1026.56	0	0	0	0	310.149	10.9342	0	0.917785	0	0	30.8655	0	269.193	31.9794	306.084	0	0	0	0	0	0	0	0.99764	0	0	249.013	0	0	0	0	0	0	0	0	0	0	0
SAMN15320965	E68IHF	CT1E68IHF	609.878	5.99645	0	0	0	5585.71	0	1.99894	0	0	0	0	0	0	0	360.966	0	0	0	0	317.395	0	0	0	9.99936	1580	0	35.2558	0	0	0	0	68.7686	1	0	0	0	0	0	0	0	0	0	0	0	0	0
SAMN15320966	E7IHF	DT2P1D5	225.533	55509	0	0	456.179	4296.61	0	0	0	0	0	2330.99	0	0	4.98795	19.7437	0	2916.78	0	0	35.9152	0	0	0	346.965	0	0	0	0	0	0	0	1.98591	0	0	0	0	20.7376	0	0	0	0	0	0	0	0	0
SAMN15320967	E7IHN	DT2P1E5	76.1539	9622.22	0	0	15440.3	9216.81	0	0	0	0	0	0.899997	0	0	2800.24	146.103	0	0.917804	0	0	74.8233	3	0	2.99814	0.997027	0	0	10.9943	0	0	0	0	367.393	0	0	0	0	0	0	0	0	0	0	0	0	0	0
SAMN15320968	E9IHF	CT1E9IHF	1847.63	23377.2	0	0	0	1636.65	0	1.99894	0	0	0	0	0	0	0	549.948	0	0	0	0	1292.39	0	0	0.634663	0	5002	0	130.055	0	0	0.98226	0	335.87	0	0	0	0	0	0	0	0	0	0	0	0	0	0
SAMN15320969	F10IHF	DT2P1G2	20110.5	41.9879	0	0	7798.3	260.635	0	0	0	0	0	1.79999	0	0	0	90.8211	0	3166.42	0	0	98.7668	0	0	2.99814	547.368	0	0	0	0	0	7.99965	0	7.94362	0	0	0	0	0	0	0	0	0	0	0	0	0	0
SAMN15320970	F18IHF	CT1F18IHF	8255.35	5.99645	0	0	0	3942.16	0	0.999472	0	0	0	0	0	0	0	376.964	0	0	0	0.997291	641.734	0	0	106.623	0	1	0	0	0	0	0	0	30.896	0	0	0	0	0	0	476	0	0	0	24	0	0	0
SAMN15320971	F19IHF	DT2P1E2	17550.5	35.9896	0	0	6913.47	27.0288	0	0	0	0	0	1.79999	0	0	691.33	66.1414	0	576.381	0	0	0	0	0	0.99938	25.9227	0	0	0	0	0	0.999956	0	12.9084	0	0	0	0	0	0	0	0	0	0	0	0	0	0
SAMN15320973	F27IHF	DT2P1C11	45253	102.97	0	0	3523.59	338.825	0	0	0	0	0	0	0	0	0.99759	14.8078	0	1178.46	0	0	0	0	0	0	139.584	0	0	0	0	0	0	0	40.7111	0	0	0	0	6.59831	0	0	0	0	0	0	0	0	0
SAMN15320974	F7RSF	DT3P1A3	0	0	22799.7	19.9837	1.94532	6.82714	0	0	0	18.4468	0	0	0	0.999983	0.997263	0	0	0	0	0	0	0	12.4538	1.99871	0	0	0	0	0	0	0	0	2.99292	0	0	4.9212	0	0	0	0	0.999996	0	0	0	0	0	0
SAMN15320976	FF15IHF	CT1FF15IHF	137.972	6.99586	0	0	0	6927.39	0	2.99842	0	0	0	0	0	0	0	31.997	0	0	0	0	0	0	0	26.0212	0	0	0	3.91732	0	0	1544.11	0	13.953	0	0	0	0	0	0	0	0	0	0	1417	0	0	0
SAMN15320979	FF30IHFA	DT2P1B9	563.343	45087	0	0	7184.82	1014.54	0	0	0	0	0	840.597	0	0	4.98795	17.7693	0	639.709	0	0	36.9128	11	0	0	249.257	0	0	0	0	0	0	0	2.97886	0	0	0	0	2.82785	0	22.593	0	0	0	0	0	0	0
SAMN15320980	FF30IHFB	DT2P1A9	698.077	39658.5	0	0	5328.64	5279.3	0	0	0	0	0	0.899997	0	0	1000.58	82.9236	0	1859.47	0	0	0	0	0	0	178.468	0	0	0	0	0	0.999956	0	20.852	0	0	0	0	0	0	14.7345	0	0	0	0	0	0	0
SAMN15320981	FF46IHF	CT1FF46IHF	177.964	3.99764	0	0	0	1794.49	0	0	0	0	0	0	0	0	0	44.9958	0	0	0	22370.2	22.8128	0	0	0	0	595	0	3.13385	0	0	0	0	9.96646	0	0	0	0	0	0	15	0	0	0	0	0	0	0
SAMN15320982	FF6IHF	CT1FF6IHF	2126.57	19347.6	0	0	0	3672.84	0	0.999472	0	0	0	0	0	0	0	210.98	0	0	0	0	0	0	0	6.34663	10.9993	0	0	0	0	0	0	0	14.9497	0	0	0	0	0	0	0	0	0	0	0	0	0	0
SAMN15320983	FF7IHF	DT2P2B2	11483.6	103.97	0	0	255.618	1558.02	0	0	0	0	0	244.799	0	0	0	19.7437	0	650.723	0	0	0	4.99999	0	13.9913	26.9197	0	0	0	0	0	0	0	0.992953	0	0	0	0	0	0	0	0	0	0	0	0	0	0
SAMN15320984	FF8IHF	DT2P1H10	25630.7	123.964	0	0	5183.14	1610.14	0	8194.99	0	0	0	0	0	0	0.99759	58.244	0	0	0	0	84.7998	0	0	3.99752	129.613	0	0	0	0	0	0	0	39.7181	0	0	0	0	0	0	239.682	0	0	0	0	0	0.992606	0
SAMN15320987	G22IHF	DT2P1H1	615.089	31.9908	0	0	37496.1	3555.25	0	0.999998	0	0	0	0	0	0	951.701	531.106	0	0	0	0	1197.17	0	0	0	2486.58	0	0	0	0	0	0	0	413.068	0	0	0	0	0	0	0	0	0	0	0	0	0	0
SAMN15320988	G30IHF	CT1G30IHF	15709.9	8.99468	0	0	0	4663.31	0	0.999472	0	0	0	0	0	0	0	264.975	0	0	0	0	296.566	0	0	0	0	3890	0	0	0	1	0	0	16.943	0	0	0	0	0	0	0	0	0	0	0	0	0	0
SAMN15320989	G49IHF	CT1G49IHF	136402	68.9592	0	0	0	66466.2	0	0	0	0	0	0	0	0	0	2223.79	0	0	0	12.9648	2533.21	0	0	361.123	0	0	0	1710.3	0	0	0	0	404.638	0	0	0	0	0	0	0	0	0	0	5	0	0	0
SAMN15320990	G50IHF	DT2P1D1	50189.3	148.957	0	0	8131.59	6800.63	0	0	0	0	0	1373.4	0	0	1.99518	6.9103	0	810.421	0	0	54.8704	0	0	13.9913	11.9643	0	0	0	0	0	0.999956	0	26.8097	0	0	0	0	7.54093	0	0	0	0	0	0	0	0	0
SAMN15320991	GG11IHF	CT1GG11IHF	42.9914	10.9935	0	0	0	19105.1	0	0	0	0	0	0	0	0	0	5501.48	0	0	0	25535.6	1915.28	0	0	10.1546	0	0	0	279.696	0	0	0	0	391.682	0	0	0	0	0	0	0	0	0	0	0	0	1	0
SAMN15320992	GG17IHFA	DT2P1H11	17031.1	32.9905	0	0	17690.7	8028.51	0	0	0	0	0	0	0	0	0	714.722	0	0	0	0	107.746	0	0	2.99814	460.626	0	0	14.9923	0	0	0	0	78.4433	0	0	0	0	0	0	0	0	0	0	0	0	0.992606	0
SAMN15320993	GG17IHFB	DT2P1G11	7273.67	56.9835	0	0	7045.21	3863.18	0	0	0	0	0	4836.58	0	0	1544.27	420.541	0	2.75341	0	0	150.644	0	0	0.99938	630.121	0	0	0	0	0	4.99978	0	8.93658	0	0	0	0	0	0	0	0	0	0	0	0	0	0
SAMN15320994	GG20IHN	CT1GG20IHN	1338.73	7005.86	0	0	0	9744.9	0	0	0	0	0	0	0	0	0	298.972	0	0	0	1.99458	519.735	0	0	26.0212	0	0	0	3.91732	0	0	0	0	247.168	0	0	0	0	0	1.99999	0	0	0	0	1	0	0	0
SAMN15320996	GG3IHF	DT2P2A7	11212.2	40.9882	0	0	2741.99	1322.48	0	11	0	0	0	9872.07	0	0	0	24.6796	0	638.791	0	0	21.9482	0	0	0	0	0	0	0.999486	0	0	0	0	1.98591	0	0	0	0	4.71308	0	0	0	0	0	0	0	97.2754	0
SAMN15320997	GG5IHF	CT1GG5IHF	272.945	7.99527	0	0	0	13476.9	0	0	0	0	0	0	0	0	0	2012.81	0	0	0	0.997291	624.872	0	0	116.143	0	0	0	68.1613	0	0	605.072	0	618.917	0	0	0	0	0	0	0	0	0	0	0	0	0	0
SAMN15320999	H100IHF	DT2P2E3	44063.8	1812.48	0	0	1050.98	256.773	0	8.99999	0	0	0	0	0	0	0	17.7693	0	0.917804	0	0	0	0	0	0	0	0	0	0	0	0	0	0	0	0	0	0	0	0	0	0	0	0	0	105.444	0	0	0
SAMN15321001	H1RSM	DT1P1A1	0	0	7319.57	0	1.97289	597.189	32.9958	0	0	0	0	0.899997	0	0	0	0	0	0	0	0	0	2	0	186.313	0.997056	0	0	0	0	0	298.987	0	0	0	0	0	0	23.565	0	0	0	0	0	0	0	0	0
SAMN15321002	H20ITF	DT1P1F4	0	0	0	0	0.986447	1.76945	11.9985	0	0	0	0	2.69999	0	0	0	0	18481.9	10.0958	0	0	2.88745	0	0	7.97062	0	0	1879.25	4.98497	10.4855	0	0	0	0	0	0	0	0	2.82779	0	1.9987	0	0	0	0.999989	0	2.99378	0
SAMN15321003	H20RAN	DT1P1A5	0	0	4.99971	0	8.87802	0.884725	14.9981	0	0	0	0	339.299	0	0	0	0.975199	0	65.1641	0	0	0	0	0	12.9523	0	0	0	1.99399	0	0	0	0	0	0	0	0	0	23.565	0	0	0	0	0	0	0	0	0
SAMN15321004	H2IHF	CT1H21IHF	37085.6	31.9811	0	0	0	9197.38	0	0	0	0	0	0	0	0	0	336.968	0	0	0	1.99458	0	0	0	0	0	0	0	83.0471	0	0	0	0	9.96646	0	0	0	0	0	0	0	0	0	0	1	0	0	0
SAMN15321005	H30RSF	DT1P1D3	0	0	14212.2	0	12.8238	468.904	2.99962	0	0	0	0	7.19998	0	0	0	59.4871	0.974837	3276.56	0	0	0	0.999999	0	1294.23	0	0	0.948158	2.99098	0	0	0	0	0	0	0	0	0	640.024	0	0	0	0	0	0	0	0	0
SAMN15321006	H40IHF	DT5P2B8	20085.2	8.99683	5.22195	0	2.93266	0.957894	0	0	0	338.315	0	584.096	0	0	0	122.99	0	1027.02	0	0	0.990949	0	51.3926	0.997511	0	0	0	151.68	0	0	0	0	30.8648	0	0	87.6453	0	12.254	0	0	0	0	0	0	0	90.7398	0
SAMN15321007	H5IHF	DT2P2B3	1189.17	56.9835	0	0	13381.6	146.728	0	0	0	0	0	26229.5	0	0	2219.64	136.232	0	11339.5	0	0	3.99058	0	0	39.9752	157.53	0	0	0	0	0	0	0	0	0	0	0	0	297.867	0	0	0	0	0	24.4083	0	0	0
SAMN15321008	H73IHF	CT1H73IHF	13666.3	11.9929	0	0	0	8652.82	0	0	0	0	2	0	0	0	0	305.971	0	0	0	0	698.27	0	0	0	0	14173	0	0	0	0	0	0	439.521	0	0	0	0	0	0	85	0	0	0	0	0	0	0
SAMN15321009	H81IHF	CT1H81IHF	36.9926	18.9888	0	0	0	5.91916	0	0	0	0	0	0	0	0	0	3067.71	0	0	0	0	0	0	0	0	0	0	0	939.372	0	1	0	0	1079.37	0	0	0	0	0	0	0	0	0	0	0	0	0	0
SAMN15321010	H83IHF	DT2P2E2	39112.8	101.971	0	0	2657.44	864.921	0	0	0	0	0	1216.8	0	0	573.614	39.4874	0	781.969	0	0	0	0	0	1.99876	45.8632	0	0	0	0	0	0	0	0	0	0	0	0	2.82785	0	33.3983	0	0	0	0	0	0	0
SAMN15321011	H83IHN	DT2P1C7	2139.14	62.9818	0	0	20070.9	6220.48	0	14005	0	0	0	0	0	0	2291.46	551.837	0	0	0	0	174.588	0	0	183.886	50.8484	0	0	0	0	0	0	0	52.6265	0	0	0	0	0	0	0	0	0	0	0	0	0	0
SAMN15321012	H95IHF	CT1H95IHF	11434.7	12.9923	0	0	0	7517.33	0	0	0	0	0	0	0	0	0	922.913	0	0	0	2.99187	1125.76	0	0	0	0	0	0	0	0	0	0	0	503.306	0	0	0	0	0	0	0	0	0	1.99999	0	0	125	0
SAMN15321013	H97ITF	DT1P1F5	2.91197	0	0	0	0	0	13.9982	0	0.999525	0	0	3.59999	0	0	0	0	11829.6	2.75341	0	0	0	0	0	0	0	0	914.024	1.99399	6.67258	0	0	11.9999	0	0	0	0	0	0	0	0	0	0	0	0	0	0	0
SAMN15321014	H99RSN	DT1P1D4	0	0	2661.84	0	0	3286.75	1.99975	0	0	0	0	14839.2	0	0	0.997822	0	0	10131.6	0	1.99992	132.823	0	0	372.627	0	0	0.948158	83.7475	0.953226	0	0	0	0	0	0	0	0	3545.11	0	8.99414	0	0	0	1628.98	0	0	0
SAMN15321015	H9RSF	DT1P1A4	0	0	18593.9	0	118.374	127.4	13.9982	0	0	0	0	93.5997	0	0	0	0	0	0	0	0	3.84994	2	0	23.9119	25.9235	0	0	25.9218	0	0	0	0	0	0	0	0	0	11.3112	0	0	0	0	0	0	0	0	0
SAMN15321016	HH18IHFA	DT2P1D10	33076.2	206499	0	0	3679.91	1016.48	0	0.999998	0	0	0	6.29998	0	0	2269.52	70.0902	0	1.83561	0	0	11.9717	0	0	1.99876	96.7116	0	0	0	0	0	0	0	10.9225	0	0	0	0	0	0	0	0	0	0	0	0	0	0
SAMN15321017	HH18IHFB	DT2P1C10	10939.8	160817	0	0	2535.53	1280.01	0	0	0	0	0	0	0	0	0.99759	98.7186	0	0	0	0	7.98115	0	0	21.9864	601.207	0	0	14.9923	0	0	0	0	33.7604	0	0	0	0	0	0	82.5134	0	0	0	0	0	0	0
SAMN15321018	HH19IHF	CT1HH19IHF	8423.32	24693.4	0	0	0	1313.07	0	0	0	0	0	0	0	0	0	101.99	0	0	0	1.99458	85.3	0	0	3.80798	0	0	0	0	0	0	0	0	35.8793	0	0	0	0	0	0	0	0	0	0	0	0	1	0
SAMN15321019	HH26IHF	CT1HH26IHF	1258.75	2099.76	0	0	0	575.145	0	0.999472	0	0	0	0	0	0	0	57.9945	0	0	0	0	71.414	0	0	0	0	0	0	38.3897	0	0	0	0	3.98658	0	0	0	0	0	0	0	0	0	0	0	0	0	0
SAMN15321020	HH27IHF	DT2P1B5	17673.6	92977.1	0	0	2741.01	6.75719	0	2	0	0	0	3741.29	0	0	1.99518	88.8467	0	0	0	0	65.8445	3.99999	0	0	150.551	0	0	1.99897	0	0	0	0	25.8168	0	0	0	0	4.71308	0	2.94691	0	0	0	0	0	0	0
SAMN15321021	HH29IHF	DT2P1H9	12902.2	34574	0	0	1200.42	12568.4	0	97.9998	0	0	0	0	0	0	0.99759	49.3593	0	0	0	0	17.9576	0	0	0	6.97919	0	0	3.99794	0	0	0	0	8.93658	0	0	0	0	0	0	0	0	0	0	2.929	0	0.992606	0
SAMN15321022	HH34IHF1	CT1HH34IHF	2892.42	55029.5	0	0	0	2.95958	0	0	0	0	0	0	0	0	0	71.9932	0	0	0	0	249.949	0	0	0	0	0	0	0	0	0	0	0	0	0	0	0	0	0	0	0	0	0	0	0	0	0	0
SAMN15321023	HH35HLF	DT3P1A11	0	0	9.99941	34181.1	3.89064	0	0	0	0	45.1947	0	0	0	0	0	0	1.99997	10.0956	0	0	0	0	22.0336	1.99871	0	0	0	0	0	0	0	0	0	0	0	11.8109	0	0	0	0	0	0	0	0	0	0	0
SAMN15321024	HH36IHF	HT1HH36IHF	0	0	0	0	0	2.5769	0	0	0	0	0	0	0	0	0	819.201	0	0	0	0	0	0	0	0	0.989475	0	0	1.9573	0	0	0	0	249.575	0	0	0	0	0	11982.9	0	0	0	0	0	0	0	6566.93
SAMN15321025	HH9IHF	DT2P2C2	16716.8	61252.3	0	0	187.781	2.89594	0	37.9999	0	0	0	1212.3	0	0	13.9663	4.93593	0	31.2053	0	0	2.99293	0	0	0	0.997027	0	0	0	0	0	0	0	0	0	0	0	0	0	0	1.9646	0	0	0.999104	0	0	0	0
SAMN15321026	I39IHF	DT2P1H12	777.16	20.9939	0	0	20073.8	11125.2	0	0	0	0	0	0.899997	0	0	3895.59	107.603	0	0	0	0	271.359	0	0	92.9423	412.769	0	0	0	0	0	0	0	21.845	0	0	0	0	1.88523	0	0	0	0	0	0	0	0	0
SAMN15321027	I40IHF	DT2P1B11	32902.4	74.9783	0	0	6749.29	530.922	0	0	0	0	0	4.49999	0	0	0.99759	64.1671	0	0	0	0	0	7.99999	0	0	241.28	0	0	5.99692	0	0	0	0	0	0	0	0	0	0	0	21.6107	0	0	0	0	0	0	0
SAMN15321028	I40RSF	DT4P1F7	8.43544	0	43037.5	0	73.8714	0.951994	8.99921	0	16.9996	906.918	0	840.597	0.999999	0	79.1253	0	0	0	0.999994	0	33.5951	0	377.953	0	50.849	0	0	24.9826	0	0	0	0	0.979024	0	0	349.353	0	65.9831	0	0	0	0	74.9328	0	0	0	0
SAMN15321029	I40RSM	DT3P1C3	0	0	26433.4	19.9837	4573.44	376.468	0	0	0	7416.54	0	0	0	0	177.513	0	0	0	0.999984	0	0	945.999	2279.04	614.603	98.7045	0	0	137.838	0	0	0	0	7.98112	0	0	1693.88	0	0	0	0	0	0	0	0	0	0	0
SAMN15321030	I40RSN	DT4P1D8	0	0.998745	5.99965	0	784.173	0	0	0	0	8090.89	0.973282	0	0	3.99993	539.041	0	0.993	0	0.999994	0	0	0	4677.41	0	0	0	0	40.9715	0.877875	0	0	0	0	0	0	2207.95	0	0	0.999994	0	0	0	0	0	0	0	0
SAMN15321031	I49IHF	DT4P1F12	14927.2	20.9736	0	0.999183	1279.49	377.942	0.999912	48.9999	3.99991	115.149	0	256.499	0	0	0	40.8367	0	74.7836	0	0	0	0	3.91661	0	19.9408	0	0	0	0	0	0	0	12.7273	0	0	37.6074	0	0	0	105.214	0	0	0	0	0	0	0
SAMN15321032	I50IHF	DT2P1F12	16780.2	30.991	0	0	21361.8	8248.6	0	0	0	0	0	2.69999	0	0	2885.03	904.262	0	0.917804	0	0	131.689	3.99999	0	0	2006.02	0	0	0	0	0	0	0	242.281	1	0	0	0	0	0	0	0	0	0	0	0	0	0
SAMN15321033	II28IHF	CT1II28IHF	5605.88	7806.38	0	0	0	1599.16	0	0	0	0	0	0	0	0	0	463.956	0	0	0	0	401.704	0	0	0	0	1	0	0	0	0	0	0	23.9195	0	0	0	0	0	0	90	0	0	0	0	0	1194	0
SAMN15321034	II2IHF	DT2P2C1	4784.03	1.99942	0	0	3829.35	981.724	0	9.99998	0	0	0	3757.49	0	0	0	23.6925	0	675.503	0	0	15.9623	0	0	0.99938	0	0	0	0	0	0	0	0	1.98591	0	0	0	0	2.82785	0	0	0	0	0	0	0	0	0
SAMN15321035	II3IHF	DT2P1F5	35336.4	110.968	0	0	4243.25	1280.01	0	0	0	0	0	6438.58	0	0	4.98795	39.4874	0	0	0	0	176.583	0	0	0	126.622	0	0	18.9902	0	0	0	0	36.7393	3	0	0	0	10.3688	0	0	0	0	0	0	0	0	0
SAMN15321036	KK29IHF	CT1KK29IHF	172.965	8.99468	0	0.999992	0	4565.64	0	4501.62	0	0	0	0	0	0	0	100.99	0	0	0	2.99187	193.413	0	0	0.634663	0	0	0	0	0	0	0	0	9.96646	0	0	0	0	0	0	0	0	0	0	0	0	0	0
SAMN15321037	KK42IHF	DT2P2C7	128335	62.9818	0	0	3231.6	80.121	0	22	0	0	0	4099.49	0	0	361.128	29.6156	0	551.6	0	0	54.8704	0	0	0	10.9673	0	0	2.99846	0	0	0	0	8.93658	0	0	0	0	20.7376	0	6.87612	0	0	0	0	0	0	0
SAMN15321038	KK48IHF	DT2P1E12	2772.78	43.9873	0	0	25650.2	8069.06	0	0	0	0	0	1.79999	0	0	3132.43	510.375	0	0.917804	0	0	0	3	0	0	0.997027	0	0	0	0	0	0	0	181.71	0	0	0	0	0	0	0	0	0	0	0	0	0	0
SAMN15321039	KK49IHF	DT2P1B12	1828.67	38.9887	0	0	6415.02	10122.3	0	0	0	0	0	1.79999	0	0	8229.12	959.545	0	0	0	0	0	9.99999	0	20.987	2212.4	0	0	14.9923	0	0	0	0	416.047	0	0	0	0	0	0	0	0	0	0	0	0	0.992606	0.999998
SAMN15321040	LL12IHF	DT2P2C8	43710.4	10959.8	0	0	19612.7	2927.8	0	16	0	0	0	13.5	0	0	2.99277	698.927	0	1.83561	0	0	37.9105	0	0	0	0	0	0	2.99846	0	0	0.999956	0	87.3799	0	0	0	0	0	0	571.7	0	0	2.99731	0	0	4.96303	0
SAMN15321041	LL15IHF	CT1LL15IHF	1973.61	6285.28	0	0	0	59.1916	0	0.999472	0	0	0	0	0	0	0	20.998	0	0	0	0	27.7721	0	0	0	0	0	0	3.91732	0	0	0	0	33.886	0	0	0	0	0	0	6	0	0	0	0	0	3	0
SAMN15321042	LL16IHF	CT1LL16IHF	35304.9	130.923	0	0	0	15627.6	0	0	0	0	0	0	0	0	0	440.958	0	0	0	0	1484.82	0	0	1.26933	0	9243	0	0	0	0	0	0	1012.59	0	0	0	0	0	0	179	0	0	0	0	0	0	0
SAMN15321043	LL20IHF	DT2P1E11	31771.8	49.9855	0	0	675.42	191.132	0	0	0	0	0	0	0	0	0.99759	53.308	0	5254.43	0	0	115.727	2	0	0	0.997027	0	0	17.9908	0	0	0	0	7.94362	0	0	0	0	1.88523	0	111.982	0	0	0	0	0	0	0
SAMN15321044	LL26IHF	CT1LL26IHF	24575.1	31.9811	0	0	0	8297.67	0	0.999472	0	0	0	0	0	0	0	225.979	0	0	0	0	0	0	0	0.634663	0	2	0	18.0197	0	0	0	0	215.276	0	0	0	0	0	0	0	0	0	0	0	0	756	0
SAMN15321045	LL28IHF	DT3P2B4	0	0.99904	0	0	14.3486	15.4824	58.415	0	0	14.1116	6.99869	0	0	2	0	0	6817.96	0	0	0	0	0	19.4225	1.99989	0.999894	0	655.98	0	1.99994	0	0	0	0	0	0	20.7265	0	0.998658	0	0	0	0	0	0	0	4	0
SAMN15321046	LL2IHF	CT1LL2IHF	1978.6	50130.4	0	0	0	14057	0	0.999472	0	0	1	0	0	0	0	614.942	0	0	0	2.99187	1.98372	0	0	20.9439	0	1	0	112.819	0	0	0	0	729.545	0	0	0	0	0	0	0	0	0	0	0	0	356	0
SAMN15321047	LL30IHF	DT2P2E5	15723.8	90057	0	0	9307.43	288.629	0	0	0	0	0	1.79999	0	0	0	84.898	0	0	0	0	3.99058	0	0	0	0	0	0	19.9897	0	0	0	0	12.9084	0	0	0	0	0	0	8.84072	0	0	0	0	0	0	0
SAMN15321048	LL3IHF	DT5P2D9	25159.3	49549.5	5.22195	0	1.95511	546.957	0	173401	0	172.875	0	1173.59	0	0	0	67.446	0	0	4.73756	0	0	0	50.4229	0	0	0	0	0	0	0	0	0	23.8954	0	0	105.371	0	0	0	0	0	0	0	0	0	0	0
SAMN15321049	LL7IHF	DT5P2E8	1060.69	26115.6	4.35166	0	0.901301	0.950375	0.99987	1.99871	0	756.041	0	0	0	0	0	222.202	0	0	0	0.996799	267.677	0	100.085	0	0	0	0	371.401	0	0	0	0	92.3742	0	0	905.865	0	0	0.999996	0	0	0	1.99998	0	0	0	0
SAMN15321050	MM1IHF	DT2P1A5	10684	68569.2	0	0	152.387	160.242	0	0	0	0	0	74.6998	0	0	0.99759	5.92311	0	0	0	0	3.99058	0	0	0	0	0	0	0	0	0	0	0	0	0	0	0	0	0	0	0	0	0	0	0	0	0	0
SAMN15321051	MM22IHF	DT2P1C1	49489.3	102.97	0	0	3735.95	79.1557	0	0	0	0	0	0	0	0	90.7807	51.3337	0	1.83561	0	0	34.9175	0	0	7.99504	70.7889	0	0	0	0	0	0	0	0.992953	0	0	0	0	0	0	0	0	0	0	0	0	0	0
SAMN15321052	MM2IHF	DT2P1H6	5133.55	73414.8	0	0	2289.74	356.201	0	2	0	0	0	1.79999	0	0	1434.53	191.514	0	0	0	0	30.927	0.999999	0	0.99938	136.593	0	0	4.99743	0	0	0	0	35.7463	0	0	0	0	0	0	111.982	0	0	0	0	0	17.8669	0
SAMN15321053	MM3IHF	DT2P1G6	7221.93	91605.5	0	0	1661.51	663.17	0	0	0	0	0	885.597	0	0	702.303	9.87186	0	4.58902	0	0	0	0	0	0	2.99108	0	0	0	0	0	233.99	0	16.8802	0	0	0	0	2.82785	0	0	0	0	0	0	0	0	0
SAMN15321054	OO13IHN	DT5P1G1	360.866	0	0.870325	0	1594.39	0	0	23535.2	0	131.98	0	0	0	0	505.323	49.5926	0	0	0	0	73.3302	0	105.694	0	0	0	0	0	0	0	542.976	0	30.8648	0	0	39.3911	0	0	0	0	0	0	0	0	0	0	0
SAMN15321055	OO22IHF	CT1OO22IHF	19752	36.9781	0	0	0	7473.92	0	0	0	0	0	0	0	0	0	301.971	0	0	0	0	675.457	0	0	0	0	0	0	195.082	0	0	0	0	115.611	0	0	0	0	0	0	0	0	0	0	0	0	1	0
SAMN15321057	OO24IHF	CT1OO24IHF	64096.2	42.9746	0	0	0	4437.39	0	0	0	0	0	0	0	0	0	52.995	0	0	0	0.997291	159.69	0	0	0	0	2	0	6.2677	0	1	0	0	10.9631	0	0	0	44	0.998801	0	6	0	0	0	0	0	0	0
SAMN15321059	OO2IHF	DT2P2C5	60859.6	62.9818	0	0	2800.98	44.4044	0	21	0	0	0	9261.87	0	0	0.99759	7.89749	0	0.917804	0	0	0	0	0	0	0	0	0	0	0	0	0	0	1.98591	0	0	0	0	3.77047	0	0	0	0	0.999104	0	0	0	0
SAMN15321060	OO33IHN	DT5P1H1	2367.12	1.9993	0.870325	0	8148.89	3709.92	7.99897	0	0	329.95	0	0	0	0	0	1193.2	0	0	0	0	106.032	0	1217.91	0	39.8559	0	0	5.94824	0	0	0	0	147.355	0	0	1018.26	0	0	1.99999	0	0	0	0	0	0	0	0
SAMN15321062	OO34IHM	DT4P1E10	440.752	12.9837	4.99971	1.99837	9587.18	2723.66	10.999	0	0	681.378	0	1.79999	0	0	731.909	351.973	0.993	1141.82	0	0	15.3578	0	337.807	16.9864	1.99408	0	0.898865	53.9625	0	0	0	0	241.819	0	0	264.241	0	27.3359	0	0	0	0	0	0	0	0	0
SAMN15321063	P21IHF	CT1P21IHF	13675.3	9.99409	0	0	0	1338.72	0	19312.8	0	0	0	0	0	0	0	45.9957	0	0	0	0	108.113	0	0	3.17331	0	0	0	0	0	0	0	0	1.99329	0	0	0	0	0	0	65	0	0	0	0	0	0	0
SAMN15321064	P22IHF	DT2P2C4	63.4616	17.9948	0	0	18668.9	5249.37	0	418.999	0	0	0	3446.99	0	0	2284.48	54.2952	0	5595.85	0	0	10.9741	0	0	0.99938	186.444	0	0	0	0	0	0	0	91.3517	0	0	0	0	2.82785	0	0	0	0	15259.3	0	0	0	0
SAMN15321065	P23IHF	DT2P1A1	24193.5	57.9832	0	0	5333.56	4.82657	0	0	0	0	0	2.69999	0	0	139.663	115.501	0	0	0	0	52.8751	963.999	0	10.9932	181.459	0	0	17.9908	0	0	0	0	107.239	0	0	0	0	0	0	0	0	0	0	0	0	0	0
SAMN15321066	P24IHF	DT2P1H2	33250	45.9867	0	0	16813.7	1.93063	0	0	0	0	0	0	0	0	0.99759	280.361	0	0	0	0	0	0	0	0	1.99405	0	0	11.9938	0	0	0	0	19.8591	0	0	0	0	0	0	0	0	0	0	0	0	0	0
SAMN15321067	P25IHF	DT2P1F8	21659.9	53.9844	0	0	20974.4	7583.5	0	0	0	0	0	5.39998	0	0	0.99759	65.1543	0	0	0	0	188.555	3.99999	0	0	602.204	0	0	0	0	0	4.99978	0	74.4715	3	0	0	0	0	0	0.982302	0	0	0	0	0	33.7486	0
SAMN15321068	PI1142RSM	DT5P1H12	1.62187	0	17714.6	0	2.93266	10.5368	0	0	0	395.94	0	0	0	0	0	0	0	0	0	0	0	0	138.663	0	0	0	0	11.8965	0	0	0	0	5.97384	0	0	168.397	0	0	0	0	0	0	2.99729	0	0	0	0
SAMN15321069	PI1367RSF	DT3P1A4	0	0	15465.1	8.99265	51.5509	3.90122	0	0	0	61.7968	0	0	0	0	13.9617	0	0	0	0	0	0	0	33.5294	1.99871	7.97612	0	0	0	0	0	0	0	0	0	0	15.7478	0	0	0	0	0.999996	0	0	0	0	0	0
SAMN15321070	PI1368RSF	DT3P1G5	65.4496	0	19220.9	15.9869	372.528	0.975306	0	0	0	2185.95	0	0	0	0	0	0	0	219.351	0.999984	0	29.8698	0	1102.64	252.837	168.496	0	0	125.852	0	0	0	0	0	0	0	412.396	0	34.8718	0	44.9583	0	0	0	0	0	0	0
SAMN15321071	PI1368RSM	DT3P1C5	0	68.9317	22911.7	35.9706	557.334	1.95061	0	0	0	1676.81	0	0	0	0	180.505	54.6712	0	0	0.999984	0	120.475	0	320.924	0	281.158	0	0	0.998823	0	0	0	0	0	0	0	396.649	0	0	0	116.891	0	0	0	0	0	0	0
SAMN15321073	PI1446RSF	DT3P1A5	0	0	21949.7	17.9853	127.418	0	0.800206	0	0	453.792	0	106.199	0	0	0	29.8207	0	0	0	0	3.98264	0	265.361	25.9832	161.516	0	0	0	0	0	0	0	0	0	0	110.235	0	20.7346	0	85.9202	0	0	0	0	0	0	0
SAMN15321074	PI1446RSM	DT3P1H6	63.5055	0	22023.7	8.99265	1711.88	704.171	0	0	0	4321.17	0	0	0	1.99997	141.611	0	0	0	0	0	0	0.999999	1457.09	143.907	16.9493	0	0	53.9364	0	0	0	0	0	0	0	1608.25	0	0	0	715.336	3.99998	0	0	0	0	0	0
SAMN15321075	PI1446RSN	DT3P1G6	0	0	25915.5	16.9861	162.434	110.21	0	0	0	1273.75	0	0	0	0	54.8495	0	0	0	1662.97	0	31.8611	0	307.513	28.9813	127.618	0	0	0	0	0	0	0	0	0	0	533.458	0	0	0	0	0.999996	0	0	0	0	0	0
SAMN15321078	PI1447RSM	DT3P1D6	0	0	23417.6	15.9869	29.1798	0	0	0	0	408.597	0	0	0	0	0.997263	4.97011	0	0.917785	1.99997	0	37.8351	0	236.622	19.9871	0	0	0	0	0	0	0	0	0	0	0	78.7392	0	0	0	0	0	0	0	62.8967	0	0	0
SAMN15321080	PI1492ITF	DT3P2B6	0.648016	0	0	0	11.6719	12.679	29680.4	0	0	25.8255	5.99862	0	0	0	0	0	4.99992	0	0	0	0	0	22.9916	0	0	0	0	4.99411	1.99991	0	0	0	0.99764	0	0	10.8266	0	0	0	3.99629	0	0	0	0	0	0.997926	0
SAMN15321081	PI1494ITF	DT3P2B7	0	0	0	0	35.0157	0	22353.8	0	0	63.6415	1.99954	3.59995	0	2.99995	0	0	0	16.5201	0	0	0	0	10.5378	0	0	0	0.999952	2.99647	0	0	0	0	0	0	0	34.4484	0	7.53985	0	1.99814	0	0	0	0	0	0	0
SAMN15321082	PI1495ITF	DT3P2B8	4.53611	0	0.999941	0	20.4258	7.80245	19511.4	0	0	57.1851	6.99839	0	0	0	0	0	1.99997	3.67114	0	0	0	0	52.6891	0	2.99105	0	0	0	1.99991	0	0	0	0	0	0	28.5429	0	2.82744	0	0	0	0	0	2.99508	0	0	0
SAMN15321084	PI181ICFA	DT3P2D7	2.59206	0	0	20.9829	527.181	115.086	2.40062	38.9989	0	2047.6	0	0	0	0	0	0	0	0	0	0	92.5964	0	884.219	0	0	0	0	53.9364	0	0	0	0	18.9552	0	0	667.314	0	62.2038	0	42.9601	0	0	0	179.705	0	0	93.9998
SAMN15321085	PI181ICFB	DT4P1E6	1.40591	9.98745	8.99947	1.99837	6262.97	1772.61	3.99965	0	8.99979	28726.4	0	4.49999	0	9.99983	5692.08	0.972301	0	0.911995	0	0	0	0	14025.4	0	712.883	0	0.898865	0	0	0	0	0	0	0	0	7930.21	0	409.096	0	0	0.999996	0	0	0	0	0	0
SAMN15321087	PI952RSN	DT4P1G8	2.10886	0	19622.8	12.9894	733.031	237.999	2.99974	0	0	1660.62	0	0.899997	0	0	0	40.8367	0	0	0.999994	2.99998	9.5986	0	523.846	0	78.7661	0	0.898865	0.999306	0	0	0	0	0	0	0	478.009	0	0	0	0	0	0	0	0	0	0	0
SAMN15321088	QQ04IHF	DT2P1D12	73.2249	37.989	0	0	50240.6	27650.4	0	0	0	0	0	2.69999	0	0	3.99036	1277.42	0	0.917804	0	0	44.894	0	0	0.99938	10364.1	0	0	165.915	0	0	0	0	421.012	0	0	0	0	0	0	0	0	0	0	0	0	1011.47	0
SAMN15321089	QQ06IHF	DT2P1C12	1005.62	39.9884	0	0	6599.85	814.725	0	2	0	0	0	0	0	0	1.99518	62.1927	0	0.917804	0	0	116.724	0.999999	0	0	684.957	0	0	2.99846	0	0	0	0	2.97886	0	0	0	0	0.942616	0	39.2921	0	0	2900.4	0	0	0	0
SAMN15321090	QQ07IHF	CT1QQ07IHF	6363.73	5.99645	0	0	2669.64	4090.14	0	8.99525	0	0	0	0	0	0	0	566.946	0	0	0	0.997291	761.749	0	0	34.2718	0	1869	0	86.1809	0	2	3932.97	0	126.574	0	0	0	0	0	0	27	0	0	0	0	1	0	0
SAMN15321091	QQ09IHF	CT1QQ09IHF	28680.3	73.9563	0	0	0	9634.41	0	0.999472	0	0	0	0	0	0	0	368.965	0	0	0	0	86.2919	0	0	7.61595	0	0	0	36.0393	0	0	0	0	167.437	0	0	0	0	0	0	67	0	0	0	3474	1	130	0
SAMN15321092	QQ10IHF	CT1QQ10IHF	14336.1	19.9882	0	0	0	3022.72	0	2.99842	0	0	0	0	0	0	0	222.979	0	0	0	0	225.152	0	0	0	0	0	0	0.783463	0	0	0	0	221.255	0	0	0	1268	0	0	0	0	0	0	0	0	526	0
SAMN15321093	QQ14IHF	DT2P2C6	29392.5	25.9925	0	0	8994.79	6455.05	0	20	0	0	0	20300.3	0	0	0	25.6668	0	0.917804	0	0	0	0	0	0.99938	976.089	0	0	0	0	0	0.999956	0	27.8027	0	0	0	0	1.88523	0	0	0	0	1.99821	0	0	0	0
SAMN15321094	QQ19IHF	CT1QQ19IHF	3622.28	15582.8	0	0	0	2.95958	0	0.999472	0	0	0	0	0	0	0	2501.76	0	0	0	2.99187	2903.18	0	0	3.17331	0	11773	0	0	0	0	0	0	896.981	2	0	0	0	0	0	0	0	0	0	1	0	0	0
SAMN15321096	QQ25IHF	CT1QQ25IHF	29042.2	16.99	0	0	375.66	3805.03	0	0	0	0	0	0	0	0	0	103.99	0	0	0	0	275.737	0	0	0	0	0	0	15.6693	0	0	862.425	0	58.8021	0	0	0	0	0	0	0	0	0	265.999	0	0	0	0
SAMN15321097	QQ48IHM	DT2P1F1	76.1539	17.9948	0	0	6900.69	22543	0	0	0	0	0	1.79999	0	0	417.99	46.3977	0	0	0	0	0.997644	0	0	2.99814	9.97027	0	0	0.999486	0	0	395.983	0	46.6688	1	0	0	0	0	0	0	0	0	0	0	0	0	0
SAMN15321098	R21IHF	DT2P1B1	37110.4	82.976	0	0	1961.37	1173.82	0	0	0	0	0	761.397	0	0	394.048	10.859	0	0	0	0	26.9364	15	0	0	0	0	0	0	0	0	0	0	30.7815	0	0	0	0	2.82785	0	0	0	0	0	0	0	0	0
SAMN15321099	R49IHF	DT2P1E1	49456.1	75.978	0	0	1914.18	10.6184	0	0	0	0	0	2105.09	0	0	1052.46	48.3721	0	0	0	0	0.997644	2	0	0	73.78	0	0	3.99794	0	0	0.999956	0	0.992953	0	0	0	0	0	0	0	0	0	0	0	0	27.793	0
SAMN15321100	R50IHF	DT4P1E12	3303.88	0	0.999941	0	1413.97	153.271	4.99956	0	0	216.024	0	0	0	0	137.48	130.288	0	0	0	0	0	0	66.5823	34.9719	0.997039	0	0.898865	0	0	0	0	0	81.259	0	0	75.2147	0	0.942616	0	0	0	0	0	183.998	0	0	0
SAMN15321101	S22IHF	DT2P2C3	1917.52	14.9957	0	0	4057.44	180.514	0	55730.9	0	0	0	3077.09	0	0	503.783	43.4362	0	175.3	0	0	2.99293	0	0	0	5.98216	0	0	5.99692	0	0	630.972	0	8.93658	0	0	0	0	2.82785	0	0	0	0	559.498	0	0	0	0
SAMN15321102	S23IHF	CT1S23IHF	859.828	372.78	0	0	0	4649.5	0	1.99894	0	0	0	0	0	0	0	503.952	0	0	0	0	838.122	0	0	0	0	3062	0	0	0	0	0	0	204.312	0	0	0	0	0	0	116	0	0	0	0	0	358	0
SAMN15321103	S26IHF	CT1S26IHF	14.997	7.99527	0	0	0	7128.64	0	1.99894	0	0	0	0	0	0	0	1395.87	0	0	0	12621.7	658.595	0	0	1.90399	0	2747	0	0	0	0	0	0	883.028	0	0	0	0	0	0	0	0	0	0	2	0	1945	0
SAMN15321104	S31IHF	DT2P1D11	20683.6	116.966	0	0	786.515	24338.4	0	0	0	0	0	5.39998	0	0	1440.52	76.0133	0	1.83561	0	0	1.99529	0	0	3.99752	185.447	0	0	17.9908	0	0	0	0	40.7111	0	0	0	0	0	0	0	0	0	0	0	0	0	0
SAMN15321105	S41IHF	DT2P1A11	7008.11	22.9934	0	0	10474.4	1402.6	0	0	0	0	0	3.59999	0	0	4963.01	123.398	0	3630.83	0	0	37.9105	0	0.976753	0	146.563	0	0	0	0	0	0	0	25.8168	0	0	0	0	0	0	0.982302	0	0	0	0	0	0	0
SAMN15321106	SS49ITF	DT1P2A2	0	0	10.9994	0	23.6747	0	21164.3	0	0	0	0	0	0	0	14.9673	0.975199	0	0	0	0	0	0	0	5.97797	3.98822	0	0	5.98196	0	0	0	0	0	0	0	0	0	0	0	0	0	0	0	0	0	0	0
SAMN15321107	SS50ITF	DT1P2A3	0	0	2.99982	0	7.89157	0	15791	0	0	0	0	0	0	0	0	0	0	0	0	0	0	0	0	0.996328	1.99411	0	0	0	0	0	0	0	0	0	0	0	0	0.942598	0	5.99609	0	0	0	0	0	0	0
SAMN15321108	U10IHF	DT2P2B5	30107.1	121.965	0	0	1193.54	3049.43	0	0	0	0	0	5.39998	0	0	2341.34	318.861	0	1635.53	0	0	131.689	11332	0	0	0.997027	0	0	0	0	0	0	0	134.049	0	0	0	0	16.9671	0	0	0	0	0	0.976332	0	0	0
SAMN15321110	U29IHF	CT1U29IHF	1985.6	7.99527	0	0	0	1725.43	0	1.99894	0	0	0	0	0	0	0	143.986	0	0	0	1.99458	284.664	0	0	1.26933	0	670	0	0	0	0	0	0	213.282	0	0	0	0	0	0	96	0	0	0	1815	0	1	0
SAMN15321111	U2IHF	DT2P2D1	8749.89	10.9968	0	0	828.791	228.779	0	0	0	0	0	2339.99	0	0	0	6.9103	0	135.835	0	0	2.99293	0	0	0	1.99405	0	0	0	0	0	0	0	0	0	0	0	0	0.942616	0	5.89381	0	0	1239.89	0	0	0	0
SAMN15321112	U30IHF	DT5P2E9	70172.6	20.9926	6.09227	0	4.88777	3328.68	0	9.99883	0	1934.16	0	0	0	0	0.996692	197.379	0	0	0	0	298.276	3.99999	216.237	0	0	0	0	63.4479	0	0	0	0	52.7689	0	0	381.109	0	0	0.999994	0	0	0	0	540.99	0	0	0
SAMN15321113	U3IHF	CT1U3IHF	1670.67	2.99823	0	0	0	3120.38	0	1.99894	0	0	0	0	0	0	0	184.983	0	0	0	0	53.5605	0	0	0	0	1	0	8.61809	0	0	0	0	19.9329	0	0	0	0	0	0	1	0	0	0	0	0	0	0
SAMN15321115	Y15IHF	DT2P2A1	1369.79	9.99711	0	0	3668.11	544.437	0	31878.9	0	0	0	4543.18	0	0	0.99759	84.898	0	2018.25	0	0	49.8822	0	0	0	43.8692	0	0	0	0	0	0	0	5.95772	0	0	0	0	2.82785	0	0	0	0	0	0	181	0	0
SAMN15321116	Y24IHFA	DT2P1B10	20671.9	186.946	0	0	13488.7	2186.44	0	219	0	0	0	0.899997	0	0	29.9277	321.823	0	0.917804	0	0	39.9058	13	0	0	809.586	0	0	26.9861	0	0	0	0	36.7393	0	0	0	0	0	0	0.982302	0	0	0	0	0	0	0
SAMN15321117	Y24IHFB	DT2P1A10	27767.9	101.971	0	0	28492.5	6.75719	0	339.999	0	0	0	4866.28	0	0	4269.69	172.758	0	0.917804	0	0	0	0	0	23.9851	673.99	0	0	104.946	0	0	0.999956	0	48.6547	0	0	0	0	0	0	0	0	0	0	0	0	0	0
SAMN15321118	Y4AIHF	DT2P1F10	30460.6	104.97	0	0	14138.6	7857.65	0	0	0	0	0	1.79999	0	0	3.99036	291.22	0	0	0	0	0	4.99999	0	0	2.99108	0	0	3.99794	0	0	0	0	57.5913	5	0	0	0	0	0	0.982302	0	0	0	0	0	0	0
SAMN15321119	Y4BIHF	DT2P1E10	8919.77	371.892	0	0	23029.2	2685.5	0	0	0	0	0	2.69999	0	0	1251.98	178.681	0	1.83561	0	0	0	6.99999	0	0	1114.68	0	0	0.999486	0	0	0	0	82.4151	0	0	0	0	0	0	315.319	0	0	0	0	0	0	0
SAMN15321120	Y6IHF	DT2P2D2	44527.6	80.9766	0	0	970.363	922.84	0	0	0	0	0	4175.99	0	0	0.99759	26.654	0	1996.22	0	0	0	0	0	0	18.9435	0	0	0	0	0	0	0	0	0	0	0	0	0.942616	0	0	0	0	5.99462	0	0	0	0
[truncated: 974 more columns]

## Sheet: 16S_Duplicate_Samples_Averaged
Additional file 5. 16S and Rickettsia-specific read totals, sequence compositions, and prevalence estimates for samples.
Sheet 2. Number of 16S reads in sample replicates.
Sample Name →	1047IHN	1047IHN	1047IHN	206IHF	206IHF	206IHF	215IHM1	215IHM1	244IHN1	244IHN1	244IHN3	244IHN3	244IHN4	244IHN4	294IHM	294IHM	295IHF	295IHF	296IHF	296IHF	296IHF	296IHF	296IHF	297IHF	297IHF	297IHF	297IHF	1346IHF	1346IHF	397IHF	397IHF	575IHF	575IHF	627IHM2	627IHM2	627IHM3	627IHM3	631IHF	631IHF	657IHF	657IHF	733IHF	733IHF	742IHN	742IHN	962IHM	962IHM	964IHN	964IHN
Duplicate_Group →	Group_1	Group_1	Group_1	Group_11	Group_11	Group_11	Group_12	Group_12	Group_13	Group_13	Group_14	Group_14	Group_15	Group_15	Group_16	Group_16	Group_17	Group_17	Group_18	Group_18	Group_18	Group_18	Group_18	Group_19	Group_19	Group_19	Group_19	Group_2	Group_2	Group_20	Group_20	Group_21	Group_21	Group_22	Group_22	Group_23	Group_23	Group_24	Group_24	Group_25	Group_25	Group_26	Group_26	Group_27	Group_27	Group_28	Group_28	Group_29	Group_29
ZOTU
1	2501	632	4	0	0	208	21	6	1947	380	243	47	148	1	2	0	1	22768	0	0	193	0	0	0	0	10	0	19545	2421	1	11887	30900	5607	146	33	101	12	14042	1599	3202	6280	11513	403	12	1	3	0	1	11132
2	10	39	0	0	0	1	1303	3548	0	2	0	152	1544	0	46	0	0	2	0	0	0	0	0	0	0	0	0	20	6	42	5	49	1	1	2	1653	1006	70028	7115	2	15	13876	408	5	0	0	0	1	15
5	0	4338	0	0	0	379	4935	7966	3307	0	1033	0	1907	0	0	0	0	3	1179	0	118	2	0	0	0	0	0	1	0	0	2	8105	0	8184	0	1992	0	1345	0	0	1	0	0	1	0	0	0	0	1
6	0	1223	77	3752	3172	502	1306	2190	417	276	3	1180	1421	0	229	85	462	2130	12875	253	676	2	191	1238	12	9	101	5829	8427	1847	1369	3201	0	263	730	1031	2222	679	298	418	369	0	46	894	125	121	1641	103	4785
8	3	0	0	0	0	0	0	0	0	0	0	0	0	1	0	0	0	1	0	0	42	1	0	0	0	2	0	6	0	0	4	0	0	0	0	1	0	0	0	5921	18562	0	0	6	0	0	0	0	17
16	1382	838	54	303	6	390	607	701	238	97	128	20	111	485	1	140	25	355	634	0	112	41	80	31	3	225	100	70	436	0	1288	85	110	545	558	203	207	168	71	50	56	176	10	54	140	0	902	0	1774
12	0	8	0	0	0	0	0	0	1	0	1	0	0	0	0	0	0	0	0	0	5	0	0	0	0	0	0	0	0	0	2	0	0	0	0	0	0	1	0	0	0	0	0	0	0	0	0	0	0
15	0	1687	0	0	0	0	0	0	1661	0	62	0	747	0	0	0	0	0	0	0	25	0	0	0	0	0	0	0	0	0	0	0	0	0	0	2	0	3	0	0	0	2	0	0	0	0	0	0	0
11	1	8	1	0	14	0	0	0	0	0	0	1	0	0	26283	2868	4	0	2	0	3	0	0	1	10	0	0	1	1	4	6	0	3	0	0	0	1	3	1	0	0	0	2	22445	2603	9816	1	3	0
52	0	0	0	2	0	0	0	0	0	0	0	0	0	0	0	0	0	0	0	0	0	0	0	0	0	0	0	1441	714	265	0	0	0	0	0	0	0	0	0	9	0	0	0	0	0	1	0	0	0
20	2	0	0	0	0	0	0	0	3	0	0	0	0	1	0	0	0	1	3	0	10	0	0	80	0	0	0	0	0	0	0	0	0	0	0	0	0	0	0	0	0	0	0	0	0	0	0	0	0
27	0	0	0	0	0	0	0	0	0	0	0	0	0	0	0	0	0	0	2650	0	0	0	0	0	0	0	0	0	0	0	0	0	0	0	0	0	0	0	0	0	0	0	0	610	0	0	0	0	0
21	1331	1	3	0	1533	124	607	2	888	97	86	55	236	237	141	36	49	344	411	0	55	0	92	81	8	130	49	0	172	147	0	133	76	0	69	0	421	29	102	10	0	111	47	0	30	56	47	0	0
10	0	1818	0	0	0	0	227	189	1038	0	138	0	78	0	0	0	0	1371	0	0	97	474	0	0	0	0	0	0	0	0	4207	0	0	659	0	722	0	452	0	0	347	1160	0	0	0	0	0	0	4055
35	0	0	0	0	0	0	0	0	0	0	0	0	0	0	0	0	0	0	0	0	0	0	0	0	0	0	0	0	0	0	0	1	0	0	0	0	0	0	0	0	0	0	0	0	0	0	0	0	0
40	0	0	0	0	0	1	51	3	0	78	3	0	4	0	0	0	0	0	0	0	0	0	0	0	0	8	0	0	0	0	0	0	0	0	0	0	0	1	0	0	0	0	0	0	0	0	0	0	0
26	0	16	0	0	0	189	202	259	37	0	32	0	8	0	0	0	0	0	0	0	0	0	1	0	0	0	0	0	0	0	0	1714	0	1030	0	81	0	99	0	0	0	0	0	0	0	0	0	0	0
32	1	1	0	0	0	412	0	0	2680	0	0	0	0	0	0	129	0	298	0	0	0	0	0	0	0	1	0	0	0	0	0	0	0	0	1	0	0	118	0	0	0	0	0	1	132	203	1	0	0
34	149	292	66	37	0	101	132	210	26	83	102	20	209	123	0	25	0	0	63	0	73	0	9	17	0	75	7	90	115	0	668	17	44	364	418	83	71	24	19	7	14	31	37	28	23	0	156	0	40
18	0	2	0	0	0	0	0	0	0	0	1	0	0	0	0	0	0	0	0	0	4	0	0	0	0	0	0	0	0	0	0	0	0	0	0	0	0	0	0	0	0	2480	0	0	0	0	0	0	0
48	0	0	0	0	0	4	0	0	0	0	0	0	0	9	0	0	0	0	0	0	7297	2859	3698	0	0	0	0	1	0	0	1	0	1	0	0	0	0	0	0	0	0	0	0	0	0	0	0	0	0
14040	0	4	0	0	0	0	1	2	0	0	0	0	0	1	0	0	0	16773	0	0	0	1	0	0	0	0	0	0	0	0	0	0	0	0	0	0	798	1	0	0	6	0	0	0	0	0	0	0	18
49	0	193	36	0	0	0	680	432	722	0	392	13	264	0	0	63	0	760	0	0	158	73	0	0	0	0	0	0	0	0	0	0	0	177	107	0	201	388	0	0	161	75	24	0	88	0	1	0	315
28	0	4	0	0	6	0	0	0	0	0	0	0	0	2	8086	204	1	0	3	0	3	0	0	0	1	0	0	0	0	0	0	0	1	0	0	0	1	4	0	0	0	0	0	1395	168	3065	0	1	0
44	0	0	0	0	0	0	3293	9	1830	0	0	0	1	0	0	0	0	0	0	0	0	0	0	0	0	0	0	0	0	0	0	0	0	0	0	0	0	0	0	0	0	0	0	0	0	0	0	0	1
74	0	521	0	0	0	0	151	485	214	0	89	0	744	0	0	0	0	933	0	0	64	102	0	0	0	0	0	0	0	0	931	0	0	365	0	386	0	212	0	0	87	215	0	0	0	0	0	0	1376
31	2	0	0	0	0	0	0	0	0	0	0	0	0	0	0	0	0	0	0	0	0	0	0	0	0	0	0	0	0	0	0	0	0	0	0	0	0	0	0	0	0	0	0	2	0	0	0	0	0
53	0	0	0	1601	0	0	0	0	0	0	0	0	0	0	0	0	0	0	0	0	0	0	0	0	0	1	0	11	0	0	0	0	0	0	0	0	0	0	0	0	0	0	0	0	0	0	0	0	0
45	1	0	0	68	0	0	0	0	0	0	0	20	824	0	0	0	1	0	0	0	0	0	0	0	0	0	78	0	0	0	1	15	0	0	0	0	1471	0	0	0	0	0	0	0	0	0	0	0	0
51	0	0	0	0	0	0	1	0	3867	2744	18624	651	12817	0	0	0	0	0	0	0	0	0	0	0	0	0	0	0	0	0	0	0	0	0	0	0	0	0	1	0	0	0	0	0	0	0	0	0	0
30	0	1	0	0	0	0	0	0	0	0	0	0	0	0	6881	9	0	0	2	0	7	0	0	1	1	0	0	0	1	0	0	0	0	0	0	0	0	1	0	0	0	0	0	296	12	3981	0	1	0
73	0	0	0	0	0	0	0	0	0	0	0	0	0	0	0	0	0	1	0	0	1	0	0	0	0	0	0	0	0	0	0	0	0	0	0	0	0	0	0	0	0	0	0	0	0	65	0	0	0
37	0	364	0	0	0	0	523	137	222	0	32	0	112	0	0	0	0	688	0	0	78	20	0	0	0	0	0	0	0	0	903	0	0	386	0	594	0	211	0	0	116	465	0	0	0	0	0	0	431
71	0	0	0	0	0	0	0	0	0	0	0	0	0	0	0	0	0	0	0	0	0	0	0	0	0	0	0	0	0	0	0	0	0	0	0	0	0	0	0	0	0	0	0	0	0	0	0	0	0
66	0	0	0	0	0	0	0	0	0	0	0	0	0	0	0	0	0	0	0	0	0	0	0	0	0	0	0	0	0	0	0	0	0	0	0	0	0	0	0	0	0	0	0	0	0	0	0	0	0
23	0	0	0	0	0	0	1	0	0	0	0	0	0	0	0	0	0	0	0	0	0	0	0	0	0	0	0	0	0	0	0	10	0	0	0	0	0	0	0	0	1	0	0	0	0	0	0	0	0
46	0	11	0	0	0	0	0	0	0	0	0	1	0	2	0	0	0	0	0	0	4	0	0	0	0	0	0	3	0	0	0	0	1	0	0	0	0	7	1	0	0	0	1	1	0	0	0	0	0
87	0	0	0	0	0	0	0	0	0	0	0	0	0	0	0	0	0	0	0	0	0	0	0	0	0	0	0	0	0	0	0	0	0	0	0	0	0	0	0	0	0	0	0	0	0	0	0	0	0
7	0	0	0	0	1	0	5	10	8	0	6	0	6	0	4	0	10700	2	0	0	11	0	0	0	0	0	0	0	0	8336	0	1	0	15	0	13	0	0	0	0	4	4	0	0	0	4	0	12088	5
85	0	0	0	0	0	2	0	0	0	0	0	0	0	0	0	0	0	0	1	0	9688	2231	4360	1	0	0	0	0	0	0	0	0	0	0	0	0	0	0	0	0	0	0	0	0	0	0	0	0	0
50	74	16	27	33	0	0	4	9	136	13	4	5	16	5	0	27	0	1	17	0	6	2	12	11	0	8	1	43	0	0	18	0	104	17	279	0	44	0	12	3	0	7	1	3	38	0	120	2	504
93	0	0	0	0	0	0	0	0	0	0	0	0	0	0	0	0	0	0	0	0	0	0	0	0	0	0	0	195	0	0	0	0	0	0	0	0	0	0	0	0	0	0	0	0	0	0	0	0	0
24	0	208	0	0	0	0	25	66	16	0	0	0	216	0	0	0	0	236	0	0	4	40	0	0	0	0	0	0	0	0	1956	0	0	513	0	18	0	6	0	0	200	213	0	0	0	0	0	0	3337
17	0	0	0	2	0	0	0	0	0	1	0	0	0	0	336	15	0	0	5	0	3	0	0	2	0	0	0	0	2	0	0	0	0	0	0	0	0	2	0	0	0	0	0	52	13	133	0	0	0
104	0	0	0	3	0	0	0	0	0	0	0	0	0	0	0	0	0	0	4	0	0	0	0	2	0	0	0	0	24049	0	0	0	0	0	0	0	0	0	0	0	0	0	0	0	0	0	0	0	0
9	0	0	0	0	2	0	0	0	14	6	46	1	37	0	23	14	3	0	0	0	0	0	1	0	2	1	0	0	0	1	0	0	0	6	0	2	0	0	0	0	0	0	0	16	11	7	0	4810	0
41	0	3	0	0	141	0	0	0	0	0	0	0	0	0	70	0	0	0	268	0	0	0	0	0	0	2	38	149	0	0	0	0	0	0	183	0	0	0	0	0	0	0	9	0	0	0	0	0	0
88	0	0	0	0	462	1	0	0	0	0	0	0	0	0	1	0	176	0	0	0	1	0	0	0	0	0	0	0	486	0	0	0	0	0	0	0	0	0	0	8	0	0	0	0	0	0	0	0	0
123	0	0	0	0	0	0	0	0	0	0	0	0	0	0	0	0	0	0	0	0	0	0	0	0	0	2	0	0	0	0	0	0	0	0	0	0	0	0	0	0	0	0	0	0	0	0	0	0	0
101	0	0	0	0	0	0	0	0	0	0	0	0	44	0	0	0	0	0	0	0	0	0	0	0	0	0	0	1	0	0	0	0	0	0	0	0	0	0	0	0	0	0	0	1	0	0	0	0	0
141	0	0	0	0	0	0	0	0	0	0	0	0	0	0	0	0	0	0	0	0	69	115	0	0	0	0	0	0	0	0	0	0	0	0	0	0	0	0	0	0	0	0	0	0	0	0	0	0	0
120	0	0	0	0	0	0	0	0	0	0	0	0	0	0	0	0	0	0	0	0	0	0	0	0	0	0	0	0	0	0	0	0	0	0	0	0	0	0	0	0	0	0	0	0	0	0	0	0	0
110	0	0	0	0	948	0	0	6	0	0	0	0	0	0	0	17	0	0	0	0	65	0	7	2	0	0	0	2	1	0	0	0	0	0	0	566	0	2	0	0	8	0	0	0	21	0	0	0	0
100	0	0	0	0	0	0	0	0	0	0	0	0	0	0	0	0	0	0	0	0	0	0	0	0	0	0	0	0	688	0	0	77	0	0	0	0	0	0	0	0	0	0	0	0	0	0	0	0	0
127	0	0	0	0	0	1	0	0	0	0	0	0	0	0	0	0	0	0	0	0	0	0	2	0	0	0	0	0	0	0	0	0	0	0	0	0	0	0	0	0	0	0	0	0	0	0	0	0	0
54	0	0	0	0	4	0	0	0	0	0	0	0	0	0	0	0	0	198	0	0	0	1	0	0	0	0	0	0	0	0	0	0	0	0	0	0	0	0	0	0	0	0	0	0	0	0	0	0	0
144	0	0	0	0	0	0	0	0	0	0	0	0	0	0	0	0	0	740	0	0	0	0	0	0	0	0	0	0	0	0	0	0	0	0	0	0	0	0	0	0	0	0	0	0	0	0	0	0	0
137	0	0	0	0	0	0	0	0	0	0	0	0	0	0	0	0	0	0	0	0	0	0	0	0	0	0	0	0	0	0	0	0	0	0	0	0	0	0	0	0	0	0	0	0	0	0	0	0	0
112	0	0	0	1	0	0	0	0	0	0	0	0	0	0	0	0	0	0	0	0	0	0	0	4	0	0	0	0	1	0	0	0	0	0	0	0	0	0	0	0	0	0	0	0	0	0	0	0	0
106	0	0	0	0	0	3	0	0	0	0	0	0	0	79	0	0	0	0	0	932	0	0	0	1	7	0	0	0	193	0	0	0	503	0	0	0	0	0	0	0	0	0	0	0	0	0	0	0	0
163	0	0	0	0	0	0	0	0	0	0	0	0	0	0	0	0	0	0	0	0	0	0	0	113	0	0	0	0	0	0	0	0	0	0	0	0	0	0	0	0	0	0	0	0	0	0	0	0	0
47	0	0	0	0	1	322	0	338	0	0	0	0	0	0	0	0	0	0	0	0	1	0	0	0	0	81	0	0	0	19	0	0	0	0	0	0	0	0	0	0	0	0	0	15	0	0	0	0	0
155	0	0	0	0	0	0	0	0	0	0	0	0	0	0	0	0	0	0	0	0	0	0	0	0	0	0	0	0	0	0	0	0	0	0	0	0	0	0	0	0	0	0	0	0	0	0	0	0	0
156	0	2	0	0	0	0	0	0	0	0	0	0	0	0	0	0	0	0	0	0	0	0	0	0	0	0	0	0	0	0	0	0	0	0	0	0	0	0	0	0	0	0	0	0	0	0	0	0	0
113	0	0	0	0	0	0	0	0	0	0	0	0	0	0	0	0	0	0	0	0	0	0	0	0	0	0	0	0	0	0	0	0	0	0	0	0	0	0	0	0	1	0	0	42	0	0	0	0	0
179	0	0	0	0	0	0	0	779	0	0	0	0	0	0	0	0	0	0	0	0	0	0	0	0	0	0	0	0	0	0	0	0	0	0	0	0	0	0	0	2	0	0	0	0	0	0	0	0	0
29	87	28	0	0	1069	0	0	0	29	7	0	2	0	0	73	11	49	0	6	438	0	0	0	0	5	10	0	0	52	103	0	11	38	0	564	0	81	0	12	0	0	8	0	12	11	18	0	42	4
172	0	0	0	0	0	0	0	0	0	0	0	0	0	0	0	0	0	0	0	0	0	0	0	0	0	2	0	0	0	0	0	0	0	0	0	0	0	0	0	0	0	0	0	0	0	0	0	0	0
147	0	0	0	0	0	0	0	0	0	0	0	0	0	0	0	0	0	0	0	0	0	0	0	0	0	0	0	2047	0	0	0	0	0	0	0	0	0	0	0	0	0	0	0	0	0	0	0	0	0
152	0	0	0	0	0	0	0	0	0	0	0	0	0	0	0	0	0	0	0	0	0	0	0	0	0	0	0	0	0	0	0	0	0	0	0	0	0	0	0	0	0	0	0	0	0	0	0	0	0
154	0	0	0	0	0	0	0	0	0	0	0	0	0	0	0	0	0	0	0	0	0	0	0	0	0	0	0	0	0	0	0	0	0	0	0	0	0	0	0	0	0	0	0	0	0	0	0	0	0
25	0	346	0	0	1628	6	0	0	0	0	0	0	0	0	117	0	49	0	0	752	0	0	46	0	5	56	2	0	25	132	0	0	3	0	11	0	2	0	0	0	0	0	0	7	0	190	0	18	0
205	0	0	0	0	0	0	0	0	0	0	0	0	0	0	0	0	0	0	0	0	0	0	0	379	0	0	0	0	0	0	0	1	0	0	0	0	0	0	0	0	0	0	0	0	0	0	0	0	0
165	0	0	0	0	0	0	0	0	0	0	0	0	0	0	0	0	0	0	0	0	0	0	0	0	0	0	0	0	0	0	0	0	0	0	0	0	0	0	0	0	0	0	0	0	0	0	0	0	0
61	0	0	0	0	0	0	0	0	0	0	0	0	0	0	0	0	0	0	0	0	0	0	2	0	0	0	0	0	0	0	0	5	0	0	0	0	0	0	0	0	0	0	0	0	0	0	0	0	0
114	0	0	0	0	0	0	0	0	0	0	0	0	1412	0	0	0	0	0	0	0	0	0	0	0	0	0	0	0	0	0	0	1	0	0	0	0	0	0	0	0	0	0	0	0	0	0	0	0	0
90	0	0	0	0	0	0	0	0	0	0	0	14	0	0	0	0	0	0	0	0	153	0	0	0	0	0	0	0	0	0	0	0	0	0	0	0	0	0	70	0	0	0	0	0	0	0	0	0	0
139	0	0	0	0	0	0	0	0	0	0	0	0	0	0	0	0	0	0	6374	0	0	0	0	1	0	0	0	0	1	0	0	0	0	0	0	0	0	0	0	0	0	0	0	0	0	0	0	48	0
148	0	0	0	1	1886	0	0	0	0	0	0	0	0	0	0	0	0	0	0	0	0	0	0	0	0	0	0	0	92	0	0	0	0	0	0	0	0	0	0	0	0	0	0	0	0	0	0	0	0
140	0	0	0	0	0	0	0	0	0	0	0	0	0	0	0	0	0	0	0	0	0	0	0	0	0	0	0	0	0	0	0	0	0	0	0	0	0	0	0	0	0	0	0	0	0	0	0	0	0
10825	11	8	0	35	0	18	0	0	44	6	28	0	17	0	0	0	0	69	1	0	149	41	59	89	0	28	3	17	7	0	143	118	19	1	2	0	0	24	0	2	112	30	1	0	0	0	0	0	104
215	0	0	0	0	0	0	0	0	0	0	0	0	0	0	0	0	0	0	0	0	0	0	0	0	0	0	0	0	0	0	0	0	0	0	0	0	0	0	0	0	0	0	0	0	0	0	0	0	0
257	0	0	0	0	0	0	0	0	0	0	0	0	0	0	0	0	0	0	0	0	0	0	0	0	0	0	0	0	0	0	0	0	0	0	0	0	0	0	0	0	0	0	0	0	0	0	0	0	0
180	0	0	0	0	0	0	0	0	0	0	0	0	0	0	0	0	0	0	0	0	0	0	0	0	0	2	0	0	0	0	0	0	0	0	0	0	0	0	0	0	0	0	0	0	0	0	0	0	0
174	0	0	0	0	0	0	0	0	0	0	0	0	0	0	0	0	0	0	1	0	16	0	0	0	0	0	0	0	0	0	0	0	0	0	0	0	0	0	0	0	0	0	0	0	0	0	0	0	0
211	0	0	0	0	0	0	0	0	0	0	0	0	0	0	0	0	0	0	0	0	0	0	0	0	0	1	0	0	0	0	0	0	0	0	0	0	0	0	0	0	0	0	0	0	0	0	0	0	0
164	0	477	0	0	0	0	0	0	0	0	0	0	0	0	0	0	0	0	0	0	0	0	0	0	0	0	0	0	0	0	0	0	0	0	0	0	0	0	0	0	0	0	0	0	0	0	0	0	0
194	0	0	0	0	0	0	0	0	0	0	0	0	0	0	0	0	0	0	0	0	0	0	0	0	0	0	0	0	0	0	0	0	0	0	0	0	0	0	0	0	0	0	0	0	0	0	0	0	0
108	0	0	0	0	0	191	0	0	0	0	0	0	0	0	0	0	0	0	0	0	0	0	0	0	0	0	0	0	0	0	0	0	0	0	0	0	0	0	0	0	0	0	0	0	0	0	0	1	0
209	0	0	0	0	0	0	0	0	0	0	0	0	0	0	0	0	0	0	0	0	0	0	0	0	0	0	0	0	0	0	0	0	0	0	0	0	0	0	0	0	0	0	0	0	0	0	0	0	0
162	0	0	0	0	0	0	0	0	0	0	0	0	0	0	0	0	0	0	0	1184	2	2	0	0	0	0	0	82	0	0	0	0	203	0	0	0	0	0	0	0	0	0	0	0	0	0	0	0	0
236	0	0	0	0	0	0	0	0	0	0	0	0	0	0	0	0	0	0	0	0	0	0	0	0	0	0	0	0	0	0	0	0	0	0	0	3882	649	0	0	0	0	0	0	0	0	0	0	0	0
221	0	0	0	0	0	0	0	0	0	0	0	0	0	0	0	0	0	0	0	0	0	0	0	0	0	0	0	0	0	0	0	0	0	0	0	0	0	0	0	0	0	0	0	0	0	0	0	0	0
178	0	0	0	0	0	0	0	0	0	0	0	0	0	0	0	0	0	0	0	0	0	0	0	0	0	0	0	0	0	0	0	0	0	0	0	0	0	0	0	0	0	0	0	0	0	0	0	0	0
118	0	0	0	0	0	0	0	0	0	0	0	0	0	0	0	0	0	0	0	0	0	0	0	0	0	0	0	0	0	0	0	0	0	0	0	0	0	0	0	0	0	0	0	0	0	0	0	0	0
256	0	0	0	0	0	0	0	0	0	0	0	0	0	0	0	0	0	0	0	0	0	2	0	0	0	0	0	0	0	0	0	0	0	0	0	0	0	0	0	0	0	0	0	0	0	0	0	0	0
94	0	1	0	0	0	0	0	0	0	0	0	0	0	0	0	0	0	0	0	0	0	0	1	0	0	0	0	0	0	0	1	0	0	0	0	0	0	1	0	0	0	0	0	0	0	0	0	0	0
225	0	0	0	0	0	0	0	0	0	0	0	0	0	0	0	0	0	0	0	0	0	0	0	0	0	0	0	0	0	0	0	0	0	0	0	0	0	0	0	0	0	0	0	0	0	0	0	0	0
246	0	0	0	0	0	0	0	0	0	0	0	0	0	0	0	0	0	0	76	0	0	0	0	0	0	0	0	0	0	0	0	0	0	0	0	0	0	0	0	0	0	0	0	0	0	0	0	0	0
206	0	0	0	0	0	0	0	0	0	0	0	0	0	0	0	0	0	0	0	0	0	0	0	0	0	0	0	0	0	0	0	0	0	0	0	0	0	0	0	0	0	0	0	0	0	0	0	0	0
203	0	0	0	0	0	2	0	0	0	0	0	0	0	0	0	0	0	0	0	0	0	0	0	0	0	0	0	0	0	0	0	0	0	0	0	0	0	0	0	0	0	0	0	0	0	0	0	0	0
134	0	1	0	0	0	0	0	0	0	0	0	0	0	0	0	0	0	0	0	0	0	0	0	0	0	0	0	0	0	0	0	1	0	0	0	0	0	0	0	0	0	0	0	0	0	0	0	0	0
213	0	0	0	0	0	0	0	0	0	0	0	0	0	0	0	0	0	0	0	0	0	0	0	0	0	0	0	0	0	0	0	0	0	0	0	0	0	0	0	0	0	0	0	421	0	0	0	0	0
111	0	0	0	0	952	36	0	0	0	0	0	0	0	604	0	0	0	0	0	0	0	0	0	0	0	0	0	0	0	0	0	0	0	168	0	0	0	0	0	0	154	0	0	0	0	0	0	0	0
228	0	0	0	0	0	0	0	0	0	0	0	0	0	0	0	0	0	0	0	0	0	0	0	452	0	0	0	0	0	0	0	0	0	0	0	0	0	0	0	0	0	0	0	0	0	0	0	0	0
69	0	0	0	0	0	2	0	0	0	0	0	0	0	0	0	0	0	0	0	0	0	0	1	0	0	0	0	0	1	0	0	0	0	0	0	0	0	0	0	0	0	0	0	0	0	0	0	0	0
173	0	0	0	0	0	0	0	0	0	0	0	0	0	0	0	0	0	0	0	0	0	0	0	0	0	0	0	0	0	0	0	0	0	0	0	0	0	0	0	0	0	0	0	0	0	0	0	0	0
264	0	0	0	0	0	0	0	0	0	0	0	0	0	0	0	0	0	0	0	0	0	0	0	0	0	0	0	0	0	0	0	0	0	0	0	0	0	0	0	0	0	0	0	0	0	0	0	0	0
124	0	0	0	0	0	433	0	0	0	0	0	0	1281	0	0	0	0	0	1728	0	0	0	0	4	0	0	0	7	4	0	0	0	0	0	0	0	0	0	0	0	0	0	0	7	0	0	0	0	0
219	0	0	0	0	0	0	0	4	0	0	0	0	0	0	0	0	0	0	0	0	167	105	0	0	0	0	0	206	0	0	0	0	0	0	0	0	0	0	0	0	0	0	0	0	0	0	0	0	0
128	0	0	0	0	0	0	0	0	0	0	0	0	0	0	0	0	0	0	0	0	0	0	0	0	0	0	0	0	0	0	0	0	0	0	0	0	0	0	0	0	0	0	0	0	0	0	0	0	0
207	0	0	0	0	0	0	0	2	0	0	0	0	0	0	0	0	0	0	0	0	429	130	0	0	0	0	0	0	0	0	0	0	0	0	0	0	0	0	0	0	0	0	0	0	0	0	0	0	0
68	0	0	0	0	0	0	0	0	0	0	0	0	0	0	0	0	0	0	0	0	0	0	0	0	0	0	0	0	0	0	0	0	0	0	0	0	0	0	0	0	0	0	0	0	0	0	0	0	0
260	0	0	0	0	0	0	0	0	0	0	0	0	0	0	0	0	0	0	0	0	0	0	0	0	0	0	0	0	0	0	0	0	0	0	0	0	0	0	0	0	0	0	0	0	0	0	0	0	0
12648	0	12	0	0	0	10	26	40	24	0	45	0	36	0	0	0	0	0	1	0	0	0	0	0	0	0	0	0	0	0	0	69	0	35	0	19	0	61	0	0	0	0	0	0	0	0	0	0	0
153	8565	0	0	0	0	0	0	0	0	0	0	0	0	0	0	0	0	0	0	1	0	0	0	0	0	0	0	0	0	0	0	0	0	0	0	0	0	0	0	0	0	0	0	0	0	0	0	0	0
247	0	0	0	0	0	0	0	0	0	0	0	0	0	0	0	0	0	0	0	0	0	0	0	0	0	0	0	0	0	0	0	102	0	0	0	0	0	2	0	0	0	0	0	0	0	0	0	0	0
301	0	0	0	0	0	0	0	0	0	0	0	0	0	0	0	0	0	0	0	0	0	0	0	0	0	0	0	0	0	0	0	0	0	0	0	0	0	0	0	0	0	0	0	0	0	0	0	0	0
315	0	0	0	0	0	0	0	0	0	0	0	0	0	0	0	0	0	0	0	0	0	0	0	0	0	0	0	0	0	0	0	0	0	0	0	0	0	0	0	0	0	0	0	0	0	0	0	0	0
280	0	0	0	0	0	0	0	0	0	0	0	0	0	0	0	0	0	0	0	0	0	0	0	0	0	0	0	0	0	0	0	0	0	0	0	0	0	0	0	0	0	0	0	0	0	0	0	0	0
250	0	0	0	0	0	0	0	0	0	0	0	0	0	0	0	0	0	0	0	0	0	0	0	0	0	0	0	0	0	0	0	0	0	0	0	0	0	0	0	0	0	0	0	0	0	0	0	0	0
271	0	0	0	0	0	0	0	0	0	0	0	0	0	0	0	0	0	0	0	0	0	0	0	0	0	0	0	0	0	0	0	0	0	0	0	0	0	0	0	0	0	0	0	0	0	0	0	0	0
294	0	0	0	0	0	0	0	0	0	0	0	0	0	0	0	0	0	0	0	0	0	0	0	0	0	0	0	0	0	0	0	0	0	0	0	0	0	0	0	0	0	0	0	0	0	0	1	0	0
237	0	0	0	0	0	0	0	0	0	0	0	0	0	0	0	0	0	0	0	0	0	0	0	0	0	0	0	0	0	0	0	0	0	0	0	0	0	0	0	0	0	0	0	0	0	0	0	0	0
117	0	0	0	0	0	0	0	0	0	0	0	0	0	0	0	0	0	0	395	0	0	0	0	0	0	0	0	0	0	0	0	0	53	0	0	0	0	0	0	0	0	0	0	0	0	0	0	0	0
325	0	0	0	0	0	0	0	0	0	0	0	0	0	0	0	0	0	0	0	0	0	0	0	0	0	0	0	0	0	0	0	0	0	0	0	0	0	0	0	0	0	0	0	0	0	0	0	0	0
266	0	0	0	0	0	0	0	0	0	0	0	0	0	0	0	0	0	0	0	0	0	0	0	0	0	0	0	0	0	0	0	0	0	0	0	0	0	0	0	0	0	0	0	0	0	0	0	0	0
297	0	0	0	0	0	0	0	0	0	0	0	0	0	0	0	0	0	0	0	0	0	0	0	0	0	1	0	0	0	0	0	0	0	0	0	0	0	0	0	0	0	0	0	0	0	0	0	0	0
169	0	0	0	0	0	0	0	0	0	0	0	0	0	0	0	0	0	0	0	0	0	84	0	0	0	0	0	0	0	0	0	0	0	0	0	0	0	0	0	0	0	0	0	0	0	1	0	0	0
306	0	0	0	0	0	0	0	0	0	0	0	0	0	0	0	0	0	0	0	0	0	0	0	0	0	0	0	0	0	0	0	0	0	0	0	0	0	0	0	0	0	0	0	0	0	0	0	0	0
316	0	0	0	0	0	0	0	0	0	0	0	0	0	0	0	0	0	0	0	0	0	0	0	0	0	0	0	0	0	0	0	0	0	0	0	0	0	0	0	0	0	0	0	0	0	0	0	0	0
103	0	0	0	0	0	0	170	384	106	0	217	0	0	0	0	0	0	130	0	0	5	45	0	0	0	0	0	0	0	0	179	0	0	0	0	0	0	32	0	0	69	23	0	0	0	0	0	0	349
320	1	0	0	0	0	0	0	0	0	0	0	0	3	0	0	0	0	0	0	0	0	0	0	0	0	0	0	0	0	0	0	0	0	0	0	0	0	0	0	0	0	0	0	0	0	0	0	0	0
232	0	0	0	0	0	0	0	0	0	0	0	0	0	0	0	0	0	0	0	0	0	0	0	0	0	0	0	0	0	0	0	0	0	0	0	0	0	0	0	0	0	0	0	0	0	0	0	0	0
343	0	0	0	0	0	0	0	0	0	0	0	0	0	0	0	0	0	0	0	0	0	0	0	0	0	1	0	0	0	0	0	0	0	0	0	0	0	0	0	0	0	0	0	0	0	0	0	0	0
282	0	0	0	0	0	0	0	0	0	0	0	0	0	0	0	0	0	0	0	0	0	0	0	0	0	0	0	0	0	0	0	1	0	0	0	0	0	0	0	0	0	0	0	0	0	0	0	0	0
149	0	0	0	0	0	0	0	783	0	0	0	0	0	0	0	0	0	0	0	0	0	0	0	0	0	0	0	0	0	1	0	0	0	0	0	0	0	0	0	0	0	0	0	0	0	0	0	53	0
168	0	203	0	0	0	0	161	0	0	0	68	0	0	0	0	0	0	0	0	0	0	0	0	0	0	0	0	0	0	0	1	0	0	0	0	0	0	0	0	0	0	0	0	0	0	0	0	0	0
277	0	0	0	0	0	0	0	0	0	0	0	0	0	0	0	0	0	0	0	0	0	0	0	0	0	0	0	0	0	0	0	0	0	0	0	0	0	0	0	0	0	0	0	0	0	0	0	0	0
336	0	0	0	0	0	0	0	0	0	0	0	0	0	0	0	0	0	0	0	0	0	0	0	0	0	0	0	0	0	0	0	0	0	0	0	0	0	0	0	0	0	0	0	0	0	0	0	0	0
182	0	0	0	0	0	0	0	0	0	0	0	0	0	0	1	0	2	0	0	0	0	0	0	0	7551	0	0	0	0	2	0	0	0	0	0	0	0	0	0	0	0	0	0	0	0	0	0	1	0
65	0	0	0	0	0	0	0	0	0	0	0	0	0	0	0	0	435	0	0	0	113	0	0	0	0	0	0	590	0	0	0	0	0	0	0	0	0	0	0	45	0	0	0	0	0	0	0	0	0
311	0	0	0	0	0	4	0	0	0	0	0	0	0	0	0	0	0	0	0	0	0	0	0	0	0	0	0	0	0	0	0	0	0	0	0	0	0	0	0	0	0	0	0	0	0	0	0	0	0
323	0	0	0	0	0	0	0	0	0	0	0	0	0	0	0	0	0	0	0	0	0	0	0	0	0	0	0	0	0	0	0	1081	0	0	0	0	0	0	0	0	0	0	0	0	0	0	0	0	0
279	7433	0	0	0	0	0	0	0	0	0	0	0	0	0	0	0	0	0	0	0	0	0	0	0	0	0	0	1	0	0	0	0	0	0	0	0	0	0	0	0	0	0	0	0	0	0	0	0	0
299	0	0	0	0	0	0	0	0	0	0	0	0	0	0	0	0	0	0	0	0	62	0	0	0	0	0	0	2	0	0	0	0	0	0	0	0	0	0	0	0	0	0	0	0	0	0	0	0	0
102	0	39	0	0	0	0	0	121	6	0	0	0	4	0	0	0	0	206	0	0	7	13	0	0	0	0	0	0	0	0	0	0	0	0	0	175	0	27	0	0	42	30	0	0	0	0	0	0	381
171	0	0	0	0	0	0	0	0	0	0	0	0	0	0	0	0	0	0	0	0	0	0	0	0	7329	0	0	0	0	0	0	0	0	0	0	0	0	0	0	0	0	0	0	0	0	0	0	0	2
407	0	0	0	0	0	0	0	0	0	0	0	0	0	0	0	0	0	0	0	0	0	0	0	0	0	0	0	0	0	0	0	0	0	0	0	0	0	0	0	0	0	0	0	0	0	0	0	0	0
227	0	0	0	0	0	0	0	0	0	0	0	0	9	0	0	0	0	2	0	0	0	0	0	0	0	0	0	0	0	0	0	0	0	0	0	0	0	0	0	0	0	0	0	0	0	0	0	0	0
201	0	231	0	0	0	0	14	500	0	0	0	0	0	0	0	0	0	145	0	0	34	25	0	0	0	0	0	0	0	0	0	0	0	0	0	0	0	1	0	0	0	50	0	0	0	0	0	0	142
136	0	0	0	0	0	0	0	0	0	0	0	0	0	0	0	0	0	0	0	0	0	0	0	0	0	0	0	0	0	0	0	0	0	0	0	0	0	0	0	0	1	0	0	0	0	0	0	0	0
304	0	0	0	0	0	0	0	0	0	0	1	0	0	0	0	0	0	0	0	0	0	0	0	0	0	0	0	0	0	0	0	0	0	0	0	0	0	0	0	0	0	0	0	0	0	0	0	0	0
308	0	0	0	0	0	0	0	0	0	0	0	0	0	0	0	0	0	0	0	0	0	0	0	0	0	0	0	0	0	0	0	0	0	0	0	0	0	0	0	0	0	0	0	0	0	0	0	0	0
158	0	0	0	0	0	0	0	0	0	0	0	0	0	0	0	0	0	0	0	0	0	0	0	0	0	0	0	0	0	0	0	14	0	0	0	0	0	0	0	0	0	0	0	0	0	0	0	0	0
318	0	0	0	0	0	0	0	0	0	0	0	0	0	0	0	0	0	0	0	0	0	0	0	0	0	0	0	0	0	0	0	0	0	0	0	0	0	0	0	0	0	0	0	0	0	0	0	0	0
10559	0	16	0	1	3	6	1	10	1	6	0	9	32	0	3	3	3	1	45	0	11	0	3	14	2	0	0	6	75	4	46	35	0	11	1	5	10	5	1	0	39	0	0	18	0	0	9	2	13
347	0	0	0	0	0	0	0	0	0	0	0	0	0	0	0	0	0	0	0	0	0	0	0	0	0	0	0	0	0	0	0	0	0	0	0	0	0	0	0	0	0	0	0	0	0	0	0	0	0
234	0	0	0	0	0	0	0	0	0	0	0	0	0	0	0	0	0	0	0	0	0	0	0	0	0	0	0	0	0	0	0	0	0	0	0	0	0	0	0	0	0	0	0	0	0	0	0	0	0
135	2816	739	0	0	0	0	0	0	0	0	0	0	0	0	0	0	0	0	0	0	0	0	0	0	0	0	0	0	0	0	0	0	0	0	0	0	0	0	0	0	0	0	0	0	0	0	0	0	0
166	0	0	0	0	0	0	0	0	0	0	0	0	0	0	0	0	0	0	0	0	0	0	0	0	0	0	0	0	0	0	0	0	0	0	0	0	0	0	0	0	0	0	0	0	0	0	0	0	0
189	0	0	0	0	0	0	0	0	0	0	0	0	0	0	0	0	0	0	0	0	0	0	0	0	0	0	36	0	0	0	0	0	0	0	0	0	0	0	0	0	0	0	0	0	0	0	0	0	0
298	0	0	0	0	0	0	0	0	0	0	0	0	0	0	0	0	0	0	0	0	0	0	0	0	0	0	0	0	0	0	0	0	0	0	0	0	0	0	0	0	0	0	0	0	0	0	0	0	0
349	0	0	0	0	0	0	0	0	0	0	0	0	0	0	0	0	0	0	0	0	0	0	0	0	0	0	0	0	0	0	0	6669	0	0	0	0	0	0	0	0	0	0	0	0	0	0	0	0	0
379	0	0	0	0	0	0	0	0	0	0	0	0	0	0	0	0	0	0	0	0	0	0	0	0	0	0	0	0	0	0	0	0	0	0	0	0	0	0	0	0	0	0	0	0	0	0	0	0	0
365	0	0	0	0	0	0	0	0	0	0	0	0	0	0	0	0	0	0	0	0	0	0	0	0	0	0	0	0	0	0	0	0	0	0	0	0	0	0	0	0	0	0	0	0	0	0	0	0	0
376	0	0	0	0	0	0	0	0	0	0	0	0	0	0	0	0	0	0	0	0	0	0	0	0	0	0	0	0	0	0	0	1	0	0	0	0	0	0	0	0	0	0	0	0	0	0	0	0	0
238	0	0	0	0	0	0	0	0	0	0	0	0	10	0	0	0	0	0	31	0	0	0	0	0	0	0	0	3	0	0	0	0	0	0	0	0	0	0	0	0	0	0	0	679	0	0	0	0	0
200	0	0	0	0	0	0	3	2004	2	0	0	0	0	0	0	0	0	0	0	0	0	0	0	0	0	0	0	0	0	0	0	0	0	0	0	0	0	0	0	0	0	0	0	0	0	0	0	0	0
387	0	0	0	0	0	0	0	0	0	0	0	0	0	0	0	0	0	0	0	0	0	0	0	0	0	0	0	0	0	0	0	0	0	0	0	1	0	0	0	0	0	0	0	0	0	0	0	0	0
296	5863	0	0	0	0	0	0	0	0	0	0	0	0	0	0	0	0	0	0	0	0	0	0	0	0	0	0	0	0	0	0	0	0	0	0	0	0	0	0	0	0	0	0	0	0	0	0	0	0
356	0	0	0	0	0	0	0	0	0	0	0	0	0	0	0	0	0	0	0	0	0	0	0	0	0	0	0	0	0	0	0	0	0	0	0	0	0	0	0	0	0	0	0	0	0	0	0	0	0
216	0	0	0	233	0	0	0	0	0	0	0	0	0	0	0	0	0	0	0	0	102	103	0	0	0	0	0	0	0	0	0	0	0	0	0	0	0	0	0	0	0	0	0	0	0	1404	0	1	0
449	0	0	0	0	0	0	0	0	0	0	0	0	0	0	0	0	0	0	0	0	0	0	0	0	0	0	0	0	0	0	0	0	0	0	0	0	0	0	0	0	0	0	0	0	0	0	0	0	0
63	0	0	0	0	0	0	0	0	0	0	0	0	0	0	0	0	0	0	0	0	0	0	0	0	0	0	0	0	0	0	0	0	0	0	0	0	0	0	0	0	0	0	0	0	0	0	0	0	0
223	0	0	0	0	2	0	0	0	0	0	0	0	0	0	0	0	0	0	0	0	0	0	0	0	6429	0	0	0	0	1	0	0	0	0	0	0	0	0	0	0	0	0	0	0	0	1	0	0	2
464	0	0	0	0	0	0	0	0	0	0	0	0	0	0	0	0	0	0	0	0	0	0	0	0	0	0	0	0	0	0	0	0	0	0	0	0	0	0	0	0	0	0	0	0	0	0	0	0	0
338	0	0	0	0	0	0	0	0	0	0	0	0	0	0	0	0	0	0	0	0	0	0	0	0	0	0	0	0	0	0	0	0	0	0	0	0	0	0	0	0	0	0	0	0	0	0	0	0	0
481	0	0	0	0	0	0	0	0	0	0	0	0	0	0	0	0	0	0	0	0	0	0	0	0	0	0	0	0	0	0	0	0	0	0	0	0	0	0	0	0	0	0	0	0	0	0	0	0	0
186	0	0	0	108	0	0	0	0	0	0	0	0	6	0	0	0	0	0	0	0	0	0	0	0	0	0	0	0	0	0	0	0	0	0	0	0	0	0	0	0	0	0	0	0	0	0	0	63	0
274	0	0	0	0	0	0	0	0	0	0	0	0	0	0	0	0	0	0	0	0	710	0	0	0	0	0	0	0	0	0	0	0	0	0	0	0	0	0	0	0	0	0	0	0	0	0	0	0	0
193	0	0	0	0	0	0	0	0	0	0	0	0	0	0	0	0	0	0	2494	0	0	0	0	0	0	0	0	0	0	0	0	0	0	0	0	0	0	0	0	0	0	0	0	0	0	0	0	0	0
405	0	0	0	0	0	0	0	0	0	0	0	0	0	0	0	0	0	0	0	0	0	0	0	0	0	0	0	0	0	0	0	0	0	0	0	0	0	0	0	0	0	0	0	0	0	0	0	0	0
451	0	0	0	0	0	0	0	0	0	0	0	0	0	0	0	0	0	0	0	0	0	0	0	0	0	0	0	0	0	0	0	0	0	0	0	0	0	0	0	0	0	0	0	0	0	0	0	0	0
60	0	1	0	0	0	0	0	2	0	0	0	0	0	0	0	0	0	204	0	0	3	21	0	0	0	0	0	0	0	0	1300	0	0	489	0	0	0	6	0	0	1	0	0	0	0	0	0	0	51
418	0	0	0	0	0	0	0	0	0	0	0	0	0	0	0	0	0	0	0	0	0	0	0	0	0	0	0	0	0	0	0	0	0	0	0	0	0	0	0	0	0	0	0	0	0	0	0	0	0
312	0	0	0	0	0	0	0	0	0	0	0	0	0	0	0	0	0	0	1831	0	0	0	0	0	0	0	0	0	0	0	0	0	0	0	0	0	0	0	0	0	0	0	0	0	0	0	0	0	0
471	0	0	0	0	0	0	0	0	0	0	0	0	0	0	0	0	0	0	0	0	0	0	0	0	0	0	0	0	0	0	0	0	0	0	0	0	0	0	0	0	0	0	0	0	0	0	0	0	0
368	0	0	0	0	0	0	0	0	0	0	0	0	0	0	0	0	0	0	0	0	0	0	0	0	0	0	0	0	0	0	0	0	0	0	0	0	0	0	0	0	0	0	0	0	0	0	0	0	0
513	0	0	0	0	0	0	0	0	0	0	0	0	0	0	0	0	0	0	0	0	0	2	0	0	0	0	0	0	0	0	0	0	0	0	0	0	0	0	0	0	0	0	0	0	0	0	0	0	0
447	0	0	0	0	0	0	0	0	0	0	0	0	0	0	0	0	0	0	0	0	0	0	0	0	0	0	0	0	0	0	0	0	0	0	0	0	0	0	0	0	0	0	0	0	0	0	0	0	0
224	0	0	0	0	0	0	0	0	0	0	0	0	0	0	1	0	0	0	0	0	0	0	0	0	5750	0	0	0	0	0	0	0	0	0	0	0	0	0	0	0	0	0	0	0	0	0	0	1	1
67	0	4	0	0	0	0	0	0	0	0	0	0	0	0	515	8	0	0	0	0	2	0	0	1	0	0	0	0	0	0	0	0	0	0	0	0	0	4	0	0	0	0	0	138	15	169	0	0	0
392	0	0	0	0	0	1	0	0	0	0	0	0	0	0	0	0	0	0	0	0	0	0	0	0	0	0	0	0	0	0	0	0	0	0	0	0	0	0	0	0	0	0	0	0	0	0	0	0	0
425	0	0	0	0	0	0	0	0	0	0	0	0	0	0	0	0	0	0	0	0	0	0	0	0	0	0	0	0	0	0	0	0	0	0	0	0	0	0	0	0	0	0	0	0	0	0	0	0	0
389	0	0	0	0	0	0	0	0	0	0	0	0	0	0	0	0	0	0	0	0	0	0	0	0	0	0	0	0	0	0	0	0	0	0	0	0	0	0	0	0	0	0	0	0	0	0	0	0	0
414	0	0	0	0	0	0	0	0	0	0	0	0	0	0	0	0	0	0	0	0	0	0	0	0	0	0	0	0	0	0	0	0	0	0	0	0	0	0	0	0	0	0	0	0	0	0	0	0	0
431	0	0	0	0	0	0	0	0	0	0	0	0	0	0	0	0	0	0	0	0	0	0	0	0	0	0	0	0	0	0	0	0	0	0	0	0	0	0	0	0	0	0	0	0	0	0	0	0	0
357	0	0	0	0	0	0	0	0	0	0	0	0	0	0	0	0	0	0	0	0	0	0	0	0	0	0	0	0	0	0	0	0	0	0	0	0	0	0	0	0	0	0	0	243	0	0	0	0	0
679	0	0	0	0	0	0	0	0	0	0	0	0	0	0	0	0	0	0	0	0	0	0	0	0	0	0	0	0	0	0	0	0	0	0	0	0	0	0	0	0	0	0	0	0	0	0	0	0	0
249	0	0	0	0	0	0	0	0	0	0	0	0	0	0	0	0	0	0	5553	0	0	0	0	1	0	0	0	0	0	0	0	0	0	0	0	0	0	0	0	0	0	0	0	0	0	0	0	0	0
409	0	0	0	0	0	0	0	0	0	0	0	0	0	0	0	0	0	0	0	0	0	0	0	0	0	0	0	0	0	0	0	0	0	0	0	0	0	0	0	0	0	0	0	0	0	0	0	0	0
396	0	0	0	0	0	0	0	0	0	0	0	0	0	0	0	0	0	0	0	0	0	0	0	0	0	0	0	0	0	0	0	0	0	0	0	0	0	0	0	0	0	0	0	0	0	0	0	0	0
479	0	0	0	0	0	0	0	0	0	0	0	0	0	0	0	0	0	0	0	0	0	0	0	0	0	0	0	0	0	0	0	0	0	0	0	0	0	0	0	0	0	0	0	0	0	0	0	0	0
388	0	0	0	0	0	0	0	0	0	0	0	0	0	0	0	0	0	0	0	0	0	0	0	0	0	0	0	0	0	0	0	0	0	0	0	0	0	0	0	0	0	0	0	0	0	0	0	0	0
446	0	0	0	0	0	0	0	0	0	0	0	0	0	0	0	0	0	0	0	0	0	0	0	0	0	0	0	0	0	0	0	0	0	0	0	0	0	0	0	0	0	0	0	0	0	0	0	0	0
437	0	0	0	0	0	0	0	0	0	0	0	0	0	0	0	0	0	0	0	0	0	0	0	0	0	0	0	0	0	0	0	0	0	0	0	0	0	0	0	0	0	0	0	0	0	0	0	0	0
268	0	0	0	0	0	0	0	0	0	0	0	0	0	0	0	0	0	0	0	0	578	162	0	0	0	0	0	0	0	0	0	0	0	0	0	0	0	0	0	0	0	0	0	0	0	0	0	0	0
419	0	0	0	0	0	0	0	0	0	0	0	0	0	0	0	0	0	0	0	0	0	0	0	0	0	0	0	0	0	0	0	0	0	0	0	0	0	0	0	0	0	0	0	0	0	0	0	0	0
384	0	0	0	0	0	0	0	0	0	0	0	0	0	0	0	0	0	0	0	0	0	0	0	0	0	1	0	0	1	0	0	0	0	0	0	0	0	0	0	0	0	0	0	0	0	0	0	0	0
159	0	1	0	0	0	0	0	1	0	0	0	0	0	0	0	0	0	0	0	0	0	0	0	0	0	0	0	0	0	0	0	0	0	108	0	0	0	0	0	0	0	0	0	0	0	0	0	0	0
476	0	0	0	0	0	0	0	0	0	0	0	0	0	0	0	0	0	0	0	0	97	0	1	0	0	0	0	1096	0	0	0	0	0	0	0	0	0	0	0	0	0	0	0	0	0	0	0	0	0
568	0	0	0	0	0	0	0	0	0	0	0	0	0	0	0	0	0	0	0	0	0	0	0	0	0	0	0	0	0	0	0	0	0	0	0	0	0	0	0	0	0	0	0	0	0	0	0	0	0
456	0	0	0	0	0	0	0	0	0	0	0	0	0	0	0	0	0	0	0	0	0	0	0	0	0	0	0	0	0	0	0	0	0	0	0	0	0	0	0	0	0	0	0	0	0	0	0	0	0
413	0	0	0	0	0	0	0	0	0	0	0	0	0	0	0	0	0	0	0	0	0	0	0	0	0	0	0	0	0	0	0	0	0	0	0	0	0	0	0	0	0	0	0	0	0	0	0	0	0
366	0	0	0	0	0	0	0	0	0	0	0	0	0	0	0	0	0	0	0	0	0	0	0	0	0	0	0	0	0	0	0	0	0	0	0	0	0	0	0	0	0	0	0	0	0	0	0	0	0
525	0	0	0	0	0	0	0	0	0	0	0	0	0	0	0	0	0	0	0	0	0	0	0	0	0	0	0	0	0	0	0	0	0	0	0	0	0	0	0	0	0	0	0	0	0	0	0	0	0
493	0	0	0	0	0	0	0	0	0	0	0	0	0	0	0	0	0	0	0	0	0	0	0	0	0	0	0	0	0	0	0	0	0	0	0	0	0	0	0	0	0	0	0	0	0	0	0	0	0
248	0	0	0	0	0	0	0	0	0	0	0	0	0	0	0	0	0	0	0	0	1	0	0	0	0	0	0	0	0	0	0	0	0	0	0	0	0	0	0	0	0	0	0	0	0	0	0	0	0
398	0	0	0	0	0	0	1549	0	0	0	0	0	0	0	0	0	0	0	0	0	0	0	0	0	0	0	0	0	0	0	0	0	0	2232	0	0	0	0	0	0	0	0	0	0	0	0	0	0	0
400	0	0	0	0	0	0	0	0	0	0	0	0	0	0	0	0	0	0	0	0	0	0	0	0	0	0	0	0	0	0	0	0	0	0	0	0	0	0	0	0	0	0	0	0	0	0	0	0	0
196	0	0	0	0	0	0	0	0	0	0	0	0	0	0	0	0	0	0	0	0	0	1	0	0	0	0	0	0	0	0	0	0	0	0	0	0	0	0	0	0	0	0	0	0	0	0	0	0	0
288	0	0	0	0	0	0	0	0	0	0	0	0	0	0	0	0	0	0	0	0	100	521	0	0	0	0	0	116	0	0	0	0	0	0	0	0	0	0	0	0	0	0	0	0	0	0	0	0	0
536	0	0	0	0	0	0	0	0	0	0	0	0	0	0	0	0	0	0	0	0	0	0	0	0	0	0	0	0	0	0	0	0	0	0	0	0	0	0	0	0	0	0	0	0	0	0	0	0	0
416	0	0	0	0	0	0	0	0	0	0	0	0	0	0	0	0	0	0	0	0	0	0	0	0	0	0	0	0	0	0	0	0	0	0	0	0	0	0	0	0	0	0	0	0	0	0	0	0	0
56	0	0	0	0	0	0	0	0	0	0	0	0	0	17	0	0	0	0	0	0	2	0	0	0	0	0	0	0	0	0	0	0	0	0	0	0	0	0	0	0	0	0	0	0	0	0	0	0	0
556	0	0	0	0	0	0	0	0	0	0	0	0	0	0	0	0	0	0	0	0	0	0	0	0	0	0	0	0	0	0	0	0	0	0	0	0	0	0	0	0	0	0	0	0	0	0	0	0	0
559	0	0	0	0	0	0	0	0	0	0	0	0	0	0	0	0	0	0	0	0	0	0	0	0	0	0	0	0	0	0	0	0	0	0	0	0	0	0	0	0	0	0	0	0	0	0	0	0	0
537	0	0	0	0	0	0	0	0	0	0	0	0	0	0	0	0	0	0	0	0	1064	1818	0	0	0	0	0	0	0	0	0	0	0	0	0	0	0	0	0	0	0	0	0	0	0	0	0	0	0
478	0	0	0	0	0	0	0	0	0	0	0	0	0	0	0	0	0	0	0	0	0	0	0	0	0	0	0	0	0	0	0	0	0	0	0	0	0	0	0	0	0	0	0	0	0	0	0	0	0
393	0	0	0	0	0	0	0	0	0	0	0	0	0	0	0	0	0	0	0	0	0	0	0	0	0	0	0	0	0	0	0	0	0	0	0	0	0	0	0	0	0	0	0	0	0	0	0	0	0
401	0	0	0	0	0	0	0	0	0	0	0	0	0	0	0	0	0	0	0	0	0	0	0	0	0	0	0	0	0	0	0	0	0	0	0	0	0	0	0	0	0	0	0	0	0	0	0	0	0
64	0	2	0	1	0	0	0	0	0	0	0	0	0	0	198	0	0	0	0	0	0	0	0	0	0	0	0	0	0	0	0	0	0	0	0	0	0	1	0	0	0	0	0	11	3	48	0	0	0
502	0	0	0	0	0	0	0	0	0	0	0	0	0	0	0	0	0	0	0	0	0	0	0	0	0	0	0	0	0	0	0	0	0	0	0	0	0	0	0	0	0	0	0	0	0	0	0	0	0
212	0	0	0	0	0	0	0	0	0	0	43	0	0	0	0	0	0	0	0	0	0	0	0	0	0	0	0	0	0	0	0	0	0	0	0	0	0	0	0	0	0	0	0	0	0	0	0	0	0
202	0	0	0	0	0	0	0	0	0	0	0	0	0	0	0	0	0	0	0	0	0	0	0	0	0	0	0	0	0	0	0	0	0	0	0	0	0	0	0	0	0	0	0	0	0	0	0	0	0
245	0	0	0	0	0	0	0	0	0	0	0	26	0	0	0	0	0	0	76	0	0	0	0	0	0	0	0	0	0	0	0	0	0	0	0	0	0	0	0	0	0	0	0	0	0	0	0	36	0
459	0	0	0	0	0	0	0	0	0	0	0	0	0	0	0	0	0	0	0	0	0	0	0	0	0	0	0	0	0	0	0	0	0	0	0	0	0	0	0	0	0	0	0	0	0	0	0	0	0
485	0	0	0	0	0	0	0	0	0	0	0	0	0	0	0	0	0	0	0	0	8	0	0	0	0	0	0	0	0	0	0	0	0	0	0	0	0	0	0	0	0	0	0	0	0	0	0	0	0
191	0	189	0	0	0	0	0	0	0	0	0	0	0	0	0	0	0	0	0	0	0	0	0	0	0	0	0	0	0	0	0	0	0	0	0	0	0	0	0	0	0	0	0	0	0	0	0	0	0
507	0	0	0	0	0	0	0	0	0	0	0	0	0	0	0	0	0	0	0	0	1	0	0	0	0	0	0	0	0	0	0	0	0	0	0	0	0	0	0	0	0	0	0	0	0	0	0	0	0
543	0	0	0	0	0	0	0	0	0	0	0	0	0	0	0	0	0	0	0	0	0	0	0	0	0	0	0	0	0	0	0	0	0	0	0	0	0	0	0	0	0	0	0	0	0	0	0	0	0
517	0	0	0	0	0	0	0	0	0	0	0	0	0	0	0	0	0	0	0	0	0	0	0	0	0	0	0	0	0	0	0	0	0	0	0	0	0	0	0	0	0	0	0	0	0	0	0	0	0
563	0	0	0	0	0	0	0	0	0	0	0	0	0	0	0	0	0	0	0	0	0	1	0	0	0	0	0	0	0	0	0	0	0	0	0	0	0	0	0	0	0	0	0	0	0	0	0	0	0
539	0	0	0	0	0	0	0	0	0	0	0	0	0	0	0	0	0	0	0	0	0	0	0	0	0	0	0	0	0	0	0	0	0	0	0	0	0	0	0	0	0	0	0	0	0	0	0	0	0
483	0	0	0	0	0	0	0	0	0	0	0	0	0	0	0	0	0	0	0	0	0	0	0	0	0	0	0	0	0	0	0	0	0	0	0	0	0	0	0	0	0	0	0	0	0	0	0	0	0
654	0	0	0	0	0	0	0	0	0	0	0	0	0	0	0	0	0	0	0	0	0	0	0	0	0	0	0	0	0	0	0	0	0	0	0	0	0	4	0	0	1	0	0	0	0	0	0	0	0
490	0	0	0	0	0	1	0	0	0	0	0	0	0	0	0	0	0	0	0	0	0	0	1	0	0	0	0	0	0	0	0	0	0	0	0	0	0	0	0	0	0	0	0	0	0	0	0	0	0
107	31	36	0	0	0	0	2	0	3	0	1	0	1	0	0	0	0	1	0	0	0	10	0	0	0	0	0	0	0	0	162	0	3	0	0	0	0	42	0	0	0	3	0	0	0	0	15	0	34
480	0	0	0	0	0	0	0	0	0	0	0	0	0	0	0	0	0	0	0	0	0	0	0	0	0	0	0	0	0	0	0	0	0	0	0	0	0	0	0	0	0	0	0	0	0	0	0	0	0
454	0	0	0	0	0	0	0	0	0	0	0	0	0	0	0	0	0	0	0	0	0	0	0	0	0	0	0	0	0	0	0	0	0	0	0	0	0	0	0	0	0	0	0	0	0	0	0	0	0
500	0	0	0	0	0	0	0	0	0	0	0	0	0	0	0	0	0	0	0	0	0	0	0	0	0	0	0	0	0	0	0	0	0	0	0	0	0	0	0	0	0	0	0	0	0	0	0	0	0
523	0	0	0	0	0	0	0	0	0	0	0	0	0	0	0	0	0	0	0	0	0	0	0	0	0	0	0	0	0	0	0	0	0	0	0	0	0	0	0	0	0	0	0	0	0	0	0	0	0
253	0	0	0	0	0	0	0	0	0	0	0	0	0	0	0	0	0	0	0	0	0	0	0	0	0	0	0	0	0	0	0	0	0	0	0	0	0	1	0	0	0	0	0	0	0	0	0	0	0
443	0	0	0	0	0	0	0	0	0	0	0	0	0	0	0	0	0	0	0	0	0	0	0	0	0	1	0	0	0	0	0	0	0	0	0	0	0	0	0	0	0	0	0	0	0	0	0	0	0
526	0	0	0	0	0	0	0	0	0	0	0	0	0	0	0	0	0	0	0	0	0	0	0	0	0	0	0	0	0	0	0	0	0	0	0	0	0	0	0	0	0	0	0	0	0	0	0	0	0
626	0	0	0	0	0	0	0	0	0	0	0	0	0	0	0	0	0	0	0	0	0	0	0	0	0	0	0	0	0	0	0	0	0	0	0	0	0	0	0	0	0	0	0	0	0	0	0	0	0
587	0	0	0	0	0	0	0	0	0	0	0	0	0	0	0	0	0	0	0	0	0	0	0	0	0	0	0	0	0	0	0	1	0	0	0	0	0	0	0	0	0	0	0	0	0	0	0	0	0
486	0	0	0	0	0	0	0	0	0	0	0	0	0	0	0	0	0	0	0	0	0	0	0	0	0	0	0	0	0	0	0	0	0	0	0	0	0	0	0	0	0	0	0	0	0	0	0	0	0
531	0	0	0	0	0	0	0	0	0	0	0	0	0	0	0	0	0	0	0	0	0	0	0	0	0	0	0	0	0	0	0	0	0	0	0	0	0	0	0	0	0	0	0	0	0	0	0	0	0
503	0	0	0	0	0	0	0	0	0	0	0	0	0	0	0	0	0	0	0	0	0	0	0	0	0	0	0	0	0	0	0	0	0	0	0	0	0	0	0	0	0	0	0	0	0	0	0	0	0
572	0	0	0	0	0	0	0	0	0	0	0	0	0	0	0	0	0	0	0	0	0	0	0	0	0	0	0	0	0	0	0	0	0	0	0	0	0	0	0	0	0	0	0	0	0	0	0	0	0
645	0	0	0	0	0	0	0	0	0	0	0	0	0	0	0	0	0	0	0	0	0	0	0	0	0	0	0	0	0	0	0	0	0	0	0	0	0	0	0	0	0	0	0	0	0	0	0	0	0
129	0	0	0	0	0	0	0	0	0	0	0	0	0	0	0	0	0	0	0	0	1	0	0	0	0	0	0	0	0	0	0	0	0	0	0	0	0	1	0	0	0	0	22	0	0	0	0	0	0
670	0	0	0	0	0	0	0	0	0	0	0	0	0	0	0	0	0	0	0	0	0	0	0	0	0	0	0	0	0	0	0	0	0	0	0	0	0	0	0	0	0	0	0	0	0	0	0	0	0
495	0	0	0	0	0	0	0	0	0	0	0	0	0	0	0	0	0	0	0	0	0	0	0	0	0	0	0	0	0	0	0	0	0	0	0	0	0	0	0	0	0	0	0	0	0	0	0	0	0
642	0	0	0	0	0	0	0	0	0	0	0	0	0	0	0	0	0	0	0	0	0	0	0	0	0	0	0	0	0	0	0	0	0	0	0	0	0	0	0	0	0	0	0	0	0	0	0	0	0
608	0	0	0	0	0	0	0	0	0	0	0	0	0	0	0	0	0	0	0	0	0	1	0	0	0	0	0	0	0	120	0	0	0	0	0	0	0	0	0	0	0	0	0	0	0	0	0	1	0
602	0	0	0	0	0	0	0	0	0	0	0	0	0	0	0	0	0	0	0	0	0	0	0	0	0	0	0	0	0	0	0	0	0	0	0	0	0	0	0	0	0	0	0	0	0	0	0	0	0
541	0	0	0	0	0	0	0	0	0	0	0	0	0	0	0	0	0	0	0	0	0	0	0	0	0	0	0	0	0	0	0	0	0	0	0	0	0	0	0	0	0	0	0	0	0	0	0	0	0
281	0	0	0	0	0	0	0	0	0	0	0	0	0	0	0	0	0	0	0	0	0	0	0	0	0	0	0	0	0	0	0	0	0	0	0	0	0	0	0	0	0	0	0	0	0	0	0	0	0
1825	0	0	0	0	0	0	0	0	0	0	0	0	0	0	0	0	0	0	0	0	0	0	0	0	0	1	0	0	0	0	0	0	0	0	0	0	0	0	0	0	0	0	0	0	0	0	0	0	0
518	0	0	0	0	0	0	0	0	0	0	0	0	0	0	0	0	0	0	0	0	0	0	0	0	0	0	0	0	0	0	0	0	0	0	0	0	0	0	0	0	0	0	0	0	0	0	0	0	0
547	0	0	0	0	0	0	0	0	0	0	0	0	0	0	0	0	0	0	0	0	0	0	0	0	0	0	0	0	0	0	0	0	0	0	0	0	0	0	0	0	0	0	0	0	0	0	0	0	0
491	0	0	0	0	0	0	0	0	0	0	0	0	0	0	0	0	0	0	0	0	0	0	0	0	0	0	0	0	0	0	0	0	0	0	0	0	0	0	0	0	0	0	0	0	0	0	0	0	0
586	0	0	0	0	0	0	0	0	0	0	0	0	0	0	0	0	0	0	0	0	0	0	0	0	0	0	0	0	0	0	0	0	0	0	0	0	0	0	0	0	0	0	0	0	0	0	0	0	0
506	0	0	0	0	0	0	0	0	0	0	0	0	0	0	0	0	0	0	0	0	0	0	0	0	0	0	0	0	0	0	0	0	0	0	0	0	0	0	0	0	0	0	0	0	0	0	0	0	0
588	0	0	0	0	0	0	0	0	0	0	0	0	0	0	0	0	0	0	0	0	0	1	0	0	0	739	0	0	0	0	1300	0	0	0	0	0	0	0	0	0	0	0	0	0	0	0	0	0	0
555	0	0	0	0	0	0	0	0	0	0	0	0	0	0	0	0	0	0	0	0	0	0	0	0	0	0	0	0	0	0	0	0	0	0	0	0	0	0	0	0	0	0	0	0	0	0	0	0	0
533	0	0	0	0	0	0	0	0	0	0	0	0	0	0	0	0	0	0	0	0	0	0	0	0	0	0	0	0	0	0	0	0	0	0	0	0	0	0	0	0	0	0	0	0	0	0	0	0	0
611	0	0	0	0	0	0	0	0	0	0	0	0	0	0	0	0	0	0	0	0	0	0	0	0	0	0	0	0	0	0	0	0	0	0	0	0	0	0	0	0	0	0	0	0	0	0	0	0	0
11407	0	3	0	14	0	11	14	7	0	0	0	1	3	0	0	0	3	35	11	0	8	0	0	5	0	2	3	23	26	2	17	23	0	1	0	2	7	11	2	4	3	0	0	0	0	0	0	0	32
463	0	0	0	0	0	0	0	0	0	0	0	0	0	0	0	0	0	0	0	0	0	0	0	0	0	0	0	0	0	0	0	0	0	0	0	0	0	0	0	0	0	0	0	0	0	0	0	0	0
534	0	0	0	0	0	0	0	0	0	0	0	0	0	0	0	0	0	0	0	0	0	0	0	0	0	1	0	0	0	0	0	0	0	0	0	0	0	0	0	0	0	0	0	0	0	0	0	0	0
91	0	0	0	0	0	0	0	0	0	0	0	0	0	60	0	0	0	0	0	0	2	0	0	0	0	0	0	0	0	0	0	0	0	0	0	0	0	1	0	0	0	0	0	0	0	0	0	0	0
496	0	0	0	0	0	0	0	0	0	0	0	0	0	0	0	0	0	0	0	0	0	0	0	0	0	0	0	0	0	0	0	0	0	0	0	0	0	0	0	0	0	0	0	0	0	0	0	0	0
581	0	0	0	0	0	0	0	0	0	0	0	0	0	0	0	0	0	0	0	0	0	0	0	0	0	0	0	0	0	0	0	0	0	0	0	0	0	0	0	0	0	0	0	0	0	0	0	0	0
62	0	1	0	0	1	0	0	0	0	0	0	0	0	0	335	3	0	0	0	0	0	0	0	0	0	0	0	0	0	0	0	0	0	0	0	0	0	0	0	0	0	0	0	37	1	86	0	0	0
558	0	0	0	0	0	0	0	0	0	0	0	0	0	0	0	0	0	0	0	0	0	0	0	0	0	0	0	0	0	0	0	0	0	0	0	0	0	0	0	0	0	0	0	0	0	0	0	0	0
544	0	0	0	0	0	0	0	0	0	0	0	0	0	0	0	0	0	0	0	0	0	0	0	0	0	0	0	0	0	0	0	0	0	0	0	0	0	0	0	0	0	0	0	0	0	0	0	0	0
499	0	0	0	0	0	0	0	0	0	0	0	0	0	0	0	0	0	0	0	0	0	0	0	0	0	0	0	0	0	0	0	0	0	0	0	0	0	0	0	0	0	0	0	0	0	0	0	0	0
470	0	0	0	0	0	0	0	0	0	0	0	0	0	0	0	0	0	0	0	0	1	0	0	0	0	0	0	0	0	0	0	0	0	0	0	0	0	0	0	0	0	0	0	0	0	0	0	0	0
694	0	0	0	0	0	0	0	0	0	0	0	0	0	0	0	0	0	0	0	0	0	0	0	0	0	0	0	0	0	0	0	0	0	0	0	0	0	0	0	0	0	0	0	0	0	0	0	0	0
671	0	0	0	0	0	0	0	0	0	0	0	0	0	0	0	0	0	0	0	0	0	0	0	0	0	0	0	0	0	0	0	0	0	0	0	0	0	0	0	0	0	0	0	0	0	0	0	0	0
332	0	0	0	0	0	0	0	0	0	0	0	0	0	0	0	0	0	0	0	0	0	0	1	0	0	0	0	0	0	0	0	0	0	0	0	0	0	0	0	0	0	0	0	0	0	0	0	0	0
429	0	0	0	0	0	1	0	0	0	0	0	0	0	0	0	0	0	0	0	0	419	225	21	0	0	0	0	0	0	0	0	0	0	0	0	0	0	0	0	0	0	0	0	0	0	0	0	0	0
145	0	0	0	1	1063	0	0	0	0	2	0	0	0	0	133	0	0	1	0	0	12	0	0	0	0	0	12	0	4	0	0	0	9	1	0	1	0	0	13	0	0	0	0	2	0	0	127	15	0
692	0	0	0	0	0	0	0	0	0	0	0	0	0	0	0	0	0	0	0	0	0	0	0	0	0	0	0	0	0	0	0	0	0	0	0	0	0	0	0	0	1	0	0	0	0	0	0	0	0
657	0	0	0	0	0	0	0	0	0	0	0	0	0	0	0	0	0	0	0	0	0	0	0	0	0	0	0	0	0	0	0	0	0	0	0	0	0	0	0	0	0	0	0	0	0	0	0	0	0
635	0	0	0	0	0	0	0	0	0	0	0	0	0	0	0	0	0	0	0	0	0	0	0	0	0	0	0	0	0	0	0	0	0	0	0	0	0	0	0	0	0	0	0	0	0	0	0	0	0
381	0	0	0	0	0	0	0	0	0	0	0	0	0	0	0	0	0	0	0	0	0	0	0	0	0	0	0	0	0	0	0	0	0	1986	0	0	0	0	0	0	0	0	0	0	0	0	0	0	0
593	0	0	0	0	0	0	0	0	0	0	0	0	0	0	0	0	0	0	0	0	0	0	0	0	0	0	0	0	0	0	0	0	0	0	0	0	0	0	0	0	0	0	0	0	0	0	0	0	0
589	0	0	0	0	0	0	0	0	0	0	0	0	0	0	0	0	0	0	0	0	0	0	0	0	0	0	0	0	0	0	0	0	0	0	0	0	0	0	0	0	0	0	0	0	0	0	0	0	0
77	0	0	0	0	0	0	0	0	0	0	0	0	0	0	0	0	0	0	0	0	0	0	0	0	0	0	0	0	0	0	0	0	0	0	0	0	0	0	0	0	0	0	0	0	0	0	0	0	0
603	0	0	0	0	0	0	0	0	0	0	0	0	0	0	0	0	0	0	0	0	0	0	0	0	0	0	0	0	0	0	0	0	0	0	0	0	0	0	0	0	0	0	0	0	0	0	0	0	0
641	0	2	0	0	0	0	0	0	0	0	0	0	0	0	0	0	0	0	0	0	0	1	0	0	0	0	0	0	0	0	0	0	0	0	0	0	0	0	0	0	0	0	0	0	0	0	0	0	3664
636	0	0	0	0	0	0	0	0	0	0	0	0	0	0	0	0	0	0	0	0	1	0	0	0	0	1	0	0	0	0	0	0	0	0	0	0	0	0	0	0	0	0	99	0	0	0	0	0	0
554	0	0	0	0	0	0	0	0	0	0	0	0	0	0	0	0	0	0	0	0	0	0	0	0	0	0	0	0	0	0	0	1	0	0	0	0	0	0	0	0	0	0	0	0	0	0	0	0	0
440	0	0	0	0	0	0	0	0	0	0	0	0	0	0	0	0	0	0	0	0	0	0	0	0	0	0	0	0	0	0	0	0	0	0	0	0	0	0	0	0	0	0	0	0	0	0	0	0	0
796	0	0	0	0	0	0	0	0	0	0	0	0	0	0	0	0	0	0	0	0	0	0	0	0	0	0	0	0	0	0	0	0	0	0	0	0	0	0	0	0	0	0	0	0	0	0	0	0	3579
943	0	0	0	0	0	0	0	0	0	0	0	0	0	0	0	0	0	0	70	0	0	0	0	0	0	0	0	29	798	0	0	0	0	0	0	0	0	0	0	0	0	0	0	0	0	0	0	0	0
661	0	0	0	0	0	0	0	0	0	0	0	0	0	0	0	0	0	0	0	0	0	0	0	0	0	0	0	0	0	0	0	0	0	0	0	0	0	0	0	0	0	0	0	0	0	0	0	0	0
706	0	1	0	0	0	0	0	0	0	0	0	0	0	0	0	0	0	0	0	0	0	0	0	0	0	0	0	0	0	0	0	3114	0	0	0	0	0	429	0	0	0	0	0	0	0	0	0	0	0
138	0	0	0	0	0	0	0	0	0	0	0	0	0	0	0	0	0	0	0	0	0	0	0	0	0	0	0	0	0	0	0	0	0	0	0	0	0	0	0	0	0	0	0	0	0	2	0	0	0
605	0	0	0	0	0	0	0	0	0	0	0	0	0	0	0	0	0	0	0	0	0	0	0	0	0	0	0	0	0	0	0	0	0	0	0	0	0	0	0	0	0	0	0	0	0	0	0	0	0
668	0	0	0	0	0	0	0	0	0	0	0	0	0	0	0	0	0	0	0	0	0	0	0	0	0	0	0	0	0	0	0	0	0	0	0	0	0	0	0	0	0	0	0	0	0	0	0	0	0
741	0	0	0	0	0	0	0	0	0	0	0	0	0	0	0	0	0	0	0	0	0	0	0	0	0	0	0	0	0	0	0	0	0	0	0	0	0	0	0	0	0	0	0	0	0	0	0	0	0
659	0	0	0	0	0	0	0	0	0	0	0	0	0	0	0	0	0	0	0	0	0	0	0	0	0	0	0	0	0	0	0	3504	0	0	0	0	0	0	0	0	0	0	0	0	0	0	0	0	0
717	0	0	0	0	0	0	0	0	0	0	0	0	0	0	0	0	0	0	0	0	0	0	0	0	0	0	0	0	0	0	0	0	0	0	0	0	0	0	0	0	0	0	0	0	0	0	0	0	0
634	0	0	0	0	0	0	0	0	0	0	0	0	0	0	0	0	0	0	0	0	0	0	0	0	0	0	0	0	0	0	0	0	0	0	0	0	0	0	0	0	0	0	0	0	0	0	0	0	0
649	0	0	0	0	0	0	0	0	0	0	0	0	0	0	0	0	0	0	0	0	0	0	0	0	0	0	0	0	0	0	0	1	0	0	0	0	0	0	0	0	0	0	1	0	0	0	0	0	0
700	0	0	0	0	0	0	0	0	0	0	0	0	0	0	0	0	0	0	0	0	0	0	0	0	0	0	0	0	0	0	0	0	0	0	0	0	0	0	0	0	0	0	0	0	0	0	0	0	0
753	0	0	57	0	0	0	0	0	0	0	0	0	0	186	0	0	0	0	0	0	0	0	0	0	0	0	0	0	0	0	0	0	0	0	0	0	241	0	0	0	0	0	0	0	0	0	0	0	0
12747	0	1	0	0	0	0	1	0	6	0	0	0	0	0	0	0	0	2	0	0	0	16	0	0	0	0	0	0	0	0	665	0	0	3	0	50	0	1	0	0	1	0	0	0	0	0	0	0	3
576	0	0	0	0	0	0	0	0	0	0	0	0	0	0	0	0	0	0	0	0	0	0	0	0	0	0	0	0	0	0	0	0	0	0	0	0	0	0	0	0	0	0	0	1	0	0	0	0	0
723	0	0	0	0	0	0	0	0	0	0	0	0	0	0	0	0	0	0	0	0	0	0	0	0	0	0	1	0	0	0	0	0	0	0	0	0	0	0	0	0	0	0	0	0	0	0	0	0	0
597	0	1	0	0	0	0	0	0	0	0	0	0	0	0	0	0	0	0	0	0	0	0	0	0	0	0	0	0	0	0	0	0	0	0	0	0	0	0	0	0	0	0	0	0	0	0	0	0	0
610	0	0	0	0	0	0	0	0	0	0	0	0	0	0	0	0	0	0	0	0	0	0	0	0	0	0	0	0	0	0	0	0	0	0	0	0	0	0	0	0	0	0	0	0	0	0	0	0	0
595	0	0	0	0	0	0	0	0	0	0	0	0	0	0	0	0	0	0	0	0	0	0	0	0	0	0	0	0	0	0	0	0	0	0	0	0	0	0	0	0	0	0	0	0	0	0	0	0	0
369	0	0	0	0	0	0	0	0	0	0	0	0	0	0	0	0	0	0	0	0	0	0	0	0	0	0	0	0	0	0	0	0	0	0	0	0	0	0	0	0	0	0	0	0	0	0	0	0	0
759	0	0	0	0	0	0	0	0	0	0	0	0	0	0	0	0	0	0	0	0	0	0	0	0	0	0	0	0	0	0	0	0	0	0	0	0	0	0	0	0	0	0	0	0	0	0	0	0	0
617	0	0	0	0	0	0	0	0	0	0	0	0	0	0	0	0	0	0	0	0	0	0	0	0	0	0	0	0	0	0	0	0	0	0	0	0	0	0	0	0	0	0	0	0	0	0	0	0	0
612	0	0	0	0	0	0	0	0	0	0	0	0	0	0	0	0	0	0	0	0	0	0	0	0	0	0	0	0	0	0	0	0	0	0	0	0	0	0	0	0	0	0	0	0	0	0	0	0	0
769	0	0	0	0	0	0	0	0	0	0	0	19	0	0	0	0	0	0	0	0	0	0	0	0	0	0	0	0	0	0	0	0	0	0	0	0	0	0	0	0	0	0	0	0	0	0	0	0	0
761	0	0	0	0	0	0	0	0	0	0	0	0	0	0	0	0	0	0	0	0	0	0	0	0	0	0	0	0	0	0	0	0	0	0	0	0	0	161	0	0	0	0	0	0	0	0	0	0	0
655	0	0	0	0	0	0	0	0	0	0	0	0	0	0	0	0	0	0	0	0	0	0	0	0	0	0	0	0	0	0	0	0	0	0	0	0	0	0	0	0	0	0	0	0	0	0	0	0	0
585	0	0	0	0	0	0	0	0	0	0	0	0	0	0	0	0	0	0	0	0	0	0	0	0	0	0	0	0	0	0	0	0	0	0	0	0	0	0	0	0	0	0	0	0	0	0	0	0	0
735	0	0	0	0	0	0	0	0	0	0	0	0	0	0	0	0	0	0	0	0	0	0	0	0	0	0	0	0	0	0	0	0	0	0	0	0	0	0	0	0	0	0	0	0	0	0	0	0	0
615	0	0	0	0	0	0	0	0	0	1	0	0	0	0	0	0	0	0	0	0	0	0	0	0	0	0	0	0	0	0	0	0	0	0	0	0	0	0	0	0	0	0	0	0	0	0	0	0	0
324	0	0	0	0	0	0	0	0	0	0	0	0	0	0	0	0	0	0	0	0	0	0	0	0	0	0	0	0	0	0	0	0	0	0	0	0	0	0	0	0	0	0	0	0	0	0	0	0	0
743	0	0	0	0	0	0	0	0	0	0	0	0	0	0	0	0	0	0	0	0	0	0	0	0	0	0	0	0	0	0	0	0	0	0	0	0	0	0	0	0	0	0	0	0	0	0	0	0	0
752	0	0	0	0	0	0	0	0	0	0	0	0	0	0	0	0	0	0	0	0	0	0	0	0	0	0	0	0	0	0	0	0	0	0	0	0	0	0	0	0	0	0	0	0	0	0	0	0	0
619	0	0	0	0	0	0	0	0	0	0	0	0	0	0	0	0	0	0	0	0	0	0	0	0	0	0	0	0	0	0	0	0	0	0	0	0	0	0	0	0	0	0	0	0	0	0	0	0	0
666	0	0	0	0	0	0	0	0	0	0	0	0	0	0	0	0	0	0	0	0	0	0	0	0	0	0	0	0	0	0	0	0	0	0	0	0	0	0	0	0	0	0	0	0	0	0	0	0	0
746	0	0	0	0	0	0	0	0	0	0	0	0	0	0	0	0	0	0	0	0	0	0	0	0	0	0	0	0	0	0	0	0	0	0	0	0	0	0	0	0	0	0	0	0	0	0	0	0	0
577	0	0	0	0	0	0	0	0	0	0	0	0	0	0	0	0	0	0	0	0	0	0	0	0	0	0	0	0	0	0	0	0	0	0	0	0	0	0	0	0	0	0	0	0	0	0	0	0	0
915	0	0	0	0	0	0	0	0	0	0	0	0	0	0	0	0	0	0	0	0	0	0	0	0	0	0	0	0	0	0	0	0	0	0	0	0	0	0	0	0	0	0	0	0	0	0	0	0	0
714	0	0	0	0	0	0	0	0	0	0	0	0	0	0	0	0	0	0	0	0	0	0	0	0	0	1	0	0	0	0	0	0	0	0	0	0	0	0	0	0	0	0	0	0	0	0	0	0	0
663	0	0	0	0	0	0	0	0	0	0	0	0	0	0	0	0	0	0	0	0	0	0	0	0	0	0	0	0	0	0	0	0	0	0	0	0	0	0	0	0	0	0	0	0	0	0	0	0	0
820	0	0	0	0	0	0	0	0	0	0	0	0	0	0	0	0	0	0	0	0	0	0	0	0	0	0	0	0	0	0	0	0	0	0	0	0	0	0	0	0	0	0	0	0	0	0	0	0	0
688	0	0	0	0	0	0	0	0	0	0	0	0	0	0	0	0	0	0	0	0	0	0	0	0	0	2	0	0	0	0	0	0	0	0	0	0	0	0	0	0	0	0	0	0	0	0	0	0	0
613	0	0	0	0	0	0	0	0	0	0	0	0	0	0	0	0	0	0	0	0	0	0	0	0	0	0	0	0	0	0	0	0	0	0	0	0	0	0	0	0	0	0	0	0	0	0	0	0	0
842	0	0	0	0	0	0	0	0	0	0	0	0	0	0	0	0	0	0	0	0	0	0	0	0	0	0	0	0	0	0	0	0	0	0	0	0	0	0	0	0	0	0	0	0	0	0	0	0	0
55	0	0	0	0	1	0	0	0	0	0	0	0	0	0	171	0	110	0	0	271	0	0	0	0	0	0	0	0	0	92	7	0	0	0	0	0	0	0	0	0	0	0	0	0	0	237	0	67	0
638	0	0	0	0	0	0	0	0	0	0	0	0	0	0	0	0	0	0	0	0	0	0	0	0	0	0	0	0	0	0	0	1	0	0	0	0	0	0	0	0	0	0	0	0	0	0	0	0	0
181	0	0	0	0	0	0	1514	0	0	0	0	0	0	0	0	0	0	0	0	0	0	0	0	0	0	0	0	0	0	0	0	0	0	0	0	0	0	0	0	0	0	0	0	0	0	0	0	0	0
696	0	0	1	0	0	0	0	0	0	0	0	0	0	0	0	0	0	0	0	0	0	0	0	0	0	0	0	0	0	0	0	0	0	0	0	0	0	0	0	0	0	0	0	0	0	0	0	0	0
564	0	0	0	0	0	0	0	0	0	0	0	0	0	0	0	0	0	0	0	0	0	0	0	0	0	0	0	0	0	0	0	0	0	0	0	0	0	0	0	0	3091	0	0	0	0	0	0	0	0
707	0	0	0	0	0	0	0	0	0	0	0	0	0	0	0	0	0	0	0	0	0	0	0	0	0	0	0	0	0	0	0	0	0	0	0	0	0	0	0	0	0	0	0	0	0	0	0	0	0
122	0	2	0	0	0	0	0	0	0	0	0	0	0	0	0	0	0	0	0	0	0	0	0	0	0	0	0	0	0	0	0	0	0	0	0	0	0	0	0	0	0	0	0	0	0	0	0	0	0
328	0	0	0	0	0	0	0	0	0	0	0	0	0	0	0	65	0	0	0	0	0	0	0	0	0	0	0	0	0	0	0	0	0	0	0	0	0	0	0	0	0	0	0	0	61	0	0	0	0
749	0	0	0	0	0	0	0	0	0	0	0	0	0	0	0	0	0	0	0	0	0	0	0	0	0	0	0	0	0	0	0	0	0	0	0	0	0	0	0	0	0	0	0	0	0	0	0	0	0
781	0	0	0	0	0	0	0	0	0	0	0	0	0	0	0	0	0	0	0	0	0	0	0	0	0	0	0	0	0	0	0	0	0	0	0	0	0	0	0	0	0	0	0	0	0	0	0	0	0
733	0	0	0	0	0	0	0	0	0	0	0	0	0	0	0	0	0	0	0	0	0	0	0	0	0	0	0	0	0	0	0	0	0	0	0	0	0	0	0	0	0	0	0	0	0	0	0	0	0
748	0	0	0	0	0	0	0	0	0	0	0	0	0	0	0	0	0	0	0	0	0	0	0	0	0	1	0	0	0	0	0	0	0	0	0	0	0	0	0	0	0	0	0	0	0	0	0	0	0
677	0	0	0	0	0	0	0	0	0	38	0	0	0	0	0	0	0	0	0	0	0	0	0	0	0	0	0	0	0	0	0	0	0	0	0	0	0	0	0	0	0	0	0	0	0	0	0	0	0
650	0	0	0	0	0	0	0	0	0	0	0	0	0	0	0	0	0	0	0	0	0	0	0	0	0	0	0	0	0	0	0	0	0	0	0	0	0	0	0	0	0	0	0	0	0	0	0	0	0
79	0	0	0	0	0	0	0	0	0	0	0	0	0	0	0	0	0	0	0	0	0	0	0	0	0	0	0	0	0	0	0	0	0	0	0	0	0	0	0	0	0	0	0	0	0	0	0	0	0
1093	0	0	0	0	0	0	0	0	0	0	0	0	0	0	0	0	0	0	0	0	0	0	0	0	0	0	0	0	0	0	0	0	0	0	0	0	0	0	0	0	0	0	0	0	0	0	0	0	0
830	0	0	0	0	0	0	0	0	0	0	0	0	0	0	0	0	0	0	0	0	0	0	0	0	0	0	0	0	0	0	0	0	0	0	0	0	0	0	0	0	0	0	0	0	0	0	0	0	0
658	0	0	0	0	0	0	0	1	0	0	0	0	0	0	0	0	0	0	0	0	0	0	0	0	0	0	0	0	0	0	0	0	0	0	0	0	0	0	0	0	0	0	0	0	0	0	0	0	0
11371	0	2	0	0	0	0	22	14	2	1	0	0	8	0	0	1	0	0	5	0	0	0	0	0	0	0	0	0	0	0	0	6	0	3	0	14	0	2	0	0	1	0	0	0	0	0	0	0	0
726	0	0	0	0	0	0	0	0	0	0	0	0	0	0	0	0	0	0	0	0	0	0	0	0	0	0	0	0	0	0	0	0	0	0	0	0	0	0	0	0	0	0	0	0	0	0	0	0	0
835	0	0	0	0	0	0	0	0	0	0	0	0	0	0	0	0	0	0	0	0	0	0	0	0	0	0	0	0	0	0	0	0	0	0	0	0	0	0	0	0	0	0	0	0	0	0	0	0	0
720	0	0	0	0	0	0	0	0	0	0	0	0	0	0	0	0	0	0	0	0	0	0	0	0	0	0	0	0	0	0	0	0	0	0	0	0	0	0	0	0	0	0	0	0	0	0	0	0	0
750	0	0	0	0	0	0	0	0	0	0	0	0	0	0	0	0	0	0	0	0	0	0	0	0	0	0	0	0	0	0	0	0	0	0	0	0	0	0	0	0	0	0	0	0	0	0	0	0	0
801	0	0	0	0	0	0	0	0	0	0	0	0	542	0	0	0	0	0	0	0	0	0	0	0	0	0	0	0	0	0	0	0	0	0	0	0	0	0	0	0	0	0	0	0	0	0	0	0	0
355	0	0	0	0	0	0	0	0	0	0	0	0	0	0	0	0	0	0	0	0	0	0	0	0	0	0	0	0	0	0	0	0	0	0	0	0	0	0	0	0	0	0	0	0	0	0	0	0	0
762	0	0	0	0	0	0	0	0	0	0	0	0	0	0	0	0	0	0	0	0	0	0	0	0	0	0	0	0	0	0	0	0	0	0	0	0	0	0	0	0	0	0	0	0	0	0	0	0	0
580	0	0	0	0	0	0	0	0	0	0	0	0	0	0	0	0	0	0	0	0	0	0	0	0	0	0	0	0	0	0	0	0	0	0	0	0	0	0	0	0	0	0	0	0	0	0	0	0	0
310	0	0	0	0	0	0	0	0	0	0	0	0	0	0	0	0	0	0	0	0	0	0	0	0	0	0	0	0	0	0	0	0	0	0	0	0	0	0	0	0	0	0	0	0	0	0	0	0	0
731	0	0	0	0	0	0	0	0	0	0	0	0	0	0	0	0	0	0	0	0	0	0	0	0	0	0	0	0	0	0	0	0	0	0	0	0	0	0	0	0	0	0	0	0	0	0	0	0	0
1036	0	0	0	0	0	0	0	0	0	0	0	0	0	0	0	0	0	0	0	0	0	0	0	0	0	0	0	0	0	0	0	0	0	0	0	1	0	0	0	0	0	0	0	0	0	0	0	0	0
843	0	0	0	0	0	0	0	0	0	0	0	0	0	0	0	0	0	0	0	0	0	0	0	0	0	0	0	0	0	0	0	0	0	0	0	0	0	0	0	0	0	0	0	0	0	0	0	0	0
557	0	1	0	0	0	0	0	0	0	0	0	0	0	0	0	0	0	0	0	0	0	0	0	0	0	0	0	0	0	0	0	0	0	0	0	0	0	0	0	0	0	0	0	0	0	0	0	0	0
886	0	0	0	0	0	0	0	0	0	0	0	0	0	0	0	0	0	0	0	0	0	0	0	0	0	0	0	0	0	0	0	0	0	0	0	0	0	0	0	0	0	0	0	0	0	0	0	0	0
14861	0	0	0	35	0	11	8	17	0	0	0	1	14	0	7	0	0	0	0	0	43	30	14	25	0	11	3	0	0	0	0	0	0	0	0	23	5	51	5	0	1	60	1	0	0	0	0	0	0
737	0	0	0	0	0	0	0	0	0	0	0	0	0	0	0	0	0	0	0	0	0	0	0	0	0	0	0	0	0	0	0	0	0	0	0	0	0	0	0	0	0	0	0	0	0	0	0	0	0
116	0	0	0	0	0	0	0	0	0	0	0	0	0	0	0	0	0	0	0	0	0	0	0	0	0	0	0	0	0	0	0	1223	0	0	0	0	0	0	0	0	0	0	0	0	0	0	0	0	0
764	0	0	0	0	0	0	0	0	0	0	0	0	0	0	0	0	0	0	0	0	0	0	0	0	0	0	0	0	0	0	0	0	0	0	0	0	0	0	0	0	0	0	0	0	0	0	0	0	0
763	0	0	0	0	0	0	0	0	0	0	0	0	0	0	0	0	0	0	0	0	0	0	0	0	0	0	0	0	0	0	0	0	0	0	0	0	0	0	0	0	0	0	0	0	0	0	0	0	0
875	0	0	0	0	0	0	0	0	0	0	0	0	0	0	0	0	0	0	0	0	0	0	0	0	0	0	0	0	0	0	0	0	0	0	0	0	0	0	0	0	0	0	0	0	0	0	0	0	0
791	0	0	0	0	0	0	0	0	0	0	0	0	0	0	0	0	0	0	0	0	0	0	0	0	0	0	0	0	0	0	0	0	0	0	0	0	0	0	0	0	0	0	0	0	0	0	0	0	0
814	0	0	0	0	0	0	0	0	0	0	0	0	0	0	0	0	0	0	0	0	0	0	0	0	0	0	0	0	0	0	0	0	0	0	0	0	0	0	0	0	0	0	0	0	0	0	0	0	0
76	0	0	0	0	0	0	0	0	0	0	0	0	0	0	0	0	0	0	0	0	1	0	0	0	0	0	0	0	0	0	0	0	0	0	0	0	0	2	0	0	0	0	0	0	0	0	0	0	0
789	0	0	0	0	0	0	0	0	0	0	0	0	0	0	0	0	0	0	0	0	0	0	0	0	0	0	0	0	0	0	0	0	0	0	0	0	0	0	0	0	0	0	0	0	0	0	0	0	0
910	0	0	0	0	0	0	0	0	0	0	0	0	0	0	0	0	0	0	0	0	0	0	0	0	0	0	0	0	0	0	0	0	0	0	0	0	0	0	0	0	0	0	0	0	0	0	0	0	0
822	0	0	0	0	0	0	0	0	0	0	0	0	0	0	0	0	0	0	0	0	195	47	77	1	0	576	0	0	0	0	0	0	0	0	0	0	0	0	0	0	0	0	0	0	0	0	0	0	0
839	0	0	0	0	0	0	0	0	0	0	0	0	0	0	0	0	0	0	0	0	0	0	0	0	0	0	0	0	0	0	0	0	0	0	0	0	0	0	0	0	0	0	0	0	0	0	0	0	0
788	0	0	0	0	0	0	0	0	0	0	0	0	0	0	0	0	0	0	0	0	0	0	0	0	0	0	0	0	0	0	0	0	0	0	0	0	0	0	0	0	0	0	0	0	0	0	0	0	0
1030	0	0	0	0	0	0	0	0	0	0	0	0	0	0	0	0	0	0	0	0	0	0	0	0	0	0	0	0	0	0	0	0	0	0	0	0	0	0	0	0	0	0	0	0	0	0	0	0	0
832	0	0	0	0	0	0	0	0	0	0	0	0	0	0	0	0	0	0	0	0	0	0	0	0	0	0	0	0	0	0	0	0	0	0	0	0	0	0	0	0	0	0	0	0	0	0	0	0	0
740	0	0	0	0	0	0	0	0	0	0	0	0	0	0	0	0	0	0	0	0	0	0	0	0	0	0	0	0	0	0	0	0	0	0	0	0	0	0	0	0	0	0	0	0	0	0	0	0	0
444	0	0	0	0	0	0	0	0	0	0	0	0	0	0	0	0	0	0	0	0	1	0	0	0	0	0	0	0	0	0	0	0	0	0	0	0	0	0	0	0	0	0	0	0	0	0	0	0	0
808	0	0	0	0	0	0	0	0	0	0	0	0	1	0	0	0	0	0	0	0	0	0	0	0	0	0	0	0	0	0	0	0	0	0	0	0	0	0	0	0	0	0	0	0	0	0	0	0	0
794	0	0	0	0	0	0	0	0	0	0	0	0	0	0	0	0	0	0	0	0	0	0	1	0	0	0	0	0	0	0	0	0	0	0	0	0	0	0	0	0	0	0	0	0	0	0	0	0	0
1090	0	0	0	0	0	0	0	0	0	0	0	0	0	0	0	0	0	0	0	0	0	0	0	0	0	0	0	0	0	0	0	0	0	0	0	0	0	0	0	0	0	0	0	0	0	0	0	0	0
713	0	0	0	0	0	0	0	0	0	0	0	0	0	0	0	0	0	0	0	0	0	0	0	0	0	0	0	0	0	0	0	0	0	0	0	0	0	0	0	0	0	0	0	0	0	0	0	0	0
786	0	0	0	0	0	0	0	0	0	0	0	0	0	0	0	0	0	0	0	0	0	0	0	0	0	0	0	0	0	0	0	0	0	0	0	0	0	0	0	0	0	0	0	0	0	0	0	0	0
549	0	0	0	0	0	0	0	0	0	0	0	0	0	0	0	0	0	0	0	0	0	0	0	0	0	0	0	0	0	0	0	0	0	0	0	0	0	0	0	0	0	0	0	0	0	0	0	0	0
929	0	0	0	0	0	0	0	0	0	0	0	0	0	0	0	0	0	0	0	0	0	0	0	0	0	0	0	0	0	0	0	0	0	0	0	0	0	0	0	0	0	0	0	0	0	0	0	0	0
724	0	0	0	0	0	0	0	0	0	0	0	0	0	0	0	0	0	0	0	0	0	0	0	0	0	0	0	0	0	0	0	0	0	0	0	0	0	0	0	0	0	0	0	0	0	0	0	0	0
958	0	0	0	0	0	0	0	0	0	0	0	0	0	0	0	0	0	0	0	0	0	0	0	0	0	0	0	0	0	0	0	0	0	0	0	0	0	0	0	0	0	0	0	0	0	0	0	0	0
745	0	0	0	0	0	0	0	0	0	0	0	0	0	0	0	0	0	0	0	0	0	0	0	0	0	0	0	0	0	0	0	0	0	0	0	0	0	0	0	0	0	0	0	0	0	0	0	0	0
807	0	0	0	0	0	0	0	0	0	0	0	0	0	0	0	0	0	0	0	0	0	0	0	0	0	0	0	0	0	0	0	0	0	0	0	0	0	0	0	0	0	0	0	0	0	0	0	0	0
884	0	0	0	0	0	0	0	0	0	0	0	0	0	0	0	0	0	0	0	0	0	0	0	0	0	0	0	0	0	0	0	0	0	0	0	0	0	0	0	0	0	0	0	0	0	0	0	0	0
891	0	0	0	0	0	0	0	0	0	0	0	0	0	0	0	0	0	0	0	0	0	0	0	0	0	0	0	0	0	0	0	0	0	0	0	0	0	0	0	0	0	0	0	0	0	0	0	0	0
957	0	0	0	0	0	0	0	0	0	0	0	0	0	0	0	0	0	0	0	0	0	0	0	0	0	0	0	0	0	0	0	0	0	0	0	0	0	0	0	0	0	0	0	0	0	0	0	0	0
825	0	1	0	0	0	0	0	0	0	0	0	0	0	0	0	0	0	0	0	0	0	0	0	0	0	0	0	0	0	0	0	0	0	0	0	0	0	0	0	0	0	0	0	0	0	0	0	0	0
812	0	0	0	0	0	0	0	0	0	0	0	0	0	0	0	0	0	0	0	0	0	0	0	0	0	0	0	0	0	0	0	0	0	0	0	0	0	0	0	0	0	0	0	0	0	0	0	0	0
793	0	0	0	0	0	0	0	0	0	0	0	0	0	0	0	0	0	0	0	0	397	115	0	0	0	0	0	0	0	0	0	0	0	0	0	0	0	0	0	0	0	0	0	0	0	0	0	0	0
959	0	0	0	0	0	0	0	0	0	0	0	0	0	0	0	0	0	0	0	0	0	0	0	0	0	0	0	0	0	0	0	0	0	0	0	0	0	0	0	0	0	0	0	0	0	0	0	0	0
896	0	0	0	0	0	0	0	0	0	0	0	0	0	0	0	0	0	0	0	0	0	0	0	0	0	0	0	0	0	0	0	0	0	0	0	0	0	0	0	0	0	0	0	0	0	0	0	0	0
705	0	0	0	0	0	0	0	0	0	0	0	0	2510	0	0	0	0	0	0	0	0	0	0	0	0	0	0	0	0	0	0	0	0	0	0	0	0	0	0	0	0	0	0	0	0	0	0	0	0
439	497	184	10	0	0	0	0	0	0	0	0	0	0	0	0	0	0	0	0	0	0	0	0	0	0	0	0	0	0	0	0	0	0	0	0	0	0	0	0	0	0	0	0	0	0	0	0	0	0
953	0	0	0	0	0	0	0	0	0	0	0	0	0	0	0	0	0	0	0	0	0	0	0	0	0	0	0	0	0	0	0	0	0	0	1	0	0	0	0	0	0	0	0	0	0	0	0	0	0
744	0	0	0	0	0	0	0	0	0	0	0	0	0	0	0	0	0	0	0	0	0	0	0	0	0	0	0	0	1751	0	0	0	0	0	0	0	0	0	0	0	0	0	0	0	0	0	0	0	0
921	0	0	0	0	0	0	0	0	0	0	0	0	0	0	0	0	0	0	0	0	48	0	0	0	0	0	0	0	0	0	0	0	0	0	0	0	0	0	0	0	0	0	0	0	0	0	0	0	0
901	0	0	0	0	0	0	0	0	0	0	0	0	0	0	0	0	0	0	0	0	0	0	0	0	0	0	0	0	0	0	0	0	0	0	0	0	0	0	0	0	0	0	0	0	0	0	0	0	0
799	0	0	0	1	0	0	0	0	0	0	0	0	0	0	0	0	0	0	0	0	0	0	0	1	0	0	0	0	0	0	0	0	0	0	0	0	0	0	0	0	0	0	0	0	0	0	0	0	0
1083	0	0	0	0	0	0	0	0	0	0	0	0	0	0	0	0	0	0	0	0	0	0	0	0	0	0	0	0	0	0	2498	0	0	0	0	0	0	0	0	0	1	0	0	0	0	0	0	0	0
976	0	0	0	0	0	0	0	0	0	0	0	0	0	0	0	0	0	0	0	0	0	0	0	0	0	0	0	0	0	0	2494	0	0	0	0	0	0	0	0	0	0	0	0	0	0	0	0	0	0
524	0	0	0	0	0	0	0	0	0	0	0	0	0	0	0	0	0	0	0	0	0	0	0	0	0	0	0	0	0	0	0	0	0	0	0	0	0	0	0	0	0	0	0	0	0	0	0	0	0
1029	0	0	0	0	0	0	0	0	0	0	0	0	0	0	0	0	0	0	0	0	0	0	0	0	0	0	0	0	0	0	0	0	0	0	0	0	0	0	0	0	0	0	0	0	0	0	0	0	0
861	0	0	0	0	0	0	0	0	0	0	0	0	0	0	0	0	0	0	0	0	0	0	0	0	0	0	0	0	0	0	0	0	0	0	0	0	0	0	0	0	0	0	0	0	0	0	0	0	0
824	0	0	0	0	2	0	0	0	0	0	0	0	0	0	0	0	0	0	0	0	0	0	0	0	0	0	0	0	0	0	0	0	0	0	0	0	0	0	0	0	0	0	0	0	0	0	0	0	0
1067	0	0	0	0	0	0	0	0	0	0	0	0	0	0	0	0	0	0	0	0	0	0	0	0	0	0	0	0	0	0	0	0	0	0	0	0	0	0	0	0	0	0	0	0	0	0	0	0	0
863	0	0	0	0	0	0	0	0	0	0	0	0	0	0	0	0	0	0	0	0	0	0	0	0	0	0	0	0	0	0	0	2	0	0	0	0	0	0	0	0	0	0	0	0	0	0	0	0	0
1010	0	0	0	0	0	0	0	0	0	0	0	0	0	0	0	0	0	0	0	0	0	0	0	0	0	0	0	0	0	0	0	0	0	0	0	0	0	0	0	0	0	0	0	0	0	0	0	0	0
940	0	0	0	0	7	0	0	0	0	0	0	0	0	0	0	0	0	0	0	0	0	0	0	0	0	0	0	0	0	0	0	0	0	0	0	0	0	0	0	0	0	0	0	0	0	0	0	0	0
770	0	0	0	0	0	0	0	0	0	0	0	0	0	0	0	0	0	0	0	639	0	0	0	0	0	0	0	0	0	0	0	0	0	0	0	0	0	0	0	0	0	0	0	0	0	0	0	0	0
489	0	0	0	0	0	0	0	0	0	0	0	0	0	0	0	0	0	0	0	0	0	0	0	0	0	0	0	0	0	0	0	0	0	0	0	0	0	0	0	0	0	0	0	0	0	0	0	0	0
926	0	0	0	0	0	0	0	0	0	0	0	0	0	0	0	0	0	0	0	0	0	0	0	0	0	0	0	0	0	0	0	0	0	0	0	0	0	0	0	0	0	0	0	0	0	0	0	0	0
903	0	0	0	0	0	0	0	0	0	0	0	0	0	0	0	0	0	0	0	0	0	0	0	0	0	0	0	0	0	0	0	0	0	0	0	0	0	0	0	0	0	0	0	0	0	0	0	0	0
998	0	0	0	0	0	0	0	0	0	0	0	0	0	0	0	0	0	0	0	0	0	0	0	0	0	0	0	0	0	0	0	0	0	0	0	0	0	0	0	0	0	0	0	0	0	0	0	0	0
907	0	0	0	0	0	0	0	0	0	0	0	0	0	0	0	0	0	0	0	0	0	0	0	0	0	0	0	0	0	0	0	0	0	0	0	0	0	0	0	0	0	0	0	0	0	0	0	0	0
99	0	0	0	0	0	0	0	0	0	0	0	0	0	0	0	0	0	0	0	0	4	0	0	0	0	0	0	0	0	0	0	0	0	0	0	0	0	0	0	0	0	0	0	0	0	0	0	0	0
914	0	0	0	0	0	0	0	0	0	0	0	0	0	0	0	0	0	0	0	0	0	0	0	0	0	1	0	0	0	0	0	0	0	0	0	0	0	0	0	0	0	0	0	0	0	0	0	0	0
1031	0	0	0	0	0	0	2447	0	0	0	0	0	0	0	0	0	0	0	0	0	0	0	0	0	0	0	0	0	0	0	0	0	0	0	0	0	0	0	0	0	0	0	0	0	0	0	0	0	0
1026	0	0	0	0	0	0	0	0	0	0	0	0	0	0	0	0	0	0	0	0	0	0	0	0	0	0	0	0	0	0	0	0	0	0	0	0	0	0	0	0	0	0	0	0	0	0	0	0	0
980	0	0	0	0	0	0	0	0	0	0	0	0	0	0	0	0	0	0	0	0	0	0	0	0	0	0	0	0	0	0	0	0	0	0	0	0	0	0	0	0	0	0	0	0	0	0	0	0	0
13501	0	0	0	0	0	2	0	10	8	0	0	0	2	0	0	0	0	0	0	0	0	0	0	0	0	0	0	0	0	0	0	21	0	0	0	8	0	29	0	0	0	0	0	0	0	0	0	0	0
966	0	0	0	0	0	0	0	0	0	0	0	0	0	0	0	0	0	0	0	0	0	0	0	0	0	0	0	0	0	0	0	0	0	0	0	0	0	0	0	0	0	0	0	0	0	0	0	0	0
857	0	0	0	0	0	0	0	0	0	0	0	0	0	0	0	0	0	0	0	0	0	0	0	0	0	0	0	0	0	0	0	0	0	0	0	0	0	0	0	0	0	0	0	1	0	0	0	0	0
283	0	0	0	0	0	0	0	0	0	0	0	0	0	0	0	0	0	0	0	0	0	0	0	0	0	0	0	0	0	0	0	0	0	0	0	0	0	0	0	0	0	0	0	0	0	0	0	0	0
1019	0	0	0	0	0	0	0	0	0	0	0	0	0	0	0	0	0	0	0	0	0	0	0	0	0	0	0	0	0	0	0	0	0	0	0	0	0	0	0	0	0	0	0	0	0	0	0	0	0
701	0	292	0	0	0	0	0	1	0	0	0	0	0	0	0	0	0	0	0	0	0	0	0	0	0	0	0	0	0	0	0	0	0	0	0	0	0	1	0	0	0	4	0	0	0	0	0	0	0
960	0	0	0	0	0	0	0	0	0	0	0	0	0	0	0	0	0	0	0	0	0	0	0	0	0	0	0	0	0	0	0	0	0	0	0	0	0	0	0	0	0	0	0	0	0	0	0	0	0
1007	0	0	0	0	0	0	0	0	0	0	0	0	0	0	0	0	0	0	0	0	0	0	0	0	0	0	0	0	0	0	0	0	0	0	0	0	0	0	0	0	0	0	0	0	0	0	0	0	0
919	0	0	0	0	0	0	0	0	0	0	0	0	0	0	0	0	0	0	0	0	0	0	0	0	0	0	0	0	0	0	0	0	0	0	0	0	0	0	0	0	0	0	0	0	0	0	0	0	0
965	0	0	0	0	0	0	0	0	0	0	0	0	0	0	0	0	0	0	0	0	0	0	0	0	0	0	0	0	0	0	0	0	0	0	0	0	0	0	0	0	0	0	0	0	0	0	0	0	0
1058	0	0	0	0	0	0	0	0	0	0	0	0	0	0	0	0	0	0	0	0	0	0	0	0	0	0	0	0	0	0	0	0	0	0	0	0	0	0	0	0	0	0	0	0	0	0	0	0	0
849	0	0	0	0	0	0	0	0	0	0	0	0	0	0	0	0	0	0	0	0	0	0	0	0	0	0	0	0	0	0	0	0	0	0	0	0	0	0	0	0	0	0	0	0	0	0	0	0	0
1181	0	0	0	0	0	0	0	0	0	0	0	0	0	0	0	0	0	0	0	0	0	0	0	0	0	0	0	0	0	0	0	0	0	0	0	0	0	0	0	0	0	0	0	0	0	0	0	0	0
981	0	0	0	0	0	0	0	0	0	0	0	0	0	0	0	0	0	0	0	0	0	0	0	0	0	0	0	0	0	0	0	0	0	0	0	0	0	0	0	0	0	0	0	0	0	0	0	0	0
900	1	0	0	0	0	0	0	0	0	0	0	0	0	0	0	0	0	0	0	0	0	0	0	0	0	0	0	0	0	0	0	0	0	0	0	0	0	0	0	0	0	0	0	0	0	0	0	0	0
747	2340	0	0	0	0	0	0	0	0	0	0	0	0	0	0	0	0	0	0	0	0	0	0	0	0	0	0	0	0	0	0	0	0	0	0	0	0	0	0	0	0	0	0	0	0	0	0	0	0
293	0	0	0	0	0	0	57	0	0	0	0	0	0	0	0	0	0	0	0	0	0	346	0	0	0	0	0	0	0	0	0	0	0	0	0	0	0	0	0	0	0	1	0	0	0	0	0	0	1
1158	0	0	0	0	0	0	0	0	0	0	0	0	0	0	0	0	0	0	0	0	0	0	0	0	0	0	0	0	0	0	0	0	0	0	0	0	0	0	0	0	0	0	0	0	0	0	0	0	0
1046	0	0	0	0	0	0	0	0	0	0	0	0	0	0	0	0	0	0	0	0	0	0	0	0	0	0	0	0	0	0	0	0	0	0	0	0	0	0	0	0	0	0	0	0	0	0	0	0	0
902	0	0	0	0	0	0	0	0	0	0	0	0	0	0	0	0	0	0	0	0	0	0	0	0	0	0	0	0	0	0	0	0	0	0	0	0	0	0	0	0	0	0	0	0	0	0	0	0	0
908	0	0	0	0	0	0	0	0	0	0	0	0	0	0	0	0	0	0	0	0	0	0	0	0	0	0	0	0	0	0	0	0	0	0	0	0	0	0	0	0	0	0	0	0	0	0	0	0	0
889	0	0	0	0	0	0	0	0	0	0	0	0	0	0	0	0	0	0	0	0	0	0	0	0	0	0	0	0	0	0	0	0	0	0	0	0	0	0	0	0	0	0	0	0	0	0	0	0	0
427	0	0	0	0	0	0	0	0	0	0	0	0	0	0	0	0	0	0	0	0	0	0	0	0	0	0	0	0	0	0	0	0	0	0	0	0	0	0	0	0	0	0	0	0	0	0	0	0	0
931	0	0	0	0	0	0	0	0	0	0	0	0	0	0	0	0	0	0	0	0	0	0	0	0	0	0	0	0	0	0	0	0	0	0	0	0	0	0	0	0	0	0	0	0	0	0	0	0	0
996	0	0	0	0	0	0	0	0	0	0	0	0	0	0	0	0	0	0	0	0	0	0	0	0	0	0	0	0	0	0	0	0	0	0	0	0	0	0	0	0	0	0	0	0	0	0	0	0	0
1070	0	0	0	0	0	0	0	0	0	0	0	0	0	0	0	0	0	0	0	0	0	0	0	0	0	0	0	0	0	0	0	0	0	0	0	0	0	0	0	0	0	0	0	0	0	0	0	0	0
1023	0	0	0	0	0	0	0	0	0	0	0	0	0	0	0	0	0	0	0	0	0	0	0	0	0	0	0	0	0	0	0	0	0	0	0	0	0	0	0	0	0	0	0	0	0	0	0	0	0
1213	0	0	0	0	0	0	0	0	0	0	0	0	0	0	0	0	0	0	0	0	0	0	0	0	0	0	0	0	0	0	0	0	0	0	0	0	0	0	0	0	0	0	0	0	0	0	0	0	0
1064	0	0	0	0	0	0	0	0	0	0	0	0	0	0	0	0	0	0	0	0	0	0	0	0	0	0	0	0	0	0	0	0	0	0	0	0	0	0	0	0	0	0	0	0	0	0	0	0	0
993	0	0	0	0	0	0	0	0	0	0	0	0	0	0	0	0	0	0	0	0	0	0	0	0	0	0	0	0	0	0	0	0	0	0	0	0	0	0	0	0	0	0	0	0	0	0	0	0	0
1025	0	0	0	0	0	0	0	0	0	0	0	0	0	0	0	0	0	0	0	0	0	0	0	0	0	0	0	0	0	0	0	0	0	0	0	0	0	0	0	0	0	0	0	0	0	0	0	0	0
855	0	0	0	0	0	0	0	0	0	0	0	0	0	0	0	0	0	0	0	0	0	0	0	0	0	0	0	0	0	0	0	0	0	0	0	0	0	0	0	0	0	0	0	0	0	0	0	0	0
1111	0	0	0	0	0	0	0	0	0	0	0	0	0	0	0	0	0	0	0	0	0	0	0	0	0	0	0	0	0	0	0	0	0	0	0	0	0	0	0	0	0	0	0	0	0	0	0	0	0
1095	0	0	0	0	0	0	0	0	0	0	0	0	0	0	0	0	0	0	0	0	0	0	0	0	0	0	0	0	0	0	0	0	0	0	0	0	0	0	0	0	0	0	0	0	0	0	0	0	0
1115	0	0	0	0	0	0	0	0	0	0	0	0	0	0	0	0	0	0	0	0	0	0	0	0	0	0	0	0	0	0	0	0	0	0	0	0	0	0	0	0	0	0	0	0	0	0	0	0	0
664	0	0	0	0	0	0	0	0	0	0	0	0	0	0	0	0	0	0	0	0	0	0	0	0	0	0	0	0	0	0	0	0	0	0	0	0	0	0	0	0	0	0	0	0	0	0	0	0	0
1206	0	0	0	0	0	0	0	0	0	0	0	0	0	0	0	0	0	0	0	0	0	0	0	0	0	0	0	0	0	0	0	0	0	0	0	1	0	0	0	0	0	0	0	0	0	0	0	0	0
1082	0	0	0	0	0	0	0	0	0	0	0	0	0	0	0	0	0	0	0	0	0	0	0	0	0	0	0	0	0	0	0	0	0	0	0	0	0	0	0	0	0	0	0	0	0	0	0	0	0
811	0	0	0	0	0	0	0	0	0	0	0	0	0	0	0	0	0	0	0	0	0	0	0	0	0	0	0	0	0	0	0	0	0	0	0	0	0	0	0	0	0	0	0	0	0	0	0	0	0
1015	0	0	0	0	0	0	0	0	0	0	0	0	0	0	0	0	0	0	0	0	0	0	0	0	0	0	0	0	0	0	0	0	0	0	0	0	0	0	0	0	0	0	0	0	0	0	0	0	0
999	0	0	0	0	0	0	0	0	0	0	0	0	0	0	0	0	0	0	0	0	0	0	0	0	0	0	0	0	0	0	0	0	0	0	0	0	0	0	0	0	0	0	0	0	0	0	0	0	0
927	0	0	0	0	0	0	0	0	0	0	0	0	0	0	0	0	0	0	0	0	0	0	0	0	0	0	0	0	0	0	0	0	0	0	0	0	0	0	0	0	0	0	0	0	0	0	0	0	0
1103	0	0	0	0	0	0	0	0	0	0	0	0	0	0	0	0	0	0	0	0	0	0	0	0	0	0	0	0	0	0	0	0	0	0	0	0	0	0	0	0	0	0	0	0	0	0	0	0	0
1276	0	0	0	0	0	0	0	0	0	0	0	0	0	0	0	0	0	0	0	0	0	0	0	0	0	0	0	0	0	0	0	0	0	0	0	0	0	0	0	0	0	0	0	0	0	0	0	0	0
567	0	0	0	0	0	0	0	0	0	0	0	0	0	0	0	0	0	0	0	0	0	0	0	0	0	0	0	0	0	0	0	0	0	0	0	0	0	0	0	0	154	0	0	0	0	0	0	0	0
1189	0	0	0	0	0	0	0	0	0	0	0	0	0	0	0	0	0	2214	0	0	0	0	0	0	0	0	0	0	0	0	0	0	0	0	0	0	0	0	0	0	0	0	0	0	0	0	0	0	0
974	0	0	0	0	0	0	0	0	0	0	0	0	0	0	0	0	0	0	0	0	0	0	0	0	0	0	0	0	0	0	0	0	0	0	0	0	0	0	0	0	0	0	0	0	0	0	0	0	0
408	0	0	0	0	0	0	0	0	0	0	0	0	0	0	0	0	0	1	0	0	0	0	0	0	0	0	0	95	0	0	0	0	0	0	0	0	0	0	0	0	0	0	0	0	0	0	0	0	0
1130	0	0	0	0	0	0	0	0	0	0	0	0	0	0	0	0	0	0	0	0	0	0	0	0	0	0	0	0	0	0	0	0	0	0	0	0	0	0	0	0	0	0	0	0	0	0	0	0	0
979	0	0	0	0	0	0	0	0	0	0	0	0	0	0	0	0	0	0	0	0	0	0	0	0	0	0	0	0	0	0	0	0	0	0	0	0	0	0	0	0	0	0	0	0	0	0	0	0	0
925	0	0	0	0	0	0	0	0	0	0	0	0	0	0	0	0	0	0	0	0	0	0	0	0	0	0	0	0	0	0	0	0	0	0	0	0	0	0	0	0	0	0	0	0	0	0	0	0	0
844	0	0	0	0	0	0	0	0	0	0	0	0	0	0	0	0	0	0	0	0	0	0	0	0	0	0	0	0	0	0	0	0	0	0	0	0	0	0	0	0	0	0	0	0	0	0	0	0	0
963	0	0	0	0	0	0	0	0	0	0	0	0	0	0	0	0	0	0	0	0	0	0	0	0	0	0	0	0	0	0	0	0	0	0	0	0	0	0	0	0	0	0	0	0	0	0	0	0	0
911	0	0	0	0	0	0	0	0	0	0	0	0	0	0	0	0	0	0	0	0	0	0	0	0	0	0	0	0	0	0	0	0	0	0	0	0	0	0	0	0	0	0	0	0	0	0	0	0	0
1060	0	0	0	0	0	0	0	0	0	0	0	0	0	0	0	0	0	0	0	0	0	0	0	0	0	0	0	0	0	0	0	0	0	0	0	0	0	0	0	0	0	0	0	0	0	0	0	0	0
1281	0	0	0	0	0	0	0	0	0	0	0	0	0	0	0	0	0	0	0	0	0	0	0	0	0	0	0	0	0	0	0	0	0	0	0	0	0	0	0	0	0	0	0	0	0	0	0	0	0
975	0	0	0	0	0	0	0	0	0	0	0	0	0	0	0	0	0	0	0	0	0	0	0	0	0	0	0	0	0	0	0	0	0	0	0	0	0	0	0	0	0	0	0	0	0	0	0	0	0
1171	0	0	0	0	0	0	0	0	0	0	0	0	0	0	0	0	0	0	0	0	0	0	0	0	0	0	0	0	0	0	0	0	0	0	0	0	0	0	0	0	0	0	0	0	0	0	0	0	0
1017	0	0	0	0	0	0	0	0	0	0	0	0	0	0	0	0	0	0	0	0	2	0	0	0	0	0	0	0	0	0	0	0	0	0	0	0	0	0	0	0	0	0	0	0	0	0	0	0	0
792	0	0	0	409	0	0	0	0	0	0	0	0	179	0	0	0	0	0	0	0	0	0	0	0	0	0	0	0	0	0	0	0	0	0	0	0	0	0	0	0	0	0	0	0	0	0	0	0	0
894	0	0	0	0	0	0	0	0	0	0	0	0	0	0	0	0	0	0	0	0	0	0	0	0	1	0	0	0	0	0	0	0	0	0	0	0	0	0	0	0	0	0	0	0	0	355	0	0	0
38	0	0	0	0	0	0	0	0	0	0	0	0	0	0	0	0	0	0	0	0	0	0	0	0	0	0	0	0	0	0	0	0	0	0	0	0	0	0	0	0	0	0	0	0	0	0	0	0	0
656	0	0	0	0	0	0	0	0	0	0	0	0	0	0	0	0	0	0	0	0	0	0	0	0	0	0	0	0	0	0	0	0	0	0	0	0	0	0	0	0	0	0	0	0	0	0	0	0	0
944	0	0	0	0	0	0	0	0	0	0	0	0	0	0	0	0	0	0	0	0	0	0	0	0	0	0	0	0	0	0	0	0	0	0	0	0	0	0	0	0	0	0	0	0	0	0	0	0	0
1210	0	0	0	0	0	0	2127	0	0	0	0	0	0	0	0	0	0	0	0	0	0	1	0	0	0	0	0	0	0	0	0	0	0	0	0	0	0	0	0	0	0	0	0	0	0	0	0	0	0
1125	0	0	0	0	0	0	0	0	0	0	0	0	0	0	0	0	0	0	0	0	0	0	0	0	0	0	0	0	0	0	0	0	0	0	0	0	0	0	0	0	0	0	0	0	0	0	0	0	0
15824	0	0	0	20	0	4	6	7	0	0	0	0	2	0	0	0	0	0	0	0	42	12	21	46	0	10	2	0	0	0	0	0	0	0	0	2	5	21	0	0	0	0	0	0	0	0	0	0	0
350	0	0	0	0	0	0	0	0	0	0	0	0	0	0	0	0	0	1	0	0	0	0	0	0	0	0	0	0	0	0	0	0	0	0	0	1	0	0	0	0	0	0	0	0	0	0	0	0	0
932	0	0	0	0	0	0	0	0	0	0	0	0	0	0	0	0	0	0	0	0	0	0	0	0	0	0	0	0	0	0	0	0	0	0	0	0	0	0	0	0	0	0	0	0	0	0	0	0	0
1128	0	0	0	0	0	0	0	0	0	0	0	0	0	0	0	0	0	0	0	0	0	0	0	0	0	0	0	0	0	0	0	0	0	0	0	0	0	0	0	0	0	0	0	0	0	0	0	0	0
184	0	0	0	0	0	0	0	0	0	0	0	0	515	0	0	0	0	0	0	0	0	0	0	0	0	0	0	10	0	0	0	0	0	0	0	0	0	0	0	0	0	0	0	6	0	0	0	0	0
1131	0	711	0	0	0	0	0	0	0	0	0	0	0	0	0	0	0	0	0	0	0	0	0	0	0	0	0	0	0	0	0	0	0	0	0	0	0	1	0	0	0	0	0	0	0	0	0	0	0
1332	0	0	0	0	0	0	0	0	0	0	0	0	0	0	0	0	0	0	0	0	0	0	0	0	0	0	0	0	0	0	0	0	0	0	0	0	0	0	0	0	0	0	0	0	0	0	0	0	0
1236	0	0	0	0	0	0	0	0	0	0	0	0	0	0	0	0	0	0	0	0	0	0	0	0	0	0	0	0	0	0	0	0	0	0	0	0	0	0	0	0	0	0	0	0	0	0	0	0	0
1037	0	0	0	0	0	0	0	0	0	0	0	0	0	0	0	0	0	0	0	0	0	0	0	0	0	0	0	0	0	0	0	0	0	0	0	0	0	0	0	0	0	0	0	0	0	0	0	0	0
876	0	0	0	0	0	0	0	0	0	0	0	0	0	0	0	0	0	0	0	0	0	0	0	0	0	0	0	0	0	0	0	0	0	0	0	0	0	0	0	0	0	0	0	0	0	0	0	0	0
538	0	0	0	0	0	0	0	0	0	0	0	0	0	0	0	0	0	0	0	0	0	0	0	0	0	0	0	0	0	0	0	0	0	0	0	0	0	0	0	0	0	0	0	0	0	0	0	0	0
199	0	0	0	0	0	0	0	0	0	0	0	0	0	0	0	0	0	0	0	0	0	161	0	0	0	0	0	0	0	0	0	0	0	0	0	0	0	0	0	0	0	0	0	0	0	0	0	0	0
1433	0	0	0	0	0	0	0	0	0	0	0	0	0	0	0	0	0	0	0	0	0	0	0	0	0	0	0	0	0	0	0	0	0	0	0	0	0	0	0	0	0	0	0	0	0	0	0	0	0
1177	0	0	0	0	0	0	0	0	0	0	0	0	0	0	0	0	0	0	0	0	0	0	0	0	0	0	0	0	0	0	0	0	0	0	0	0	0	0	0	0	0	0	0	0	0	0	0	0	0
217	0	0	0	0	0	0	0	0	0	0	0	0	0	0	0	0	0	0	0	0	0	0	0	0	0	0	0	0	0	0	0	0	0	0	0	0	0	0	0	0	0	0	0	0	0	0	0	0	0
1372	0	0	0	0	0	0	0	0	0	0	0	0	0	0	0	0	0	0	0	0	0	0	0	0	0	0	0	0	0	0	0	0	0	0	0	0	0	0	0	0	0	0	0	0	0	0	0	0	0
1099	0	0	0	0	0	0	0	0	0	0	0	0	0	0	0	0	0	0	0	0	0	0	0	0	0	0	0	0	0	0	0	0	0	0	0	0	0	0	0	0	0	0	0	0	0	0	0	0	0
1084	0	0	0	0	0	0	0	0	0	0	0	0	0	0	0	0	0	0	0	0	0	0	0	0	0	0	0	0	0	0	0	0	0	0	0	0	0	0	0	0	0	0	0	0	0	0	0	0	0
305	0	1	0	0	0	0	0	0	0	0	0	0	0	0	0	0	0	0	0	0	0	0	0	0	0	0	0	0	0	0	0	0	0	0	0	0	0	0	0	0	0	0	0	0	0	0	0	0	0
1159	0	0	0	0	0	0	0	0	0	0	0	0	0	0	0	0	0	0	0	0	0	0	0	0	0	0	0	0	0	0	0	0	0	0	0	0	0	0	0	0	0	0	0	0	0	0	0	0	0
1154	0	0	0	0	0	0	0	0	0	0	0	0	0	0	0	0	0	0	0	0	0	0	0	0	0	0	0	0	0	0	0	0	0	0	0	0	0	0	0	0	0	0	0	0	0	0	0	0	0
1001	0	0	0	0	0	0	0	0	0	0	0	0	0	0	0	0	0	0	0	0	0	0	1	0	0	0	0	435	0	0	0	0	0	0	0	0	0	0	0	0	0	0	0	0	0	0	0	0	0
1278	0	0	0	0	0	0	0	0	0	0	0	0	1	0	0	0	0	0	0	0	0	0	0	0	0	0	0	0	0	0	0	0	0	0	0	0	0	0	0	0	0	0	0	0	0	0	0	0	0
1225	0	0	0	0	0	0	0	0	0	0	0	0	0	0	0	0	0	0	0	0	0	0	0	0	0	0	0	0	0	0	0	0	0	0	0	0	0	0	0	0	0	0	0	0	0	0	0	0	0
1147	0	0	0	0	0	0	0	0	0	0	0	0	0	0	0	0	0	0	0	0	0	0	0	0	0	0	0	0	0	0	0	0	0	0	0	0	0	0	0	0	0	0	0	0	0	0	0	0	0
1325	0	0	0	0	0	0	0	0	0	0	0	0	0	0	0	0	0	0	0	0	0	0	0	0	0	0	0	0	0	0	0	0	0	0	0	0	0	0	0	0	0	0	0	0	0	0	0	0	0
1006	0	0	0	0	0	0	0	0	0	0	0	0	0	0	0	0	0	0	0	0	532	134	0	0	0	0	0	0	0	0	0	0	0	0	0	0	0	0	0	0	0	0	0	0	0	0	0	0	0
1118	0	0	0	0	0	0	0	0	0	0	0	0	0	0	0	0	0	0	0	0	0	0	0	0	0	0	0	0	0	0	0	0	0	0	0	0	0	0	0	0	0	0	0	0	0	0	0	0	0
1217	0	0	0	0	0	0	0	0	0	0	0	0	0	0	0	0	0	0	0	0	0	0	0	0	0	0	0	0	0	0	0	0	0	0	0	0	0	0	0	0	0	0	0	0	0	0	0	0	0
412	0	0	0	0	0	0	0	0	0	0	0	0	0	0	0	0	0	0	0	1	0	1	0	0	0	0	0	0	0	0	0	0	0	0	0	0	0	0	0	0	0	0	0	0	0	0	0	0	0
1315	0	0	0	0	0	0	0	0	0	0	0	0	0	0	0	0	0	0	0	0	0	0	0	0	0	0	0	0	0	0	0	0	0	0	0	0	0	0	0	0	0	0	0	0	0	0	0	0	0
3618	0	0	0	8	0	9	0	1	0	0	0	0	5	0	0	0	0	0	0	0	16	1	3	99	0	37	1	0	0	0	0	0	0	0	0	0	0	7	0	0	0	0	0	0	0	0	0	0	0
982	0	0	0	0	0	0	0	0	0	0	0	0	0	0	0	0	0	0	0	0	0	0	0	0	0	0	0	0	0	0	0	0	0	0	0	0	0	0	0	0	0	0	0	0	0	0	0	0	0
1056	0	0	0	0	0	0	0	0	0	0	0	0	0	0	0	0	0	0	0	0	0	0	0	0	0	0	0	0	0	0	0	0	0	0	0	0	0	0	0	0	0	0	0	0	0	0	0	0	0
997	0	0	0	0	0	0	0	0	0	0	0	0	0	0	0	0	0	0	0	0	0	0	0	0	0	0	0	0	0	0	0	0	0	0	0	0	0	0	0	0	0	0	0	0	0	0	0	0	0
126	0	1	0	0	0	0	0	1	0	0	0	0	0	0	0	0	0	0	0	0	2	0	0	0	0	0	0	0	0	0	1	0	0	0	0	0	0	1	0	0	0	0	0	0	0	0	0	0	0
1275	0	0	0	0	0	0	0	0	0	0	0	0	0	0	0	0	0	0	0	0	0	0	0	0	0	0	0	0	0	0	0	0	0	0	0	0	0	262	0	0	0	0	0	0	0	0	0	0	0
1442	0	0	0	0	0	0	0	0	0	0	0	0	0	0	0	0	0	0	0	0	0	0	0	0	0	0	0	0	0	0	0	0	0	0	0	0	0	0	0	0	0	0	0	0	0	0	0	0	0
452	0	0	0	0	0	0	0	0	0	0	0	0	0	0	0	0	0	0	0	0	0	0	0	0	0	0	0	0	0	0	0	0	0	0	0	0	0	0	0	0	0	0	0	0	0	0	0	0	0
897	0	0	0	0	0	0	0	0	0	0	0	0	0	0	0	0	0	0	0	0	0	0	0	0	0	0	0	0	0	0	0	0	0	0	0	0	0	0	0	0	0	0	0	0	0	0	0	0	0
1165	0	0	0	0	0	0	0	0	0	0	0	0	0	0	0	0	0	0	0	0	0	0	0	0	0	0	0	0	0	0	0	0	0	0	0	0	0	0	0	0	0	0	0	0	0	0	0	0	0
1379	0	0	0	0	0	0	0	0	0	0	0	0	0	0	0	0	0	0	0	0	0	0	0	0	0	0	0	0	0	0	0	1	0	0	0	0	0	0	0	0	0	0	0	0	0	0	0	0	0
1253	0	0	0	0	0	0	0	0	0	0	0	0	0	0	0	0	0	0	0	0	0	0	0	0	0	0	0	0	0	0	0	0	0	0	0	0	0	0	0	0	0	0	0	0	0	0	0	0	0
1377	0	0	0	0	0	0	0	0	0	0	0	0	0	0	0	0	0	0	0	0	0	0	0	0	0	0	0	0	0	0	1954	0	0	0	0	0	0	0	0	0	1	0	0	0	0	0	0	0	1
1266	0	0	0	0	0	0	0	0	0	0	0	0	0	0	0	0	0	0	0	0	0	0	0	0	0	0	0	0	0	0	0	0	0	0	0	0	0	0	0	0	0	0	0	0	0	0	0	0	0
222	0	0	0	0	0	0	0	0	98	0	0	0	0	0	0	0	0	0	0	0	0	0	0	0	0	0	0	0	0	0	0	0	0	0	0	0	0	0	0	0	0	0	0	0	0	0	0	0	0
1378	0	0	0	0	0	0	0	0	0	0	0	0	0	0	0	0	0	0	0	0	46	0	36	0	0	0	0	0	0	0	0	0	0	0	0	0	0	0	0	0	0	0	0	0	0	0	0	0	0
1112	0	0	0	0	0	0	0	0	0	0	0	0	0	0	0	0	0	0	0	0	0	0	0	0	0	0	0	0	0	0	0	0	0	0	0	0	0	0	0	0	0	0	0	0	0	0	0	0	0
1229	0	0	0	0	0	0	0	0	0	0	0	0	0	0	0	0	0	0	0	0	0	0	0	0	0	0	0	0	0	0	0	0	0	0	0	0	0	0	0	0	0	0	0	0	0	0	0	0	0
1157	0	0	0	0	0	0	0	0	0	0	0	0	0	0	0	0	0	0	0	0	0	0	0	0	0	0	0	0	0	0	0	0	0	0	0	0	0	0	0	0	0	0	0	0	0	0	0	0	0
285	0	0	0	0	0	0	0	0	0	0	0	0	0	0	0	0	0	0	0	0	0	0	0	0	0	0	0	0	0	0	0	0	0	0	0	0	0	0	0	0	0	0	0	0	0	0	0	0	0
1139	0	0	0	0	0	0	0	0	0	0	0	0	0	0	0	0	0	0	0	0	0	0	0	0	0	0	0	0	0	0	0	0	0	0	0	0	0	0	0	0	0	0	0	0	0	0	0	0	0
1342	0	0	0	0	0	0	0	0	0	0	0	0	0	0	0	0	0	0	0	0	0	0	0	0	0	0	0	0	0	0	0	0	0	0	0	0	0	0	0	0	0	0	0	0	0	0	0	0	0
1543	0	0	0	0	0	0	1910	0	0	0	0	0	0	0	0	0	0	0	0	0	0	0	0	0	0	0	0	0	0	0	0	0	0	0	0	0	0	0	0	0	0	0	0	0	0	0	0	0	0
86	0	213	0	0	192	0	0	0	0	0	0	0	9	0	20	0	0	0	0	45	0	0	0	0	8	69	0	0	0	0	0	0	33	0	0	0	0	0	0	0	0	0	6	0	0	0	0	0	0
1198	0	0	0	0	0	0	0	0	0	0	0	0	0	0	0	0	0	0	0	0	0	0	0	0	0	0	0	0	0	0	0	0	0	0	0	0	0	0	0	0	0	0	0	0	0	0	0	0	0
734	0	0	0	0	0	0	0	0	0	0	0	0	0	0	0	0	0	0	0	0	0	0	0	0	0	0	0	0	0	0	0	0	0	0	0	0	0	0	0	0	0	0	0	0	0	0	0	0	0
1305	0	0	0	0	0	0	0	0	0	0	0	0	0	0	0	0	0	0	0	0	0	0	0	0	0	0	0	0	0	0	0	0	0	0	0	0	0	0	0	0	0	0	0	0	0	0	0	0	0
1495	0	0	0	0	0	0	0	0	0	0	0	0	0	0	0	0	0	0	0	0	0	0	0	0	0	0	0	0	0	0	0	0	0	0	0	0	0	0	0	0	0	0	0	0	0	0	0	0	0
1161	0	0	0	0	0	0	0	0	0	0	0	0	0	0	0	0	0	0	0	0	0	0	0	0	5	0	0	0	0	0	0	0	0	0	0	0	0	0	44	0	0	0	0	0	0	0	0	0	0
1153	0	0	0	0	0	0	0	0	0	0	0	0	0	0	0	0	0	0	0	0	0	0	0	0	0	0	0	0	0	0	0	0	0	0	0	0	0	0	0	0	0	0	0	0	0	0	0	0	0
1107	0	0	0	0	0	0	0	0	0	0	0	0	0	0	0	0	0	0	0	0	0	0	0	0	0	0	0	0	0	0	0	0	0	0	0	0	0	0	0	0	0	0	0	0	0	0	0	0	0
1086	0	0	0	0	0	0	0	0	0	0	0	0	0	0	0	0	0	0	0	0	0	0	0	0	0	0	0	0	0	0	0	0	0	0	0	0	0	0	0	0	0	0	0	0	0	0	0	0	0
1059	0	0	0	0	0	0	0	0	0	0	0	0	0	0	0	0	0	0	0	0	0	0	0	0	0	0	0	0	0	0	0	0	0	0	0	0	0	0	0	0	0	0	0	0	0	0	0	0	0
1183	0	0	0	0	0	0	0	0	0	0	0	0	0	0	0	0	0	0	0	0	0	0	0	0	0	0	0	0	0	0	0	0	0	0	0	0	0	0	0	0	0	0	0	0	0	0	0	0	0
716	0	0	0	0	0	0	0	0	0	0	0	0	0	0	0	0	0	0	0	0	0	0	0	0	0	0	0	0	0	0	0	0	0	0	0	0	0	0	0	0	0	0	0	0	0	0	0	0	0
1300	0	0	0	0	0	0	0	0	0	0	0	0	0	0	0	0	0	0	0	0	0	0	0	0	0	0	0	0	0	0	0	1850	0	0	0	0	0	0	0	0	0	0	0	0	0	0	0	0	0
614	0	0	0	0	0	0	0	0	0	0	0	0	0	0	0	0	0	0	0	0	0	0	0	0	0	0	0	0	0	0	0	0	0	0	0	0	0	0	0	0	0	0	0	0	0	0	0	0	0
1258	0	0	0	0	0	0	0	0	0	0	0	0	0	0	0	0	0	0	0	0	0	0	0	0	0	0	0	0	0	0	0	0	0	0	0	0	0	0	0	0	0	0	0	0	0	0	0	0	0
1367	0	0	0	0	0	0	0	0	0	0	0	0	0	0	0	0	0	0	0	0	0	0	0	0	0	0	0	0	0	0	0	0	0	0	0	0	0	0	0	0	0	0	0	0	0	0	0	0	0
1080	0	0	0	1838	0	0	0	0	0	0	0	0	0	0	0	0	0	0	0	0	0	0	0	0	0	0	0	0	0	0	0	0	0	0	0	0	0	0	0	0	0	0	0	0	0	0	0	0	0
1262	0	0	0	0	0	0	0	0	0	0	0	0	0	0	0	0	0	0	0	0	0	0	0	0	0	0	0	0	0	0	0	0	0	0	0	0	0	0	0	0	0	0	0	0	0	0	0	0	0
1176	0	0	0	0	0	0	0	0	0	0	0	0	0	0	0	0	0	0	0	0	0	0	0	0	0	0	0	0	0	0	0	0	0	0	0	0	0	0	0	0	0	0	0	0	0	0	0	0	0
351	0	0	0	0	0	0	0	0	0	0	0	0	0	0	0	0	0	0	0	0	0	0	0	0	0	0	0	0	0	0	0	0	0	0	0	0	0	0	0	0	0	0	0	0	0	0	0	0	0
1121	0	0	0	0	0	0	0	0	0	0	0	0	0	0	0	0	0	0	0	0	0	0	0	0	0	0	0	0	0	0	0	0	0	0	0	0	0	0	0	0	0	0	0	0	0	0	0	0	0
1155	0	0	0	0	0	0	0	0	0	0	0	0	0	0	0	0	0	0	0	0	0	0	0	0	0	0	0	0	0	0	0	0	0	0	0	0	0	0	0	0	0	0	0	0	0	0	0	0	0
1306	0	0	0	0	0	0	0	0	0	0	0	0	0	0	0	0	0	0	0	0	0	0	0	0	0	0	0	0	0	0	0	0	0	0	0	0	0	0	0	0	0	0	0	0	0	0	0	0	0
1194	0	0	0	0	0	0	0	0	0	0	0	0	0	0	0	0	0	0	0	0	0	0	0	0	0	0	0	0	0	0	0	0	0	0	0	0	0	0	0	0	0	0	0	0	0	0	0	0	0
1151	0	0	0	0	0	0	0	0	0	0	0	0	0	0	0	0	0	0	0	0	0	0	0	0	0	0	0	0	0	0	0	0	0	0	0	0	0	0	0	0	886	0	0	0	0	0	0	0	0
1296	0	0	0	0	0	0	0	0	0	0	0	0	0	0	0	0	0	0	0	0	0	0	0	0	0	0	0	0	0	0	0	0	0	0	0	0	0	0	0	0	0	0	0	0	0	0	0	0	0
1057	0	0	0	0	0	0	0	0	0	0	0	0	0	0	0	0	0	0	0	0	0	0	0	0	0	0	0	0	0	0	0	0	0	0	0	0	0	0	0	0	0	0	0	0	0	0	0	0	0
867	0	0	0	0	741	0	0	0	0	0	0	0	0	0	0	0	0	0	0	0	0	0	0	0	0	0	0	0	0	0	0	0	0	0	0	0	0	0	0	0	0	0	0	0	0	0	0	0	0
1135	0	0	0	0	0	0	0	0	0	0	0	0	0	0	0	0	0	0	0	0	0	0	0	0	0	0	0	0	0	0	0	0	0	0	0	0	0	0	0	0	0	0	0	0	0	0	0	0	0
1228	0	0	0	0	0	0	0	0	0	0	0	0	0	0	0	0	0	0	0	0	0	0	0	0	0	0	0	0	0	0	0	0	0	0	0	0	0	0	0	0	0	0	0	0	0	0	0	0	0
1291	0	0	0	0	0	0	0	0	0	0	0	0	0	0	0	0	0	0	0	0	0	0	0	0	0	0	0	0	0	0	0	0	0	0	0	0	0	0	0	0	0	0	0	0	0	0	0	0	0
1182	0	0	0	0	0	0	0	0	0	0	0	0	0	0	0	0	0	0	0	0	0	0	0	0	0	0	0	0	0	0	0	0	0	0	0	0	0	0	0	0	0	0	0	0	0	0	0	0	0
790	0	0	0	0	0	0	0	0	0	0	0	0	76	0	0	0	0	0	0	0	0	0	0	0	0	0	0	0	0	0	0	0	0	0	0	0	0	0	0	0	0	0	0	0	0	0	0	0	0
1339	0	0	0	0	0	0	0	0	0	0	0	0	0	0	0	0	0	0	0	0	0	0	0	0	0	0	0	0	0	0	0	0	0	0	0	0	0	0	0	0	0	0	0	0	0	0	0	0	0
468	0	0	0	0	0	0	0	0	0	0	0	0	0	0	0	0	0	0	0	0	0	0	0	0	0	0	0	0	0	0	0	0	0	0	0	0	0	0	0	0	0	0	0	0	0	0	0	0	0
1530	0	0	0	0	0	0	0	0	0	0	0	0	0	0	0	0	0	0	0	0	0	0	0	0	0	0	0	0	0	0	0	0	0	0	0	0	0	0	0	0	0	0	0	0	0	0	0	0	0
1124	0	0	0	0	0	0	0	0	0	0	0	0	0	0	0	0	0	0	0	0	0	0	0	0	0	0	0	0	0	0	0	0	0	0	0	0	0	0	0	0	0	0	0	0	0	0	0	0	0
309	0	0	0	0	0	0	0	0	0	0	0	0	0	184	0	0	0	0	0	0	0	0	0	0	0	0	0	0	0	0	0	0	0	0	0	0	0	0	0	0	0	0	33	0	0	0	0	0	0
1264	0	0	0	0	0	0	0	0	0	0	0	0	0	0	0	0	0	0	0	0	0	0	0	0	0	0	0	0	0	0	0	0	0	0	0	0	0	0	0	0	0	0	0	0	0	0	0	0	0
1334	0	0	0	0	0	0	0	0	0	0	0	0	0	0	0	0	0	0	0	0	0	0	0	0	0	0	0	0	0	0	0	0	0	0	0	0	0	0	0	0	0	0	0	0	0	0	0	0	0
1285	0	0	0	0	0	0	0	0	0	0	0	0	0	0	0	0	0	0	0	0	0	0	0	0	0	0	0	0	0	0	0	0	0	0	0	0	0	0	0	0	0	0	0	0	0	0	0	0	0
948	0	0	0	0	0	0	0	0	0	0	0	0	0	0	0	0	0	0	0	0	0	0	0	0	0	0	0	0	0	0	0	0	0	0	0	0	0	0	0	0	0	0	0	0	0	0	0	0	0
1169	0	0	0	0	0	0	0	0	0	0	0	0	0	0	0	0	0	0	0	0	0	0	0	0	0	0	0	0	0	0	0	0	0	0	0	0	0	0	0	0	0	0	0	0	0	0	0	0	0
1188	0	0	0	0	0	0	0	0	0	0	0	0	0	0	0	0	0	0	0	0	0	0	0	0	0	0	0	0	0	0	0	0	0	0	0	0	0	0	0	0	0	0	0	0	0	0	0	0	0
1637	0	0	0	0	0	0	0	0	0	0	0	0	0	0	0	0	0	0	0	0	0	0	0	0	0	0	0	0	0	0	0	0	0	0	0	0	0	0	0	0	0	0	0	0	0	0	0	0	0
1234	0	0	0	0	0	0	0	0	0	0	0	0	0	0	0	0	0	0	0	0	0	0	0	0	0	0	0	0	0	0	0	0	0	0	0	0	0	0	0	0	0	0	0	0	0	0	0	0	0
1204	0	0	0	0	0	0	0	0	0	0	0	0	0	0	0	0	0	0	0	0	0	0	0	0	0	0	0	0	0	0	0	0	0	0	0	0	0	0	0	0	0	0	0	0	0	0	0	0	0
1803	0	0	0	0	0	0	0	0	0	0	0	0	0	0	0	0	0	0	0	0	0	0	0	0	0	0	0	0	0	0	0	0	0	0	0	0	0	0	0	0	0	0	0	0	0	0	0	0	0
1137	0	0	0	0	0	0	0	0	0	0	0	0	0	0	0	0	0	0	0	0	0	0	0	0	0	0	0	0	0	0	0	0	0	0	0	0	0	0	0	0	0	0	0	0	0	0	0	0	0
95	0	0	0	0	0	1	0	0	0	0	0	0	0	0	0	0	0	0	0	0	0	0	0	0	0	0	0	0	0	0	0	0	0	0	0	0	0	0	0	0	0	0	0	0	0	0	0	0	0
1145	0	0	0	0	0	0	0	0	0	0	0	0	0	0	0	0	0	0	0	0	0	0	0	0	0	0	0	0	0	0	0	0	0	0	0	0	0	0	0	0	0	0	0	0	0	0	0	0	0
1193	0	0	0	0	0	0	0	0	0	0	0	0	0	0	0	0	0	0	0	0	0	0	0	0	0	0	0	0	0	0	0	0	0	0	0	0	0	0	0	0	0	0	0	0	0	0	0	0	0
1462	0	0	0	0	0	0	0	0	0	0	0	0	0	0	0	0	0	0	0	0	0	0	0	1269	0	63	3	0	0	0	0	0	0	0	0	0	0	0	0	0	0	0	0	0	0	0	0	0	0
1373	0	0	0	0	0	0	0	0	0	0	0	0	0	0	0	0	0	0	0	0	0	0	0	0	0	0	0	0	0	0	0	0	0	0	0	0	0	0	0	0	0	0	0	0	0	0	0	0	0
1412	0	0	0	0	0	0	0	0	0	0	0	0	0	0	0	0	0	0	0	0	0	0	0	0	0	0	0	0	0	0	0	0	0	0	0	0	0	0	0	0	0	0	0	0	0	0	0	0	0
1504	0	0	0	0	0	0	0	0	0	0	0	0	0	0	0	0	0	0	0	0	0	0	0	0	0	0	0	0	0	0	0	0	0	0	0	0	0	0	0	0	0	0	0	0	0	0	0	0	0
13277	0	0	0	2	4	0	6	4	1	0	0	3	2	0	0	0	2	2	19	0	0	0	0	2	0	0	0	4	0	1	0	3	0	4	1	5	2	4	0	0	0	0	0	0	1	0	1	0	6
1190	0	0	0	0	0	0	0	0	0	0	0	0	0	0	0	0	0	0	0	0	0	0	0	0	0	0	0	0	1	0	0	0	0	0	0	0	0	0	0	0	0	0	0	0	0	0	0	0	0
1587	0	0	0	0	0	0	0	0	0	0	0	0	0	0	0	0	0	0	0	0	0	0	0	0	0	0	0	0	0	0	0	0	0	0	0	0	0	0	0	0	0	0	0	0	0	0	0	0	0
1293	0	0	0	0	0	0	0	0	0	0	0	0	0	0	0	0	0	0	0	0	0	0	0	0	0	0	0	0	0	0	0	0	0	0	0	0	0	0	0	0	0	0	0	0	0	0	0	0	0
1350	0	0	0	0	0	0	0	0	0	0	0	0	0	0	0	0	0	0	0	0	0	0	0	0	0	0	0	0	0	0	0	0	0	0	0	0	0	0	0	0	0	0	0	0	0	0	0	0	0
1277	0	0	0	0	0	0	0	0	0	0	0	0	0	0	0	0	0	0	0	0	0	0	0	0	0	0	0	0	0	0	0	0	0	0	0	0	0	0	0	0	0	0	0	0	0	0	0	0	0
1345	0	0	0	0	0	0	0	0	0	0	0	0	0	0	0	0	0	0	0	0	0	0	0	0	0	0	0	0	0	0	0	0	0	0	0	0	0	0	0	0	0	0	0	0	0	0	0	0	0
1370	0	0	0	0	0	0	0	0	0	0	0	0	0	0	0	0	0	0	0	0	0	0	0	0	0	0	0	0	0	0	0	0	0	0	0	0	0	0	0	0	0	0	0	0	0	0	0	0	0
552	0	0	0	0	0	0	0	97	0	0	0	0	0	0	0	0	0	0	0	0	0	20	0	0	0	0	0	0	0	0	10	0	0	0	0	155	0	0	0	0	0	0	0	0	0	0	0	0	436
739	0	2	0	0	0	0	0	0	0	0	0	0	0	0	0	0	0	0	0	0	0	0	0	0	0	0	0	0	0	0	0	0	0	0	0	0	0	0	0	0	0	0	0	0	0	0	0	0	0
1304	0	0	0	0	0	0	0	0	0	0	0	0	0	0	0	0	0	0	0	0	0	0	0	0	0	0	0	0	0	0	0	0	0	0	0	0	0	0	0	0	0	0	0	0	0	0	0	0	0
12872	0	0	0	5	0	0	0	0	0	0	0	0	0	0	0	0	0	43	0	0	4	0	2	23	0	16	1	10	0	0	12	1	13	0	0	0	0	3	0	0	5	3	0	0	0	0	0	0	13
1471	0	0	0	0	0	0	0	0	0	0	0	0	0	0	0	0	0	0	0	0	0	0	0	0	0	0	0	0	0	0	0	0	0	0	0	0	0	0	0	0	0	0	0	0	0	0	0	0	0
1338	0	0	0	0	0	0	0	0	0	0	0	0	0	0	0	0	0	0	0	0	0	0	0	0	0	0	0	0	0	0	0	0	0	0	0	0	0	0	0	0	0	0	0	0	0	0	0	0	0
1431	0	0	0	0	0	0	0	0	0	0	0	0	0	0	0	0	0	0	0	0	0	0	0	0	0	0	0	0	0	0	0	0	0	0	0	0	0	0	0	0	0	0	0	0	0	0	0	0	0
1362	0	0	0	0	0	0	0	0	0	0	0	0	0	0	0	0	0	0	0	0	0	0	0	0	0	0	0	0	0	0	0	0	0	0	0	0	0	0	0	0	0	0	0	0	0	0	0	0	0
570	0	0	0	0	0	0	0	0	0	0	0	0	0	0	0	0	0	0	0	0	0	0	0	0	0	0	0	0	0	0	0	0	0	0	0	0	0	0	0	1	0	0	0	0	0	0	0	0	0
12504	1	1	0	11	0	3	0	0	3	1	0	0	0	1	0	0	0	12	0	0	11	1	3	15	0	9	0	6	2	0	33	8	1	0	0	0	0	19	1	1	4	11	0	0	0	0	0	0	34
1416	0	0	0	0	0	0	0	0	0	0	0	0	0	0	0	0	0	0	0	0	0	0	0	0	0	0	0	0	0	0	0	1351	0	0	0	0	0	0	0	0	0	0	0	0	0	0	0	0	0
1552	0	0	0	0	0	0	0	0	0	0	0	0	0	0	0	0	0	0	0	0	0	0	0	0	0	0	0	0	0	0	0	0	0	0	0	0	0	0	0	0	0	0	0	0	0	0	0	0	0
422	0	0	0	0	0	0	0	0	0	0	0	0	0	0	0	0	0	0	0	0	0	0	0	0	0	0	0	0	0	0	0	0	0	0	0	0	0	0	0	0	0	0	0	0	0	0	0	0	0
1179	0	0	0	0	0	0	0	0	0	0	0	0	0	0	0	0	0	0	0	0	0	0	0	0	0	0	0	0	0	0	0	0	0	0	0	0	0	0	0	0	0	0	0	0	0	0	0	0	0
1361	0	0	0	0	0	0	0	0	0	0	0	0	0	0	0	0	0	0	0	0	0	0	0	0	0	0	0	0	0	0	0	0	0	0	0	0	0	0	0	0	0	0	0	0	0	0	0	0	0
1254	0	0	0	0	0	0	0	0	0	0	0	0	0	0	0	0	0	0	0	0	0	0	0	0	0	0	0	0	0	0	0	0	0	0	0	0	0	0	0	0	0	0	0	0	0	0	0	0	0
952	0	0	0	0	0	0	0	0	0	0	0	0	0	0	0	0	0	0	0	0	0	0	0	0	0	0	0	0	0	0	0	0	0	0	0	0	0	0	0	0	0	0	0	0	0	0	0	0	0
442	0	0	0	0	0	1	0	0	0	0	0	0	0	0	0	0	0	0	0	0	0	0	1	0	0	0	0	0	0	0	0	0	0	0	0	0	0	0	0	0	0	0	0	0	0	0	0	0	0
629	0	7	2	10	0	27	0	37	0	0	0	0	3	0	0	0	0	0	0	0	0	0	0	0	0	0	0	0	0	0	50	0	0	16	0	0	0	0	0	0	0	0	0	0	0	0	0	0	0
15800	0	0	0	12	0	5	0	4	0	0	0	2	17	0	4	0	0	0	0	0	21	10	10	21	0	9	2	1	0	0	0	1	0	0	0	0	0	20	0	1	0	12	0	0	0	0	0	0	1
1508	0	0	0	0	0	0	0	0	0	0	0	0	0	0	0	0	0	0	0	0	0	0	0	0	0	0	0	0	0	0	0	0	0	0	0	0	0	0	0	0	0	0	0	0	0	0	0	0	0
1283	0	0	0	0	0	0	0	0	0	0	0	0	0	0	0	0	0	0	0	0	0	0	0	0	0	0	0	0	0	0	0	1612	0	0	0	0	0	0	0	0	0	0	0	0	0	0	0	0	0
1102	0	0	0	0	0	0	0	0	0	0	0	0	0	0	0	0	0	0	0	0	0	0	0	0	0	0	0	0	0	0	0	0	0	0	0	0	0	0	0	0	0	0	0	0	0	0	0	0	0
1324	0	0	0	0	0	0	0	0	0	0	0	0	0	0	0	0	0	0	0	0	0	0	0	0	0	0	0	0	0	0	0	0	0	0	0	0	0	0	0	0	0	0	0	0	0	0	0	0	0
14058	0	0	0	0	0	0	0	0	0	0	0	0	0	0	0	0	0	0	0	0	0	0	0	0	0	0	0	0	2	0	0	0	0	0	0	0	0	0	0	38	119	0	0	0	0	0	0	0	0
1369	0	0	0	0	0	0	0	0	0	0	0	0	0	0	0	0	0	0	0	0	0	0	0	0	0	0	0	0	0	0	0	0	0	0	0	0	0	0	0	0	0	0	0	0	0	0	0	0	0
1399	0	0	0	0	0	0	0	0	0	0	0	0	0	0	0	0	0	0	0	0	0	0	0	0	0	0	0	0	0	0	0	0	0	0	0	0	0	0	0	0	0	0	0	0	0	0	0	0	0
1480	0	0	0	0	0	0	0	0	0	0	0	0	0	0	0	0	0	0	0	0	0	0	0	0	0	0	0	0	0	0	0	0	0	0	0	0	0	0	0	0	0	0	0	0	0	0	0	0	0
1326	0	0	0	0	0	0	0	0	0	0	0	0	0	0	0	0	0	0	0	0	270	0	0	0	0	0	0	0	0	0	0	0	0	0	0	0	0	0	0	0	0	0	0	0	0	0	0	0	0
125	0	0	0	0	0	0	0	0	0	0	0	0	0	0	0	0	0	0	0	0	0	0	0	0	0	0	0	0	0	0	0	0	0	0	0	0	0	0	0	0	0	77	0	0	0	0	0	0	0
362	0	16	0	0	0	0	0	0	0	0	0	0	0	0	0	0	0	0	0	0	0	21	0	0	0	0	0	0	0	0	0	0	0	0	0	0	0	0	0	0	4	0	0	0	0	0	0	0	0
1173	0	0	0	0	0	0	0	0	0	0	0	0	0	0	0	0	0	0	0	0	0	0	0	0	0	0	0	1568	0	0	0	0	0	0	0	0	0	0	0	0	0	0	0	0	0	0	0	0	0
1008	0	0	0	0	0	0	0	556	0	0	0	0	0	0	0	0	0	0	0	0	0	0	0	0	0	0	0	0	0	0	0	917	0	0	0	0	0	0	0	0	0	0	0	0	0	0	0	0	0
1209	0	0	0	0	0	0	0	0	0	0	0	0	0	0	0	0	0	0	0	0	0	0	0	0	0	0	0	0	0	0	0	0	0	0	0	0	0	0	0	0	0	0	0	0	0	0	0	0	0
1353	0	0	0	0	0	0	0	0	0	0	0	0	0	0	0	0	0	0	0	0	0	0	0	0	0	0	0	0	0	0	0	0	0	0	0	0	0	0	0	0	0	0	0	0	0	0	0	0	0
1472	0	0	0	0	0	0	0	0	0	0	0	0	0	0	0	0	0	0	0	0	0	0	0	0	0	0	0	0	0	0	0	0	0	0	0	0	0	0	0	0	0	0	0	0	0	0	0	0	0
472	0	0	0	0	0	0	0	1	0	0	0	0	0	0	0	0	0	0	0	0	0	0	0	0	0	0	0	0	0	0	0	0	0	0	0	0	0	0	0	0	0	0	0	0	0	0	0	0	0
1441	0	0	0	0	0	0	0	0	0	0	0	0	0	0	0	0	0	0	0	0	0	0	0	0	0	0	0	0	0	0	0	0	0	0	0	0	0	0	0	0	0	0	0	0	0	0	0	0	0
719	0	0	0	0	0	0	0	0	0	0	0	0	0	0	0	0	0	0	0	0	0	0	0	0	0	0	0	0	0	0	0	0	0	0	0	0	0	0	0	0	0	0	0	0	0	0	0	0	0
1186	0	0	0	0	0	0	0	0	0	0	0	0	0	0	0	0	0	0	0	0	0	0	0	0	0	0	0	0	0	0	0	0	0	0	0	0	0	0	0	0	0	0	0	0	0	0	0	0	0
1517	0	0	0	0	0	0	0	0	0	0	0	0	0	0	0	0	0	0	0	0	0	0	0	0	0	0	0	0	0	0	0	0	0	0	0	0	0	0	0	0	0	0	0	0	0	0	0	0	0
1489	0	0	0	0	0	0	0	0	0	0	0	0	0	0	0	0	0	0	0	0	0	0	0	0	0	0	0	0	0	0	0	0	0	0	0	0	0	0	0	0	0	0	0	0	0	0	0	0	0
1349	0	0	0	0	0	0	0	0	0	0	0	0	0	0	0	0	0	0	0	0	0	0	0	0	0	0	0	0	0	0	0	0	0	0	0	0	0	0	0	0	0	0	0	0	0	0	0	0	0
333	0	0	0	0	0	0	0	0	0	0	0	0	0	0	0	0	0	0	0	0	0	0	0	0	0	0	0	0	0	0	0	0	0	0	0	0	0	0	0	0	0	0	0	0	0	0	0	0	0
1333	0	0	0	0	0	0	0	0	0	0	0	0	0	0	0	0	0	0	0	0	0	0	0	0	0	0	0	0	0	0	0	0	0	0	0	0	0	0	0	0	0	0	0	0	0	0	0	0	0
1348	0	0	0	0	0	0	0	0	0	0	0	0	0	0	0	0	0	0	0	0	0	0	0	0	0	0	0	0	0	0	0	0	0	0	0	0	0	0	0	0	0	0	0	0	0	0	0	0	0
1267	0	0	0	0	0	0	0	0	0	0	0	0	0	0	0	0	0	0	0	0	0	0	0	0	0	0	0	0	0	0	0	0	0	0	0	0	0	0	0	0	0	0	0	0	0	0	0	0	0
1355	0	0	0	0	0	0	0	0	0	0	0	0	0	0	0	0	0	0	0	0	0	0	0	0	0	0	0	0	0	0	0	0	0	0	0	0	0	0	0	0	0	0	0	0	0	0	0	0	0
1108	0	0	0	0	0	0	0	0	0	0	0	0	0	0	0	0	0	0	0	0	0	0	0	0	0	0	0	0	0	0	0	0	0	0	0	0	0	0	0	0	0	0	0	0	0	0	0	0	0
1588	0	0	0	0	0	0	0	0	0	0	0	0	0	0	0	0	0	0	0	0	0	0	0	0	0	0	0	0	0	0	0	0	0	0	0	0	0	0	0	0	0	0	0	0	0	0	0	0	0
1299	0	0	0	0	0	0	0	0	0	0	0	0	0	0	0	0	0	0	0	0	0	0	0	0	0	0	0	0	0	0	0	0	0	0	0	0	0	0	0	0	0	0	0	0	0	0	0	0	0
1422	0	0	0	0	0	0	0	1	0	0	0	0	0	0	0	0	0	0	0	0	0	0	0	0	0	0	0	0	0	0	0	0	0	0	0	0	0	0	0	0	0	0	0	0	0	0	0	0	0
1400	0	0	0	0	0	0	0	0	0	0	0	0	0	0	0	0	0	0	0	0	0	0	0	0	0	0	0	0	0	0	0	0	0	0	0	0	0	0	0	0	0	0	0	0	0	0	0	0	0
1470	0	0	0	0	0	0	0	0	0	0	0	0	0	0	0	0	0	0	0	0	0	0	0	0	0	0	0	0	0	0	0	0	0	0	0	0	0	0	0	0	0	0	0	0	0	0	0	0	0
1398	0	0	0	0	0	0	0	0	0	0	0	0	0	0	0	0	0	0	0	0	0	0	0	0	0	0	0	0	0	0	0	0	0	0	0	0	0	0	0	0	0	0	0	0	0	0	0	0	0
1568	0	0	0	0	0	0	0	0	0	0	0	0	0	0	0	0	0	0	0	0	0	0	0	0	0	0	0	0	0	0	0	0	0	0	0	0	0	0	0	0	0	0	0	0	0	0	0	0	0
1575	0	0	1510	0	0	0	0	0	0	0	0	0	0	0	0	0	0	0	0	0	0	0	0	0	0	0	0	0	0	0	0	0	0	0	0	0	0	0	0	0	0	0	0	0	0	0	0	0	0
1354	0	0	0	0	0	0	0	0	0	0	0	0	0	0	0	0	0	0	0	0	0	0	0	0	0	0	0	0	0	0	0	0	0	0	0	0	0	0	0	0	0	0	0	0	0	0	0	0	0
1469	0	0	0	0	0	0	0	0	0	0	0	0	0	0	0	0	0	0	0	0	0	0	0	0	0	0	0	0	0	0	0	0	0	0	0	0	0	0	0	0	0	0	0	0	0	0	0	0	0
1703	0	0	0	0	0	0	0	0	0	0	0	0	0	0	0	0	0	0	0	0	0	0	0	0	0	0	0	0	0	0	0	0	0	0	0	0	0	0	0	0	0	0	0	0	0	0	0	0	0
1658	0	0	0	0	0	0	0	0	0	0	0	0	0	0	0	0	0	0	0	0	0	0	0	0	0	0	0	0	0	0	0	0	0	0	0	0	0	0	0	0	0	0	0	0	0	0	0	0	0
39	0	6	0	0	0	0	0	1	0	0	0	0	0	0	0	0	0	0	0	0	0	0	0	0	0	0	0	0	0	0	0	1	0	0	0	0	0	0	0	0	0	0	0	0	0	0	0	0	0
1371	0	0	0	0	0	0	0	0	0	0	0	0	0	0	0	0	0	0	0	0	0	0	0	0	0	0	0	0	0	0	0	0	0	0	0	0	0	0	0	0	0	0	0	0	0	0	0	0	0
1301	0	0	0	0	0	0	0	0	0	0	0	0	0	0	0	0	0	0	0	0	0	0	0	0	0	0	0	0	0	0	0	0	0	0	0	0	0	0	0	0	0	0	0	0	0	0	0	0	0
1629	0	0	0	0	0	0	0	0	0	0	0	0	0	0	0	0	0	0	0	0	0	0	0	0	0	0	0	0	0	0	0	0	0	0	0	0	0	0	0	0	0	0	0	0	0	0	0	0	0
1383	0	0	0	0	0	0	0	0	0	0	0	0	0	0	0	0	0	0	0	0	0	0	0	0	0	0	0	0	0	0	0	0	0	0	0	0	0	0	0	0	0	0	0	0	0	0	0	0	0
1580	0	0	0	0	0	0	0	0	0	0	0	0	0	0	0	0	0	0	0	0	0	0	0	0	0	0	0	0	0	0	0	0	0	0	0	0	0	0	0	0	0	0	0	0	0	0	0	0	0
1430	0	0	0	0	0	0	0	0	0	0	0	0	0	0	0	0	0	0	0	0	0	0	0	0	0	0	0	0	0	0	0	0	0	0	0	0	0	0	0	0	0	0	0	0	0	0	0	0	0
1414	0	0	0	0	0	0	0	0	0	0	0	0	0	0	0	0	0	0	0	0	0	0	0	0	0	0	0	0	0	0	0	0	0	0	0	0	0	0	0	0	0	0	0	0	0	0	0	0	0
1021	0	0	0	0	0	0	0	0	0	0	0	0	0	0	0	0	0	0	0	0	0	0	0	0	0	0	0	23	0	0	0	0	0	0	0	0	0	0	0	0	0	0	0	0	0	0	0	0	0
1694	0	0	0	0	0	0	0	0	0	0	0	0	0	0	0	0	0	0	0	0	0	0	1	0	0	0	0	0	0	0	0	0	0	0	0	0	0	0	0	0	0	0	0	0	0	0	0	0	0
1475	0	0	0	0	0	0	0	0	0	0	0	0	0	0	0	0	0	0	0	0	0	0	0	0	0	0	0	0	0	0	0	0	0	0	0	0	0	0	0	0	0	0	0	0	0	0	0	0	0
1805	0	0	0	0	0	0	0	0	0	0	0	0	0	0	0	0	0	0	0	0	0	0	0	0	0	0	0	0	0	0	0	0	0	0	0	0	0	0	0	0	0	0	0	0	0	0	0	0	0
1514	0	0	0	0	0	0	0	0	0	0	0	0	0	0	0	0	0	0	0	0	0	0	0	0	0	0	0	0	0	0	0	0	0	0	0	0	0	0	0	0	0	0	0	0	0	0	0	0	0
16045	0	0	0	6	0	1	0	0	4	0	0	0	0	0	0	0	0	24	0	0	2	6	0	1	0	0	0	0	2	0	24	1	4	0	0	0	0	5	0	0	9	11	0	0	0	0	0	0	23
1611	0	0	0	0	0	0	0	0	0	0	0	0	0	0	0	0	0	0	0	0	0	0	0	0	0	0	0	0	0	0	0	0	0	0	0	0	0	0	0	0	0	0	0	0	0	0	0	0	0
1534	0	0	0	0	0	0	0	0	0	0	0	0	0	0	0	0	0	0	0	0	0	0	0	0	0	0	0	0	0	0	0	0	0	0	0	0	0	0	0	0	0	0	0	0	0	0	0	0	0
1506	0	0	0	0	0	0	0	0	0	0	0	0	0	0	0	0	0	0	0	0	0	0	0	0	0	0	0	0	0	0	0	0	0	0	0	0	0	0	0	0	0	0	0	0	0	0	0	0	0
1317	0	0	0	0	0	0	0	0	0	0	0	0	0	0	0	0	0	0	0	0	0	0	0	0	0	0	0	0	0	0	0	0	0	0	0	0	0	0	0	0	0	0	0	0	0	0	0	0	0
411	0	0	0	0	0	0	0	0	0	0	0	0	0	0	0	0	0	0	0	0	0	0	0	0	0	0	0	0	0	0	0	0	0	0	0	0	0	0	0	0	0	0	0	1	0	0	0	0	0
1487	0	0	0	0	0	0	0	0	0	0	0	0	0	0	0	0	0	0	0	0	0	0	0	0	0	0	0	0	0	0	0	1451	0	0	0	0	0	0	0	0	0	0	0	0	0	0	0	0	0
1644	0	0	0	0	0	0	0	0	0	0	0	0	0	0	0	0	0	0	0	0	0	0	0	0	0	0	0	0	0	0	0	0	0	0	0	0	0	0	0	0	0	0	0	0	0	0	0	0	0
1553	0	0	0	0	0	0	0	0	0	0	0	0	0	0	0	0	0	0	0	0	0	0	0	0	0	0	0	0	0	0	0	0	0	0	0	0	0	0	0	0	0	0	0	0	0	0	0	0	0
1782	0	0	0	0	0	0	0	0	0	0	0	0	0	0	0	0	0	0	0	0	0	0	0	0	0	0	0	0	0	0	0	0	0	0	0	0	0	0	0	0	0	0	0	0	0	0	0	0	0
1482	0	0	0	0	0	0	0	0	0	0	0	0	0	0	0	0	0	0	0	0	0	0	0	0	0	0	0	0	0	0	0	0	0	0	0	0	0	0	0	0	0	0	0	0	0	0	0	0	0
1537	0	0	0	0	0	0	0	0	0	0	0	0	0	0	0	0	0	0	0	0	0	0	0	0	0	0	0	0	0	0	0	0	0	0	0	0	0	0	0	0	0	0	0	0	0	0	0	0	0
1533	0	0	0	0	0	0	0	0	0	0	0	0	0	0	0	0	0	0	0	0	0	0	0	0	0	0	0	0	0	0	0	0	0	0	0	0	0	0	0	0	0	0	0	0	0	0	0	0	0
1484	0	0	0	0	0	0	0	0	0	0	0	0	0	0	0	0	0	0	0	0	0	0	0	0	0	0	0	0	0	0	0	0	0	0	0	0	0	0	0	0	0	0	0	0	0	0	0	0	0
276	0	0	0	0	0	0	0	0	0	0	0	0	0	300	0	0	0	0	0	0	2	0	0	0	0	0	0	0	0	0	0	0	0	0	0	0	0	0	0	0	0	0	0	0	0	0	0	0	0
1307	0	0	0	0	0	0	0	0	0	0	0	0	0	19	0	0	0	0	0	0	0	0	0	0	0	0	0	0	0	0	0	0	0	0	0	0	0	0	0	0	0	0	0	0	0	0	0	0	0
2034	0	0	0	0	0	0	0	0	0	0	0	0	0	0	0	0	0	0	0	0	0	0	0	0	0	0	0	0	0	0	0	0	0	0	0	0	0	0	0	0	1434	0	0	0	0	0	0	0	0
1511	0	0	0	0	0	0	0	0	0	0	0	0	0	0	0	0	0	0	0	0	0	0	0	0	0	0	0	0	0	0	0	0	0	0	0	0	0	0	0	0	0	0	0	0	0	0	0	0	0
417	0	0	0	0	0	0	0	0	0	0	0	0	0	0	0	0	0	0	0	0	0	0	0	0	0	0	0	0	0	0	0	0	0	0	0	0	0	0	0	0	0	0	0	0	0	0	0	0	0
1319	0	0	0	0	0	0	0	0	0	0	0	0	0	0	0	0	0	0	0	0	0	0	0	0	0	0	0	0	0	0	0	0	0	0	0	0	0	0	0	0	0	0	0	0	0	0	0	0	0
1622	0	0	0	0	0	0	0	0	0	0	0	0	0	0	0	0	0	0	0	0	0	0	0	0	0	0	0	0	0	0	0	0	0	0	0	0	0	0	0	0	0	0	0	0	0	0	0	0	0
1756	0	0	0	0	0	0	0	0	0	0	0	0	0	0	0	0	0	0	0	0	0	0	0	0	0	0	0	0	0	0	0	0	0	0	0	0	0	0	0	0	1421	0	0	0	0	0	0	0	0
1659	0	0	0	0	0	0	0	0	0	0	0	0	0	0	0	0	0	0	0	0	0	0	0	0	0	0	0	0	0	0	0	0	0	0	0	0	0	0	0	0	0	0	0	0	0	0	0	0	0
858	0	0	0	0	0	0	0	0	0	84	0	0	0	0	0	0	0	0	0	0	46	0	0	0	0	0	0	0	0	0	0	0	0	0	0	0	0	0	0	0	0	0	0	0	0	0	0	0	0
1671	0	0	0	0	0	0	0	0	0	0	0	0	0	0	0	0	0	0	0	0	0	0	0	0	0	0	0	0	0	0	0	0	0	0	0	0	0	0	0	0	0	0	0	0	0	0	0	0	0
1497	0	0	0	0	0	0	0	0	0	0	0	0	0	0	0	0	0	0	0	0	0	0	0	0	0	0	0	0	0	0	0	0	0	0	0	0	0	0	0	0	0	0	0	0	0	0	0	0	0
1654	0	0	0	0	0	0	0	0	0	0	0	0	0	0	0	0	0	0	0	0	0	0	0	0	0	0	0	0	0	0	0	0	0	0	0	0	0	0	0	0	0	0	0	0	0	0	0	0	0
757	0	0	0	1	0	0	0	0	0	0	0	0	1	0	0	0	0	0	0	0	0	0	0	0	0	0	0	0	0	0	0	0	0	0	0	0	0	0	0	0	0	0	0	0	0	0	0	0	0
1417	0	0	0	0	0	0	0	0	0	0	0	0	0	0	0	0	0	0	0	0	1	0	0	0	0	0	0	0	0	0	0	0	0	0	0	0	0	0	0	0	0	0	0	0	0	0	0	0	0
1787	0	0	0	0	0	0	2	0	0	0	0	0	0	0	0	0	0	0	0	0	0	0	0	0	0	0	0	0	0	0	0	0	0	0	0	0	0	0	0	0	0	0	168	0	0	0	0	0	0
1493	0	0	0	0	0	0	0	0	0	0	0	0	0	0	0	0	0	0	0	0	0	0	0	0	0	0	0	0	0	0	0	0	0	0	0	0	0	0	0	0	0	0	0	0	0	0	0	0	0
1374	0	0	0	0	0	0	0	0	0	0	0	0	0	0	0	0	0	0	0	0	0	0	0	0	0	0	0	0	0	0	0	0	0	0	0	0	0	0	0	0	0	0	0	0	0	0	0	0	0
1727	0	0	0	0	0	0	0	0	0	0	0	0	0	0	0	0	0	0	0	0	0	0	0	0	0	0	0	0	0	0	0	0	0	0	0	0	0	0	0	0	0	0	0	0	0	0	0	0	0
1041	0	0	0	0	0	0	0	1	0	0	0	0	0	0	0	0	0	0	0	0	0	0	0	0	0	0	0	0	0	0	0	0	0	0	0	0	0	0	0	0	0	0	0	0	0	0	0	0	0
394	0	0	0	0	0	0	0	0	0	0	0	0	0	1321	0	0	0	0	0	0	0	0	0	0	0	0	0	0	0	0	0	0	0	0	0	0	0	0	0	0	0	0	0	0	0	0	0	0	0
760	0	0	0	0	0	0	0	0	0	0	0	0	0	0	0	0	0	0	0	0	0	0	0	0	0	0	0	0	0	0	0	0	0	0	0	0	0	0	0	0	0	0	0	0	0	0	0	0	0
1623	0	0	0	0	0	0	0	0	0	0	0	0	0	0	0	0	0	0	0	0	0	0	0	0	0	0	0	0	0	0	0	0	0	0	0	0	0	0	0	0	0	0	0	0	0	0	0	0	0
1589	0	0	0	0	0	0	0	0	0	0	0	0	0	0	0	0	0	0	0	0	0	0	0	0	0	0	0	0	0	0	0	0	0	1303	0	0	0	0	0	0	0	0	0	0	0	0	0	0	0
1323	0	0	0	0	0	0	0	0	0	0	0	0	0	0	0	0	0	0	0	0	0	0	0	0	0	0	0	0	0	0	0	0	0	0	0	0	0	0	0	0	0	0	0	0	0	0	0	0	0
1578	0	0	0	0	0	0	0	0	0	0	0	0	0	0	0	0	0	0	0	0	0	0	0	0	0	0	0	0	0	0	0	0	0	0	0	0	0	0	0	0	0	0	0	0	0	0	0	0	0
2553	0	0	0	0	0	0	0	0	0	0	0	0	0	0	0	0	0	0	0	0	0	0	0	0	0	0	0	0	0	0	0	0	0	0	0	0	0	0	0	0	0	0	0	0	0	0	0	0	0
553	0	0	0	0	0	0	0	0	0	0	0	0	0	0	0	0	0	0	0	0	0	0	0	0	0	0	0	0	0	0	0	0	0	0	0	0	0	0	0	0	0	0	0	0	0	0	0	0	0
1636	0	0	0	0	0	0	0	0	0	0	0	0	0	0	0	0	0	0	0	0	0	0	0	0	0	0	0	0	0	0	0	0	0	0	0	0	0	0	0	0	0	0	0	0	0	0	0	0	0
1572	0	0	0	0	0	0	0	0	0	0	0	0	0	0	0	0	0	0	0	0	0	0	0	0	0	0	0	0	0	0	0	0	0	0	0	0	0	0	0	0	0	0	0	0	0	0	0	0	0
1617	0	0	0	0	0	0	0	0	0	0	0	0	0	0	0	0	0	0	0	0	0	0	0	0	0	0	0	0	0	0	0	0	0	0	0	0	0	0	0	0	0	0	0	0	0	0	0	0	0
2070	0	0	0	0	0	0	0	0	0	0	0	0	0	0	0	0	0	0	0	0	0	0	0	0	0	0	0	0	0	0	0	0	0	0	0	0	0	0	0	0	1361	0	0	0	0	0	0	0	0
1467	0	0	0	0	0	1	0	0	0	0	0	0	0	0	0	0	0	0	0	0	0	0	0	0	0	0	0	0	0	0	0	0	0	0	0	0	0	0	0	0	0	0	0	0	0	0	0	0	0
1801	0	0	0	0	0	0	0	1359	1	0	0	0	0	0	0	0	0	0	0	0	0	0	0	0	0	0	0	0	0	0	0	0	0	0	0	0	0	0	0	0	0	0	0	0	0	0	0	0	0
1443	0	0	0	0	0	0	0	0	0	0	0	0	0	0	0	0	0	0	0	0	0	0	0	0	0	0	0	0	0	0	0	1360	0	0	0	0	0	0	0	0	0	0	0	0	0	0	0	0	0
1645	0	0	0	0	0	0	0	0	0	0	0	0	0	0	0	0	0	0	0	0	0	0	0	0	0	0	0	0	0	0	0	0	0	0	0	0	0	0	0	0	0	0	0	0	0	0	0	0	0
1857	0	0	0	0	0	0	0	0	0	0	0	0	0	0	0	0	0	0	0	0	0	0	0	0	0	0	0	0	0	0	0	0	0	0	0	0	0	0	0	0	0	0	0	0	0	0	0	0	0
1620	0	0	0	0	0	0	0	0	0	0	0	0	0	0	0	0	0	0	0	0	0	0	0	0	0	0	0	0	0	0	0	1	0	0	0	0	0	0	0	0	0	0	0	0	0	0	0	0	0
1549	0	0	0	0	0	0	0	0	0	0	0	0	0	0	0	0	0	0	0	0	0	0	0	0	0	0	0	0	0	0	0	0	0	0	0	0	0	0	0	0	0	0	0	0	0	0	0	0	0
1737	0	0	0	0	0	0	0	0	0	0	0	0	0	0	0	0	0	0	0	0	0	0	0	0	0	0	0	0	0	0	0	0	0	0	0	0	0	0	0	0	0	0	0	0	0	0	0	0	0
1256	0	0	0	0	0	0	0	0	0	0	0	0	0	0	0	0	0	0	0	0	0	0	0	0	0	0	0	0	0	0	0	0	0	0	0	0	0	0	0	0	0	0	0	0	0	0	0	0	0
1823	0	0	0	0	0	0	0	0	0	0	0	0	0	0	0	0	0	0	0	0	0	0	0	0	0	0	0	0	0	0	0	0	0	0	0	0	0	0	0	0	0	0	0	0	0	0	0	0	0
1485	0	0	0	0	0	0	0	0	0	0	0	0	0	0	0	0	0	0	0	0	0	0	0	1160	0	0	0	0	0	0	0	0	0	0	0	0	0	0	0	0	0	0	0	0	0	0	0	0	0
1525	0	0	0	0	0	0	0	0	0	0	0	0	0	0	0	0	0	0	0	0	0	0	0	0	0	0	0	0	0	0	0	0	0	0	0	0	0	0	0	0	0	0	0	0	0	0	0	0	0
269	0	1	0	0	0	0	0	0	0	0	0	0	0	0	0	0	0	0	0	0	0	0	0	0	0	0	0	0	0	0	0	0	0	0	0	0	0	0	0	0	0	0	0	0	0	0	0	0	0
1405	0	0	0	0	0	0	0	0	0	0	0	0	0	0	0	0	0	0	0	0	0	0	0	0	0	0	0	0	0	0	0	0	0	0	0	0	0	0	0	0	0	0	0	0	0	0	0	0	0
1678	0	0	0	0	0	0	0	0	0	0	0	0	0	0	0	0	0	0	0	0	0	0	0	0	0	0	0	0	0	0	0	0	0	0	0	0	0	0	0	0	0	0	0	0	0	0	0	0	0
1402	0	0	0	0	0	0	0	0	0	0	0	0	0	0	0	0	0	0	0	0	0	0	0	0	0	0	0	0	0	0	0	0	0	0	0	0	0	0	0	0	0	0	0	0	0	0	0	0	0
109	0	1	0	0	0	0	0	0	0	0	0	0	0	0	0	0	1	0	0	0	1	0	0	0	0	0	0	0	0	2	0	0	0	0	0	0	0	1	0	2	0	0	0	13	0	0	0	1	0
1830	0	0	0	0	0	0	0	0	0	0	0	0	0	0	0	0	0	0	0	0	0	0	0	0	0	0	0	0	0	0	0	0	0	0	0	0	0	0	0	0	0	0	0	0	0	0	0	0	0
1560	0	0	0	0	0	0	0	0	0	0	0	0	0	0	0	0	0	0	0	0	0	0	0	0	0	0	0	0	0	0	0	0	0	0	0	0	0	0	0	0	0	0	0	0	0	0	0	0	0
1846	0	0	0	0	0	0	0	0	0	0	0	0	0	0	0	0	0	0	0	0	0	0	0	0	0	0	0	0	0	0	0	0	0	0	0	0	0	0	0	0	0	0	0	0	0	0	0	0	0
1859	0	0	0	0	0	0	0	0	0	0	0	0	0	0	0	0	0	0	0	0	0	0	0	0	0	0	0	0	0	0	0	0	0	0	0	0	0	0	0	0	0	0	0	0	0	0	0	0	0
730	0	0	0	0	0	0	0	0	0	0	0	0	0	0	0	0	0	0	0	0	0	0	0	0	0	0	0	0	0	0	0	0	0	0	0	0	0	0	0	0	0	0	0	0	0	0	0	0	0
1396	0	0	0	0	0	0	0	0	0	0	0	0	0	0	0	0	0	0	0	0	0	0	0	0	0	0	0	0	0	0	0	0	0	0	0	0	0	0	0	0	0	0	0	0	0	0	0	0	0
690	0	0	0	0	0	0	0	0	0	0	0	0	0	0	0	0	0	0	0	0	0	0	0	0	0	0	0	0	0	0	0	0	0	0	0	0	0	0	0	0	0	0	0	0	0	0	0	0	0
1860	0	0	0	0	0	0	0	0	0	0	0	0	0	0	0	0	0	0	0	0	850	434	0	0	0	0	0	0	0	0	0	0	0	0	0	0	0	0	0	0	0	0	0	0	0	0	0	0	0
1593	0	0	0	0	0	0	0	0	0	0	0	0	0	0	0	0	0	0	0	0	0	0	0	0	0	2	0	0	0	0	0	0	0	0	0	0	0	0	0	0	0	0	0	0	0	0	0	0	0
1427	0	0	0	0	0	0	0	0	0	0	0	0	0	0	0	0	0	0	0	0	0	0	0	0	0	0	0	0	0	0	0	0	0	0	0	0	0	0	0	0	0	0	0	0	0	0	0	0	0
1563	0	0	0	0	0	0	0	0	0	0	0	0	0	0	0	0	0	0	0	0	188	35	151	0	0	0	0	0	0	0	0	0	0	0	0	0	0	0	0	0	0	0	0	0	0	0	0	0	0
1770	0	0	0	0	0	0	0	0	0	0	0	0	0	0	0	0	0	0	0	0	0	0	0	0	0	0	0	0	0	0	0	0	0	0	0	0	0	0	0	0	0	0	0	0	0	0	0	0	0
1608	0	0	0	0	0	0	0	0	0	0	0	0	0	0	0	0	0	0	0	0	0	0	0	0	0	0	0	0	0	0	0	0	0	0	0	0	0	0	0	0	0	0	0	0	0	0	0	0	0
1526	0	0	0	0	0	0	0	0	0	0	0	0	0	0	0	0	0	0	0	0	0	0	0	0	0	0	0	0	0	0	0	0	0	0	0	0	0	0	0	0	0	0	0	0	0	0	0	0	0
1507	0	0	0	0	0	0	0	0	0	0	0	0	0	0	0	0	0	0	0	0	0	0	0	0	0	0	0	0	0	0	0	0	0	0	0	0	0	0	0	0	0	0	0	0	0	0	0	0	0
1760	0	0	0	0	0	0	0	0	0	0	0	0	0	0	0	0	0	0	0	0	0	0	0	0	0	0	0	0	0	0	0	0	0	0	0	0	0	0	0	0	0	0	0	0	0	0	0	0	0
1573	0	0	0	0	0	0	0	0	0	0	0	0	0	0	0	0	0	0	0	0	127	0	0	0	0	0	0	0	0	0	0	0	0	0	0	0	0	0	0	0	0	0	0	0	0	0	0	0	0
2121	0	0	0	0	0	0	0	0	0	0	0	0	0	0	0	0	0	0	0	0	0	0	0	0	0	0	0	0	0	0	0	0	0	0	0	0	0	0	0	0	0	0	0	0	0	0	0	0	0
1773	0	0	0	0	0	0	0	0	0	0	0	0	0	0	0	0	0	0	0	0	0	0	0	0	0	0	0	0	0	0	0	0	0	0	0	0	0	0	0	0	0	0	0	0	0	0	0	0	0
1957	0	0	0	0	0	0	0	0	0	0	0	0	0	0	0	0	0	0	0	0	0	0	0	0	0	0	0	0	0	0	0	0	0	0	0	0	0	0	0	0	0	0	0	0	0	0	0	0	0
1492	0	0	0	0	0	0	0	0	0	0	0	0	0	0	0	0	0	0	0	0	0	0	0	0	0	0	0	0	0	0	0	0	0	0	0	0	0	0	0	0	0	0	0	0	0	0	0	0	0
1635	0	0	0	0	0	0	0	0	0	0	0	0	0	0	0	0	0	0	0	0	0	0	0	0	0	0	0	0	0	0	0	0	0	0	0	0	0	0	0	0	0	0	0	0	0	0	0	0	0
1818	0	0	0	0	0	0	0	0	0	0	0	0	0	0	0	0	0	0	0	0	0	0	0	0	0	0	0	0	0	0	0	0	0	0	0	0	0	0	0	0	0	0	0	0	0	0	0	0	0
467	0	0	0	0	0	0	0	0	0	0	0	0	0	0	0	0	0	0	0	0	0	0	0	0	0	0	0	0	0	0	0	0	0	0	0	0	0	0	0	0	0	0	0	0	0	0	0	0	0
1733	0	0	0	0	0	0	0	0	0	0	0	0	0	0	0	0	0	0	0	0	0	0	0	0	0	0	0	0	0	0	0	0	0	0	0	0	0	0	0	0	0	0	0	0	0	0	0	0	0
1465	0	0	0	0	0	0	0	0	0	0	0	0	0	0	0	0	0	0	0	0	0	0	0	0	0	0	0	0	0	0	0	0	0	0	0	0	0	0	0	0	0	0	0	0	0	0	0	0	0
1796	0	0	0	0	0	0	0	0	0	0	0	0	0	0	0	0	0	0	0	0	0	0	0	0	0	0	0	0	0	0	0	0	0	0	0	0	0	0	0	0	0	0	0	0	0	0	0	0	0
12569	0	0	0	0	0	9	4	0	5	1	0	0	2	0	0	0	0	19	0	0	4	0	0	9	0	17	1	0	0	0	0	4	0	0	0	0	6	0	11	0	0	7	1	0	0	0	0	0	0
1596	0	0	0	0	0	0	0	0	0	0	0	0	0	0	0	0	0	0	0	0	0	0	0	0	0	0	0	0	0	0	0	0	0	0	0	0	0	0	0	0	0	0	0	0	0	0	0	0	0
183	0	0	0	0	0	0	0	0	0	0	0	0	0	0	0	0	0	0	0	0	0	0	0	0	0	0	0	0	0	0	0	0	0	0	0	0	0	0	0	86	0	0	0	0	0	0	0	0	0
1628	0	0	0	0	0	0	0	0	0	0	0	0	0	0	0	0	0	0	0	0	0	0	0	0	0	0	0	0	0	0	0	0	0	0	0	0	0	0	0	0	0	0	0	0	0	0	0	0	0
1746	0	0	0	0	0	0	0	0	0	0	0	0	0	0	0	0	0	0	0	0	0	0	0	0	0	0	0	0	0	0	0	0	0	0	0	0	0	0	0	0	0	0	0	0	0	0	0	0	0
2019	0	0	0	0	0	0	0	0	0	0	0	0	0	0	0	0	0	0	0	0	0	0	0	0	0	0	0	0	0	0	0	0	0	0	0	0	0	0	0	0	0	0	0	0	0	0	0	0	0
448	0	0	0	0	0	0	0	0	0	0	0	0	0	0	0	0	0	0	0	0	0	0	0	0	0	0	0	0	0	0	0	0	0	0	0	0	0	0	0	0	0	0	0	0	0	0	0	0	0
1252	0	0	0	0	0	0	0	0	0	0	0	0	0	0	0	0	0	0	0	0	0	0	0	0	0	0	0	0	0	0	0	0	0	0	0	0	0	0	0	0	0	0	0	0	0	0	0	0	0
1545	0	0	0	0	0	0	0	0	0	0	0	0	0	0	0	0	0	0	0	0	0	0	0	0	0	0	0	0	0	0	0	0	0	0	0	0	0	0	0	0	0	0	0	0	0	0	0	0	0
1766	0	0	0	0	0	0	0	0	0	0	0	0	0	0	0	0	0	0	0	0	0	0	0	0	0	0	0	0	0	0	0	0	0	0	0	0	0	0	0	0	0	0	0	0	0	0	0	0	0
1450	0	0	0	0	0	0	0	0	0	0	0	0	0	0	0	0	0	0	0	0	0	0	0	0	0	0	0	0	0	0	0	0	0	0	0	0	0	0	0	0	0	0	0	0	0	0	0	0	0
1598	0	0	0	0	0	0	0	0	0	0	0	0	0	0	0	0	0	0	0	0	0	0	0	0	0	0	0	0	0	0	0	0	0	0	0	0	0	0	0	0	0	0	0	0	0	0	0	0	0
1391	0	0	0	0	0	0	0	0	0	0	0	0	0	0	0	0	0	0	0	0	0	0	0	0	0	0	0	1246	0	0	0	0	0	0	0	0	0	0	0	0	0	0	0	0	0	0	0	0	0
1579	0	0	0	0	0	0	0	0	0	0	0	0	0	0	0	0	0	0	0	0	0	0	0	0	0	0	0	0	0	0	0	0	0	0	0	0	0	0	0	0	0	0	0	0	0	0	0	0	0
1922	0	0	0	0	0	0	0	0	0	0	0	0	0	0	0	0	0	0	0	0	0	0	0	0	0	0	0	0	0	0	0	0	0	0	0	0	0	0	0	0	0	0	0	0	0	0	0	0	0
1599	0	0	0	0	0	0	0	0	0	0	0	0	0	0	0	0	0	0	0	0	0	0	0	0	0	0	0	0	0	0	0	0	0	0	0	0	0	0	0	0	0	0	0	0	0	0	0	0	0
1516	0	0	0	0	0	0	0	0	0	0	0	0	0	0	0	0	0	0	0	0	0	0	0	0	0	0	0	0	0	0	0	0	0	0	0	0	0	0	0	0	0	0	0	0	0	0	0	0	0
1673	0	0	0	0	0	0	0	0	0	0	0	0	0	0	0	0	0	0	0	0	0	0	0	0	0	0	0	0	0	0	0	0	0	0	0	0	0	0	0	0	0	0	0	0	0	0	0	0	0
1698	0	0	0	0	0	0	0	0	0	0	0	0	0	0	0	0	0	0	0	0	0	0	0	664	0	560	0	0	0	0	0	0	0	0	0	0	0	0	0	0	0	0	0	0	0	0	0	0	0
1547	0	0	0	0	0	0	0	0	0	0	0	0	0	0	0	0	0	0	0	0	0	0	0	0	0	0	0	0	0	0	0	0	0	0	0	0	0	0	0	0	0	0	0	0	0	0	0	0	0
1784	0	0	0	0	0	0	0	0	0	0	0	0	0	0	0	0	0	0	0	0	0	0	0	0	0	0	0	0	0	0	0	0	0	0	0	0	0	0	0	0	0	0	0	0	0	0	0	0	3
1454	0	0	0	0	0	0	0	0	0	0	0	0	0	0	0	0	0	0	0	0	0	0	0	0	0	0	0	0	0	0	0	0	0	0	0	0	0	0	0	0	0	0	0	0	0	0	0	0	0
1710	0	0	0	0	0	0	0	0	0	0	0	0	0	0	0	0	0	0	0	0	0	0	0	0	0	0	0	0	0	0	0	1226	0	0	0	0	0	0	0	0	0	0	0	0	0	0	0	0	0
1230	0	0	62	0	0	0	0	0	0	0	0	0	0	0	0	0	0	0	0	0	0	0	0	0	0	0	0	0	0	0	0	0	0	0	0	0	0	0	0	0	0	0	0	0	0	0	0	0	0
2103	0	0	0	0	0	0	0	0	0	0	0	0	0	0	0	0	0	0	0	0	0	0	0	0	0	0	0	0	0	0	0	0	0	0	0	0	0	0	0	0	0	0	0	0	0	0	0	0	0
1687	0	0	0	0	0	0	0	0	0	0	0	0	0	0	0	0	0	0	0	0	0	0	0	0	0	0	0	0	0	0	0	0	0	0	0	0	0	3	0	0	0	0	0	0	0	0	0	0	0
488	0	0	0	0	0	0	0	0	0	0	0	0	0	109	0	0	0	0	0	0	0	0	0	0	0	0	0	0	0	0	0	0	0	0	0	0	0	0	0	0	0	0	0	0	0	0	0	0	0
1541	0	0	0	0	0	0	0	0	0	0	0	0	0	0	0	0	0	0	0	0	0	0	0	0	0	0	0	0	0	0	0	0	0	0	0	0	0	0	0	0	0	0	0	0	0	0	0	0	0
1841	0	0	0	0	0	0	0	0	0	0	0	0	0	0	0	0	0	0	0	0	0	0	0	0	0	0	0	0	0	0	0	0	0	0	0	0	0	0	0	0	0	0	0	0	0	0	0	0	0
1719	0	0	0	0	0	0	0	0	0	0	0	0	0	0	0	0	0	0	0	0	0	0	0	0	0	0	0	0	0	0	0	0	0	0	0	0	0	0	0	0	0	0	0	0	0	0	0	0	0
1921	0	0	0	0	0	0	0	0	0	0	0	0	0	0	0	0	0	0	0	0	0	0	0	0	0	0	0	0	0	0	0	0	0	0	0	0	0	0	0	0	0	0	0	0	0	0	0	0	0
1648	0	0	0	0	0	0	0	0	0	0	0	0	0	0	0	0	0	0	0	0	0	0	0	0	0	0	0	0	0	0	0	0	0	0	0	0	0	0	0	0	0	0	0	0	0	0	0	0	0
1835	0	0	0	0	0	0	0	0	0	0	0	0	0	0	0	0	0	0	0	0	0	0	0	0	0	0	0	0	0	0	0	0	0	0	0	0	0	0	0	0	0	0	0	0	0	0	0	0	0
1385	0	0	0	0	0	0	0	0	0	0	0	0	0	0	0	0	0	0	0	0	2	0	0	0	0	0	0	0	0	0	0	0	0	0	0	0	0	0	0	0	0	0	0	0	0	0	0	0	0
1791	0	0	0	0	0	0	0	0	0	0	0	0	0	0	0	0	0	0	0	0	0	0	0	0	0	0	0	0	0	0	0	0	0	0	0	0	0	0	0	0	0	0	0	0	0	0	0	0	0
13179	0	0	0	6	0	4	0	0	4	0	0	0	0	0	0	0	0	6	0	0	66	16	17	15	0	11	1	2	0	0	6	3	1	0	0	0	0	20	0	0	0	24	0	0	0	0	0	0	11
1696	0	0	0	0	0	0	0	0	0	0	0	0	0	0	0	0	0	0	0	0	0	0	0	0	0	0	0	0	0	0	0	0	0	0	0	0	0	0	0	0	0	0	0	0	0	0	0	0	0
1708	0	0	0	0	0	0	0	0	0	0	0	0	0	0	0	0	0	0	0	0	0	0	0	0	0	0	0	0	0	0	0	0	0	0	0	0	0	0	0	0	0	0	0	0	0	0	0	0	0
2058	0	0	0	0	0	0	0	0	0	0	0	0	0	0	0	0	0	0	0	0	0	0	0	0	0	0	0	0	0	0	0	0	0	0	0	0	0	0	0	0	0	0	0	0	0	0	0	0	0
1928	0	0	0	0	0	0	0	1	0	0	0	0	0	0	0	0	0	0	0	0	0	0	0	0	0	0	0	0	0	0	0	0	0	0	0	0	0	0	0	0	0	0	0	0	0	0	0	0	0
1341	0	0	0	0	0	0	0	0	0	0	0	0	0	0	0	0	0	0	0	0	0	0	0	0	0	0	0	0	0	0	0	0	0	0	0	0	0	0	0	0	0	0	0	0	0	0	0	0	0
1590	0	0	0	0	0	0	0	0	0	0	0	0	0	0	0	0	0	0	0	0	0	0	0	0	0	0	0	0	0	0	0	0	0	0	0	0	0	0	0	0	0	0	0	0	0	0	0	0	0
428	0	0	0	0	0	0	0	0	0	0	0	0	0	0	0	0	0	0	0	0	0	0	0	0	0	0	0	0	0	0	0	0	0	0	0	0	0	0	0	0	0	0	0	0	0	0	0	0	0
1730	0	0	0	0	0	0	0	0	0	0	0	0	0	0	0	0	0	0	0	0	0	0	0	0	0	0	0	0	0	0	0	0	0	0	0	0	0	0	0	0	0	0	0	0	0	0	0	0	0
1824	0	0	0	0	0	0	0	0	0	0	0	0	0	0	0	0	0	0	0	0	0	0	0	0	0	0	0	0	0	0	0	0	0	0	0	0	0	0	0	0	0	0	0	0	0	0	0	0	0
1876	0	0	0	0	0	0	0	0	0	0	0	0	0	0	0	0	0	0	0	0	0	0	0	0	0	0	0	0	0	0	0	0	0	0	0	0	0	0	0	0	0	0	0	0	0	0	0	0	0
1468	0	0	0	0	0	0	0	0	0	0	0	0	0	0	0	0	0	0	0	0	0	0	0	0	0	0	0	0	0	0	0	0	0	0	0	0	0	0	0	0	0	0	0	0	0	0	0	0	0
1684	0	0	0	0	0	0	0	0	0	0	0	0	0	0	0	0	0	0	0	0	0	0	0	0	0	0	0	0	0	0	0	0	0	0	0	0	0	0	0	0	0	0	0	0	0	0	0	0	0
2043	0	0	119	0	0	0	0	0	0	0	0	0	0	0	0	0	0	0	0	0	0	0	0	0	0	0	0	0	0	0	0	0	0	0	0	0	0	0	0	0	0	0	0	0	0	0	0	0	0
1878	0	0	0	0	0	0	0	0	0	0	0	0	0	0	0	0	0	0	0	0	0	0	0	0	0	0	0	0	0	0	0	0	0	0	0	0	0	0	0	0	0	0	0	0	0	0	0	0	0
1384	0	0	0	0	0	0	0	0	0	0	0	0	0	0	0	0	0	0	0	0	0	0	0	0	0	0	0	0	0	0	0	0	0	0	0	0	0	0	0	0	0	0	0	0	0	0	0	0	0
582	0	0	0	0	0	0	0	0	0	0	0	0	0	0	0	0	0	0	0	0	0	0	0	0	0	0	0	0	0	0	0	0	0	0	0	0	0	0	0	0	0	0	0	0	0	0	0	0	0
1920	0	0	0	0	0	0	0	0	0	0	0	0	0	0	0	0	0	0	0	0	0	0	0	0	0	0	0	0	0	0	0	0	0	0	0	0	0	0	0	0	0	0	0	0	0	0	0	0	0
1615	0	0	0	0	0	0	0	0	0	0	0	0	0	0	0	0	0	0	0	0	0	0	0	0	0	0	0	0	0	0	0	0	0	0	0	0	0	0	0	0	0	0	0	0	0	0	0	0	0
2054	0	0	0	0	0	0	0	0	0	0	0	0	0	0	0	0	0	0	0	0	0	0	0	0	0	0	0	0	0	0	1174	0	0	0	0	0	0	0	0	0	0	0	0	0	0	0	0	0	0
501	0	0	0	0	0	0	0	0	0	0	0	0	0	0	0	0	0	0	0	0	0	0	0	0	0	0	0	0	0	0	0	0	0	0	0	0	0	0	0	0	0	0	0	0	0	0	0	0	0
1457	0	0	0	0	0	0	0	0	0	0	0	0	0	0	0	0	0	0	0	0	0	0	0	0	0	0	0	0	0	0	0	0	0	0	0	0	0	0	0	0	0	0	0	0	0	0	0	0	0
1852	0	0	0	0	0	0	0	0	0	0	0	0	0	0	0	0	0	0	0	0	0	0	0	0	0	0	0	0	0	0	0	0	0	0	0	0	0	0	0	0	0	0	0	0	0	0	0	0	0
1735	0	0	0	0	0	0	0	0	0	0	0	0	0	0	0	0	0	0	0	0	0	0	0	0	0	0	0	0	0	0	0	0	0	0	0	0	0	0	0	0	0	0	0	0	0	0	0	0	0
1732	0	0	0	0	0	0	0	0	0	0	0	0	0	0	0	0	0	0	0	0	0	0	0	0	0	0	0	0	0	0	0	0	0	0	0	0	0	0	0	0	0	0	0	0	0	0	0	0	0
1519	0	0	0	0	0	0	0	0	0	0	0	0	0	0	0	0	0	0	0	0	0	0	0	0	0	0	0	0	0	0	0	0	0	0	0	0	0	0	0	0	0	0	0	0	0	0	0	0	0
2264	0	0	0	0	0	0	0	0	0	0	0	0	0	0	0	0	0	0	0	0	0	0	0	0	0	0	0	0	0	0	0	0	0	0	0	0	0	0	0	0	0	0	0	0	0	0	0	0	0
1655	0	0	0	0	0	0	0	0	0	0	0	0	0	0	0	0	0	0	0	0	0	0	0	0	0	0	0	0	0	0	0	0	0	0	0	0	0	0	0	0	0	0	0	0	0	0	0	0	0
1898	0	0	0	0	0	0	0	0	0	0	0	0	0	0	0	0	0	0	0	0	0	0	0	0	0	0	0	0	0	0	0	0	0	0	0	0	0	0	0	0	0	0	0	0	0	0	0	0	0
510	0	0	0	0	0	0	0	0	0	0	0	0	0	0	0	0	0	0	0	0	0	0	0	0	0	0	0	0	0	0	0	0	0	0	0	0	0	0	0	0	0	0	0	0	0	0	0	0	0
1548	0	0	0	0	0	0	0	0	0	0	0	0	0	0	0	0	0	0	0	0	0	0	0	0	0	0	0	0	0	0	0	0	0	0	0	0	0	0	0	0	0	0	0	0	0	0	0	0	0
1616	0	0	0	0	0	0	0	0	0	0	0	0	0	0	0	0	0	0	0	0	0	0	0	0	0	0	0	0	0	0	0	0	0	0	0	0	0	0	0	0	0	0	0	0	0	0	0	0	0
1871	0	0	0	0	0	0	0	0	0	0	0	0	0	0	0	0	0	0	0	0	0	0	0	0	0	0	0	0	0	0	0	0	0	0	0	0	0	0	0	0	0	0	0	0	0	0	0	0	0
2459	0	0	0	0	0	0	0	0	0	0	0	0	0	0	0	0	0	0	0	0	0	0	0	0	0	0	0	0	0	0	0	0	0	0	0	0	0	0	0	0	0	0	0	0	0	0	0	0	0
423	0	0	0	0	0	0	70	0	0	0	0	0	0	0	0	0	0	0	0	0	0	0	0	0	0	0	0	0	0	0	0	0	0	0	0	0	0	0	0	0	0	0	0	0	0	0	0	0	0
1569	0	0	0	0	0	0	0	0	0	0	0	0	0	0	0	0	0	0	0	0	0	0	0	0	0	0	0	0	0	0	0	0	0	0	0	0	0	0	0	0	0	0	0	0	0	0	0	0	0
1605	0	0	0	0	0	0	0	0	0	0	0	0	0	0	0	0	0	0	0	0	0	0	0	0	0	0	0	0	0	0	0	0	0	0	0	0	0	0	0	0	0	0	0	0	0	0	0	0	0
1540	0	0	0	0	0	0	0	0	0	0	0	0	0	0	0	0	0	0	0	0	0	0	0	0	0	0	0	0	0	0	0	0	0	0	0	0	0	0	0	0	0	0	0	0	0	0	0	0	0
1848	0	0	0	0	0	0	0	0	0	0	0	0	0	0	0	0	0	0	0	0	0	0	0	0	0	0	0	0	0	0	0	0	0	0	0	0	0	0	0	0	0	0	0	0	0	0	0	0	0
1564	0	0	0	0	0	0	0	0	0	0	0	0	0	0	0	0	0	0	0	0	0	0	0	0	0	0	0	0	0	0	0	0	0	0	0	0	0	0	0	0	0	0	0	0	0	0	0	0	0
1660	0	0	0	0	0	0	0	0	0	0	0	0	0	0	0	0	0	0	0	0	0	0	0	0	0	0	0	0	0	0	0	0	0	0	0	0	0	0	0	0	0	0	0	0	0	0	0	0	0
1884	0	0	0	0	0	0	0	0	0	0	0	0	0	0	0	0	0	0	0	0	0	0	0	0	0	0	0	0	0	0	0	0	0	0	0	0	0	0	0	0	0	0	0	0	0	0	0	0	0
1743	0	0	0	0	0	0	0	0	0	0	0	0	0	0	0	0	0	0	0	0	0	0	0	0	0	0	0	0	0	0	0	0	0	0	0	0	0	0	0	0	0	0	0	0	0	0	0	0	0
1675	0	0	0	0	0	0	0	0	0	0	0	0	0	0	0	0	0	0	0	0	0	0	0	0	0	0	0	0	0	0	0	0	0	0	0	0	0	0	0	0	0	0	0	0	0	0	0	0	0
2373	0	0	0	0	0	0	0	0	0	0	0	0	0	0	0	0	0	0	0	0	0	0	0	0	0	0	0	0	0	0	0	0	0	0	0	0	0	0	0	0	0	0	0	0	0	0	0	0	0
754	0	0	0	0	0	0	0	0	0	0	0	0	0	0	0	0	0	0	0	0	0	0	0	1	0	0	0	0	14	0	0	0	0	0	0	0	0	0	0	0	0	0	0	0	0	0	0	0	0
1566	0	0	0	0	0	0	0	0	0	0	0	0	0	0	0	0	0	0	0	0	0	0	0	0	0	0	0	0	0	0	0	0	0	0	0	0	0	0	0	0	0	0	0	0	0	0	0	0	0
1874	0	0	0	0	0	0	0	0	0	0	0	0	0	0	0	0	0	0	0	0	0	0	0	0	0	0	0	0	0	0	0	0	0	0	0	0	0	0	0	0	0	0	0	0	0	0	0	0	0
1963	0	0	0	0	0	0	0	0	0	0	0	0	0	0	0	0	0	0	0	0	0	0	0	0	0	0	0	0	0	0	0	0	0	0	0	0	0	0	0	0	0	0	0	0	0	0	0	0	0
1346	0	0	0	0	0	0	0	0	0	0	0	0	0	0	0	0	0	0	0	0	0	0	0	0	0	0	0	0	0	0	0	0	0	0	0	0	0	0	0	0	0	0	0	0	0	0	0	0	0
1840	0	0	0	0	0	0	0	0	0	0	0	0	0	0	0	0	0	0	0	0	0	0	0	0	0	800	0	0	0	0	0	0	0	0	0	0	0	0	0	0	0	0	0	0	0	0	0	0	0
2211	0	0	0	0	0	0	0	0	0	0	0	0	0	0	0	0	0	1113	0	0	0	0	0	0	0	0	0	0	0	0	0	0	0	0	0	0	0	0	0	0	0	0	0	0	0	0	0	0	0
1202	0	0	0	0	0	0	0	0	0	0	0	0	0	0	0	0	0	0	0	0	0	0	0	0	0	0	0	0	0	0	0	0	0	0	0	0	0	0	0	0	0	0	0	0	0	0	0	0	0
1061	0	0	0	0	0	0	0	0	0	0	0	0	0	0	0	0	0	0	0	0	3	0	2	0	0	0	0	0	0	0	0	0	0	0	0	0	0	0	0	0	0	0	0	0	0	0	0	0	0
1697	0	0	0	0	0	0	0	0	0	0	0	0	0	0	0	0	0	0	0	0	0	0	0	0	0	0	0	0	0	0	0	0	0	0	0	0	0	0	0	0	0	0	0	0	0	0	0	0	0
170	0	0	0	0	0	0	2	0	0	0	0	0	0	0	0	0	0	0	0	0	0	0	0	0	0	0	0	0	0	0	0	0	0	0	0	0	0	0	0	0	0	0	0	0	0	0	0	0	0
1486	0	0	0	0	0	0	0	0	0	0	0	0	0	0	0	0	0	0	0	0	0	0	0	0	0	0	0	0	0	0	0	0	0	0	0	0	0	0	0	0	0	0	0	0	0	0	0	0	0
2144	0	0	0	0	0	0	0	0	0	0	0	0	0	0	0	0	0	0	0	0	0	0	0	0	0	0	0	0	0	0	0	0	0	0	0	0	0	0	0	0	0	0	0	0	0	0	0	0	0
5590	0	13	0	0	0	0	1	1	12	0	0	0	3	0	0	0	0	25	0	0	3	3	0	0	0	0	0	0	0	0	63	0	0	10	0	5	0	1	0	0	2	22	0	0	0	0	0	0	43
1861	0	0	0	0	0	0	0	0	0	0	0	0	0	0	0	0	0	0	0	0	0	0	0	0	0	782	0	0	0	0	0	0	0	0	0	0	0	0	0	0	0	0	0	0	0	0	0	0	0
226	0	0	0	0	0	0	0	0	0	0	0	0	0	0	0	0	0	0	0	0	0	1088	0	0	0	0	0	0	0	0	1	0	0	0	0	0	0	0	0	0	0	0	0	0	0	0	0	0	0
2271	0	0	0	0	0	0	0	0	0	0	0	0	0	0	0	0	0	0	0	0	0	0	0	0	0	0	0	0	0	0	0	0	0	0	0	0	0	0	0	0	0	0	0	0	0	0	0	0	0
2023	0	0	0	0	0	0	0	0	0	0	0	0	0	0	0	0	0	0	0	0	0	0	0	0	0	0	0	0	0	0	0	0	0	0	0	0	0	0	0	0	0	0	0	0	0	0	0	0	0
1804	0	0	0	0	0	0	0	0	0	0	0	0	0	0	0	0	0	0	0	0	0	0	0	0	0	0	0	0	0	0	0	0	0	0	0	0	0	0	0	0	0	0	0	0	0	0	0	0	0
2094	0	0	0	0	0	0	0	0	0	0	0	0	0	0	0	0	0	0	0	0	0	0	0	0	0	0	0	0	0	0	0	0	0	0	0	0	0	0	0	0	0	0	0	0	0	0	0	0	0
322	0	19	0	0	0	0	0	0	0	0	0	0	0	0	0	0	0	0	0	0	1	0	0	0	0	0	0	0	0	0	0	0	0	0	0	0	0	0	0	0	0	0	0	0	0	0	0	0	0
1988	0	0	0	0	0	0	0	0	0	0	0	0	0	0	0	0	0	0	0	0	0	0	0	0	0	0	0	0	0	0	0	0	0	0	0	0	0	0	0	0	0	0	0	0	0	0	0	0	0
2154	0	0	0	0	0	0	1074	0	0	0	0	0	0	0	0	0	0	0	0	0	0	0	0	0	0	0	0	0	0	0	0	0	0	0	0	0	0	0	0	0	0	0	0	0	0	0	0	0	0
1047	0	0	0	105	0	0	0	0	0	0	0	0	0	0	0	0	0	0	0	0	0	0	0	0	0	1	0	0	0	0	0	0	0	0	0	0	0	0	0	0	0	0	0	0	0	0	0	0	0
188	0	0	0	0	0	0	0	0	0	0	0	0	0	0	0	0	0	0	0	0	0	0	0	0	0	0	0	0	0	0	0	0	0	0	0	0	0	0	0	0	0	0	0	0	0	0	0	0	0
2030	0	0	0	0	0	0	0	0	0	0	0	0	0	0	0	0	0	0	0	0	0	0	0	0	0	0	0	0	0	0	0	0	0	0	0	0	0	0	0	0	0	0	0	0	0	0	0	0	0
643	0	0	0	0	0	0	0	0	0	1	0	0	0	0	0	0	0	0	0	0	0	0	0	0	0	0	0	0	0	0	0	0	0	0	0	0	0	0	0	0	0	0	0	0	0	0	0	0	0
1889	0	0	0	0	0	0	0	0	0	0	0	0	0	0	0	0	0	0	0	0	0	0	0	0	0	0	0	0	0	0	0	0	0	0	0	0	0	0	0	0	0	0	0	0	0	0	0	0	0
1845	0	0	0	0	0	0	0	0	0	0	0	0	0	0	0	0	0	0	0	0	0	0	0	0	0	0	0	0	0	0	0	0	0	0	0	0	0	0	0	0	0	0	0	0	0	0	0	0	0
1837	0	0	0	0	0	0	0	0	0	0	0	0	0	0	0	0	0	0	0	0	0	0	0	0	0	0	0	0	0	0	0	0	0	0	0	0	0	0	0	0	0	0	0	0	0	0	0	0	0
2372	0	0	0	0	0	0	0	0	0	0	0	0	0	0	0	0	0	0	0	0	0	0	0	0	0	0	0	0	0	0	0	0	0	0	0	0	0	0	0	0	1056	0	0	0	0	0	0	0	0
2004	0	0	0	0	0	0	0	0	0	0	0	0	0	0	0	0	0	0	0	0	0	0	0	0	0	0	0	0	0	0	0	0	0	0	0	0	0	0	0	0	0	0	0	0	0	0	0	0	0
1911	0	0	0	0	0	0	0	0	0	0	0	0	0	0	0	0	0	0	0	0	0	0	0	0	0	0	0	0	0	0	0	0	0	0	0	0	0	0	0	0	0	0	0	0	0	0	0	0	0
1894	0	0	0	0	0	0	0	0	0	0	0	0	0	0	0	0	0	0	0	0	0	0	0	0	0	0	0	0	0	0	0	0	0	0	0	0	0	0	0	0	0	0	0	0	0	0	0	0	0
75	0	0	0	0	0	10	0	0	0	0	0	0	0	0	0	0	0	0	0	0	0	0	0	0	0	0	0	0	0	0	0	0	0	0	0	0	0	0	9	0	0	0	0	0	0	85	0	0	0
13496	0	0	0	0	0	0	0	0	5	0	0	0	0	0	0	0	0	34	0	0	12	21	0	0	0	0	0	0	0	0	41	0	0	0	0	5	0	27	0	0	10	44	0	0	0	0	0	0	33
2081	0	0	0	0	0	1043	0	0	0	0	0	0	0	0	0	0	0	0	0	0	0	0	1	0	0	0	0	0	0	0	0	0	0	0	0	0	0	0	0	0	0	0	0	0	0	0	0	0	0
850	0	0	0	0	0	0	0	0	0	0	0	0	0	0	0	0	0	0	0	0	0	0	0	0	0	0	0	0	0	0	0	0	0	0	0	0	0	0	0	0	0	0	0	0	0	0	0	0	0
1806	0	0	0	0	0	0	0	0	0	0	0	0	0	0	0	0	0	0	0	0	0	0	0	0	0	0	0	0	0	0	0	0	0	0	0	0	0	0	0	0	0	0	0	0	0	0	0	0	0
1781	0	0	0	0	0	0	0	0	0	0	0	0	124	0	0	0	0	0	0	0	0	0	0	0	0	0	0	0	0	0	0	0	0	0	0	0	0	0	0	0	0	0	0	0	0	0	0	0	0
2125	0	0	0	0	0	0	0	0	0	0	0	0	0	0	0	0	0	0	0	0	0	0	0	0	0	0	0	0	0	0	0	0	0	0	0	0	0	0	0	0	0	0	0	0	0	0	0	0	0
1024	0	0	0	0	0	0	0	0	0	0	0	0	0	0	0	0	0	0	0	0	0	0	0	0	0	0	159	0	0	0	0	0	0	0	0	0	0	0	0	0	0	0	0	0	0	0	0	0	0
1720	0	0	0	0	0	0	0	0	0	0	0	0	0	0	0	0	0	0	0	0	0	0	0	0	0	0	0	0	0	0	0	0	0	0	0	0	0	0	0	0	0	0	0	0	0	0	0	0	0
2117	0	0	0	0	0	0	0	0	1042	0	0	0	0	0	0	0	0	0	0	0	0	0	0	0	0	0	0	0	0	0	0	0	0	0	0	0	0	0	0	0	0	0	0	0	0	0	0	0	0
882	0	12	0	0	0	0	0	0	0	0	0	0	0	0	0	0	0	0	0	0	0	0	0	0	0	0	0	0	0	0	0	0	0	0	0	0	0	0	0	0	0	0	0	0	0	0	0	0	0
1767	0	0	0	0	0	0	0	0	0	0	0	0	0	0	0	0	0	0	0	0	0	0	0	0	0	0	0	0	0	0	0	0	0	0	0	0	0	0	0	0	0	0	0	0	0	0	0	0	0
2534	0	0	0	0	0	0	0	0	0	0	0	0	0	0	0	0	0	0	0	0	300	740	0	0	0	0	0	0	0	0	0	0	0	0	0	0	0	0	0	0	0	0	0	0	0	0	0	0	0
1966	0	0	0	0	0	0	0	0	0	0	0	0	0	0	0	0	0	0	0	0	0	0	0	0	0	0	0	0	0	0	0	0	0	0	0	0	0	0	0	0	0	0	0	0	0	0	0	0	0
569	0	1025	0	0	0	0	0	0	0	0	0	0	0	0	0	0	0	0	0	0	3	0	0	0	0	0	0	0	0	0	0	0	0	0	0	0	0	0	0	0	0	0	0	0	0	0	0	0	0
1870	0	0	0	0	0	0	0	0	0	0	0	0	0	0	0	0	0	0	0	0	0	0	0	0	0	0	0	0	0	0	0	0	0	0	0	0	0	0	0	0	0	0	0	0	0	0	0	0	0
1491	0	0	0	0	0	0	0	0	0	0	0	0	0	0	0	0	0	0	0	0	0	2	0	0	0	4	0	0	0	0	0	0	0	0	0	0	0	0	0	0	0	0	0	0	0	0	0	0	0
1956	0	0	0	0	0	0	0	0	0	0	0	0	0	0	0	0	0	0	0	0	0	0	0	0	0	0	0	0	0	0	0	0	0	0	0	0	0	0	0	0	0	0	0	0	0	0	0	0	0
1799	0	0	0	0	0	0	0	0	0	0	0	0	0	0	0	0	0	0	0	0	0	0	0	0	0	0	0	0	0	0	0	0	0	0	0	0	0	0	0	0	0	0	0	0	0	0	0	0	0
990	0	0	0	0	0	0	0	0	0	0	43	0	0	0	0	0	0	0	0	0	0	0	0	0	0	0	0	0	0	0	0	0	0	412	0	0	0	0	0	0	0	0	0	0	0	0	0	0	0
2239	0	0	0	0	0	0	0	0	0	0	0	0	0	0	0	0	0	0	0	0	0	0	0	0	0	0	0	0	0	0	0	0	0	0	0	0	0	0	0	0	0	0	0	0	0	0	0	0	0
284	0	0	0	0	0	0	0	0	0	0	0	0	0	0	0	0	0	0	0	0	0	0	0	0	0	0	0	0	0	0	0	0	0	0	0	0	0	0	0	0	0	0	0	0	0	0	0	0	0
1917	0	0	0	0	0	0	0	0	0	0	0	0	0	0	0	0	0	0	0	0	0	0	0	0	0	0	0	0	0	0	0	0	0	0	0	0	0	0	0	0	0	0	0	0	0	0	0	0	0
1722	0	0	0	0	1020	0	0	0	0	0	0	0	0	0	0	0	0	0	0	0	0	0	0	0	0	0	0	0	0	0	0	0	0	0	0	0	0	0	0	0	0	0	0	0	0	0	0	0	0
2120	0	0	0	0	0	0	0	0	0	0	0	0	0	0	0	0	0	0	0	0	0	0	0	0	0	0	0	0	0	0	0	0	0	0	0	0	0	0	0	0	0	0	0	0	0	0	0	0	0
2114	0	0	0	0	0	0	0	0	0	0	0	0	0	0	0	0	0	0	0	0	0	0	0	0	0	0	0	0	0	0	0	0	0	0	0	0	0	0	0	0	0	0	0	0	0	0	0	0	0
2166	0	0	0	0	0	0	0	0	0	0	0	0	0	0	0	0	0	0	0	0	0	0	0	0	0	0	0	0	0	0	0	0	0	0	0	0	0	0	0	0	0	0	0	0	0	0	0	0	0
2278	0	0	0	0	0	0	0	0	0	0	0	0	0	0	0	0	0	0	0	0	0	0	0	0	0	0	0	0	0	0	0	0	0	0	0	0	0	0	0	0	0	0	0	0	0	0	0	0	0
2175	0	0	0	0	0	0	0	0	0	0	0	0	0	0	0	0	0	0	0	0	0	0	0	0	0	0	0	0	0	0	0	0	0	0	0	0	0	0	0	0	0	0	0	0	0	0	0	0	0
2251	0	0	0	0	0	0	0	0	0	0	0	0	0	0	0	0	0	0	0	0	0	0	0	0	0	0	0	0	0	0	0	0	0	0	0	0	0	0	0	0	0	0	0	0	0	0	0	0	0
1771	0	0	0	0	0	0	0	0	0	0	0	0	0	0	0	0	0	0	0	0	0	0	0	0	0	0	0	0	0	0	0	0	0	0	0	0	0	0	0	0	0	0	0	0	0	0	0	0	0
1924	0	0	0	0	0	0	0	0	0	0	0	0	0	0	0	0	0	0	0	0	0	0	0	0	0	0	0	0	0	0	0	0	0	0	0	0	0	0	0	0	0	0	0	0	0	0	0	0	0
2440	0	0	0	0	0	0	0	0	0	0	0	0	0	0	0	0	0	0	0	0	0	0	0	0	0	0	0	0	0	0	0	0	0	0	0	0	0	0	0	0	0	0	0	0	0	0	0	0	0
1934	0	0	0	0	0	0	0	0	0	0	0	0	0	0	0	0	0	0	0	0	0	0	0	0	0	0	0	0	548	0	0	0	0	0	0	0	0	0	0	0	0	0	0	0	0	0	0	0	0
1904	0	0	0	0	0	0	0	0	0	0	0	0	0	0	0	0	0	0	0	0	0	0	0	0	0	0	0	0	0	0	0	0	0	0	0	0	0	0	0	0	0	0	0	0	0	0	0	0	0
606	0	0	0	0	0	0	0	0	0	0	0	0	0	0	0	0	0	0	0	0	0	0	0	0	0	0	0	0	0	0	0	0	0	0	0	0	0	0	0	0	0	0	0	0	0	0	0	0	0
2016	0	0	0	0	0	0	0	0	0	0	0	0	0	0	0	0	0	0	0	0	0	0	0	0	0	0	0	0	0	0	0	0	0	0	0	0	0	0	0	0	0	0	0	0	0	0	0	0	0
1160	0	0	0	0	0	0	0	0	0	0	0	0	0	0	0	0	0	0	0	0	0	0	0	0	0	0	0	0	0	0	0	0	0	0	0	0	0	0	0	0	0	0	0	0	0	0	0	0	0
2036	0	0	0	0	0	0	0	0	0	0	0	0	0	0	0	0	0	0	0	0	0	0	0	0	0	0	0	0	0	0	0	0	0	0	0	0	0	0	0	0	0	0	0	0	0	0	0	0	0
2339	0	0	0	0	0	0	0	0	0	0	0	0	0	0	0	0	0	0	0	0	0	0	0	0	0	0	0	0	0	0	0	0	0	0	0	0	0	0	0	0	0	0	0	0	0	0	0	0	0
235	0	0	0	0	0	0	0	0	0	0	0	0	0	2	0	0	0	0	0	0	0	0	0	0	0	0	0	0	0	0	0	0	0	0	0	0	0	0	0	0	0	0	0	0	0	0	0	0	0
2208	0	0	0	0	0	0	0	0	0	0	0	0	1	0	0	0	0	0	0	0	0	0	0	0	0	0	0	0	0	0	0	0	0	0	0	0	0	0	0	0	0	0	0	0	0	0	0	0	0
1990	0	0	0	0	0	0	0	0	0	0	0	0	0	0	0	0	0	0	0	0	0	0	0	0	0	0	0	0	0	0	0	0	0	0	0	0	0	0	0	0	0	0	0	0	0	0	0	0	0
1918	0	0	0	0	0	0	0	0	0	0	0	0	0	0	0	0	0	0	0	0	0	0	0	0	0	0	0	0	0	0	0	0	0	0	0	0	0	0	0	0	0	0	0	0	0	0	0	0	0
2060	0	0	0	0	0	0	0	0	0	0	0	0	0	0	0	0	0	0	0	0	0	0	0	0	0	0	0	0	0	0	0	0	4	0	0	0	0	0	0	0	0	0	0	0	0	0	0	0	0
2173	0	0	0	0	0	0	0	0	0	0	0	0	0	0	0	0	0	0	0	0	0	0	0	0	0	0	0	0	0	0	0	0	0	974	0	0	0	0	0	0	0	0	0	0	0	0	0	0	0
2212	0	0	0	0	0	0	0	0	0	0	0	0	0	0	0	0	0	0	0	0	0	0	0	0	0	0	0	0	0	0	0	0	0	0	0	0	0	0	0	0	0	0	0	0	0	0	0	0	0
2107	0	0	0	0	0	0	0	0	0	0	0	0	0	0	0	0	0	0	0	0	0	0	0	0	0	0	0	0	0	0	0	0	0	0	0	0	0	0	0	0	0	0	0	0	0	0	0	0	0
1943	0	0	0	0	0	0	0	0	0	0	0	0	0	0	0	0	0	0	0	0	0	0	0	0	0	0	0	0	0	0	0	0	0	0	0	0	0	0	0	0	0	0	0	0	0	0	0	0	0
1987	0	0	0	0	0	0	0	0	0	0	0	0	0	0	0	0	0	0	0	0	0	0	0	0	0	0	0	0	0	0	0	0	0	0	0	0	0	0	0	0	0	0	0	0	0	0	0	0	0
2250	0	0	0	0	0	0	0	0	0	0	0	0	0	0	0	0	0	0	0	0	0	0	0	0	0	0	0	0	0	0	0	0	0	0	0	0	0	0	0	0	0	0	0	0	0	967	0	0	0
1896	0	0	0	0	0	0	0	0	0	0	0	0	0	0	0	0	0	0	0	0	0	0	0	0	0	0	0	0	0	0	0	0	0	0	0	0	0	0	0	0	0	0	0	0	0	0	0	0	0
2220	0	0	0	0	0	0	0	0	0	0	0	0	0	0	0	0	0	0	0	0	454	0	139	0	0	0	0	0	0	0	0	0	0	0	0	0	0	0	0	0	0	0	0	0	0	0	0	0	0
1681	0	0	0	0	0	0	0	0	0	0	0	0	0	0	0	0	0	0	0	0	0	0	0	0	0	0	0	0	0	0	0	0	0	0	0	0	0	0	0	0	0	0	0	0	0	0	0	0	0
2074	0	0	0	0	0	0	0	0	0	0	0	0	0	0	0	0	0	0	0	0	0	0	0	0	0	0	0	0	0	0	0	0	0	0	0	0	0	0	0	0	0	0	0	0	0	0	0	0	0
2000	0	0	0	0	0	0	0	0	0	0	0	0	0	0	0	0	0	0	0	0	0	0	0	0	0	0	0	0	0	0	0	0	0	0	0	0	0	0	0	0	0	0	0	0	0	0	0	0	0
2028	0	0	0	0	0	0	0	0	0	0	0	0	0	0	0	0	0	0	0	0	0	0	0	0	0	0	0	0	0	0	0	0	0	0	0	0	0	0	0	0	0	0	0	0	0	0	0	0	0
2380	0	0	0	0	0	0	0	0	0	0	0	0	0	0	0	0	0	0	0	0	0	0	0	0	0	0	0	0	0	0	0	0	0	0	0	0	0	0	0	0	0	0	0	0	0	0	0	0	0
715	0	1	0	0	0	0	0	0	0	0	0	0	0	0	0	0	0	0	0	0	1	0	0	0	0	0	0	0	0	0	0	0	0	0	0	0	0	0	0	0	0	0	0	0	0	0	0	0	0
2294	0	0	0	0	0	1	0	0	0	0	0	0	0	0	0	0	0	0	0	0	0	0	0	0	0	0	0	0	0	0	0	0	0	0	0	0	0	0	0	0	0	0	0	0	0	0	0	0	0
2307	0	0	0	0	0	0	0	0	0	0	0	0	0	0	0	0	0	0	0	0	0	0	0	0	0	0	0	0	0	0	0	0	0	0	0	0	0	0	0	0	0	0	0	0	0	0	0	0	0
121	0	0	0	0	0	0	0	0	0	0	0	0	0	0	0	19	0	0	0	0	0	1	0	0	0	0	0	0	0	0	0	0	0	0	348	0	42	0	0	0	0	0	0	0	26	0	0	0	0
340	0	0	0	0	0	0	0	0	0	0	0	0	0	0	0	0	0	0	0	0	0	0	0	0	0	0	0	0	0	0	0	0	0	0	0	0	0	0	0	0	0	0	0	0	0	0	0	0	0
1933	0	0	0	0	0	0	0	0	0	0	0	0	0	0	0	0	0	0	0	0	0	0	0	0	0	0	0	0	0	0	0	0	0	0	0	0	0	0	0	0	0	0	0	0	0	0	0	0	0
1977	0	0	0	0	0	0	0	0	0	0	0	0	0	0	0	0	0	0	0	0	0	0	0	0	0	0	0	0	0	0	0	0	0	0	0	0	0	0	0	0	0	0	0	0	0	0	0	0	0
2158	0	0	0	0	0	0	0	0	0	0	0	0	0	0	0	0	0	0	0	0	0	0	0	0	0	0	0	0	0	0	0	0	0	0	0	0	0	0	0	0	0	0	0	0	0	0	0	0	0
2082	0	947	0	0	0	0	0	0	0	0	0	0	0	0	0	0	0	0	0	0	0	0	0	0	0	0	0	0	0	0	0	0	0	0	0	0	0	0	0	0	0	0	0	0	0	0	0	0	0
142	0	0	0	0	0	0	0	0	0	0	0	0	0	0	0	0	0	0	0	0	0	0	0	0	0	0	0	0	0	0	0	0	0	0	0	0	0	0	0	0	0	0	0	0	0	0	0	0	0
2253	0	0	0	0	0	0	0	0	0	0	0	0	0	0	0	0	0	0	0	0	0	0	0	0	0	0	0	0	0	0	0	0	0	0	0	0	0	0	0	0	0	0	0	0	0	0	0	0	0
233	0	0	0	0	0	0	0	0	0	0	0	0	0	0	0	0	0	0	0	0	0	0	0	0	0	0	0	0	0	0	0	0	0	0	0	0	0	0	0	0	0	0	0	0	0	0	0	0	0
2168	0	0	0	0	0	0	0	0	0	0	0	0	0	0	0	0	0	0	0	0	0	0	0	0	0	0	0	0	0	0	0	0	0	0	0	0	0	0	0	0	0	0	0	0	0	0	0	0	0
1912	0	0	0	0	0	0	0	0	0	0	0	0	0	0	0	0	0	0	0	0	0	0	0	0	0	0	0	0	0	0	0	0	0	0	0	0	0	0	0	0	0	0	0	0	0	0	0	0	0
1832	0	0	0	0	0	0	0	0	0	0	0	0	0	0	0	0	0	0	0	0	0	0	0	0	0	0	0	0	0	0	0	0	0	0	0	0	0	0	0	0	0	0	0	0	0	0	0	0	0
2156	0	0	0	0	0	0	0	0	0	0	0	0	0	0	0	0	0	0	0	0	0	0	0	0	0	0	0	0	0	0	0	0	0	0	0	0	0	0	0	0	0	0	0	0	0	0	0	0	0
2102	0	0	0	0	0	0	0	0	0	0	0	0	0	0	0	0	0	0	0	0	0	0	0	0	0	0	0	0	0	0	939	0	0	0	0	0	0	0	0	0	0	0	0	0	0	0	0	0	0
1984	0	0	0	0	0	0	0	0	0	0	0	0	0	0	0	0	0	0	0	0	0	0	0	0	0	0	0	0	0	0	0	0	0	0	0	0	0	0	0	0	0	0	0	0	0	0	0	0	0
1925	0	0	0	0	0	0	0	0	0	0	0	0	0	0	0	0	0	0	0	0	0	0	0	0	0	0	0	0	0	0	0	0	0	0	0	0	0	0	0	0	0	0	0	0	0	0	0	0	0
988	0	0	0	0	0	0	0	0	0	0	0	0	0	40	0	0	0	0	0	0	0	0	0	0	0	0	0	0	0	0	0	0	0	0	0	0	0	0	0	0	0	0	0	0	0	0	0	0	0
1972	0	0	0	0	0	0	0	0	0	0	0	0	0	0	0	0	0	0	0	0	0	0	0	0	0	0	0	0	0	0	0	0	0	0	0	0	0	0	0	0	0	0	0	0	0	0	0	0	0
2252	0	0	0	0	0	0	0	0	0	0	0	0	0	0	0	0	0	0	0	0	0	0	0	0	0	0	0	0	0	0	0	0	0	0	0	0	0	0	0	0	0	0	0	0	0	0	0	0	0
2232	0	0	0	0	0	0	0	0	0	0	0	0	0	0	0	0	0	0	0	0	0	0	0	0	0	932	0	0	0	0	0	0	0	0	0	0	0	0	0	0	0	0	0	0	0	0	0	0	0
2172	0	0	0	0	0	0	0	0	0	0	0	0	0	0	0	0	0	0	0	0	0	0	0	0	0	0	0	0	0	0	0	0	0	0	0	0	0	0	0	0	0	0	0	0	0	0	0	0	0
2178	0	0	0	0	0	0	0	0	0	0	0	0	0	0	0	0	0	0	0	0	0	0	0	0	0	0	0	0	0	0	0	0	0	0	0	0	0	0	0	0	0	0	0	0	0	0	0	0	0
1624	0	0	0	0	0	0	0	0	0	0	0	0	0	0	0	0	0	0	0	0	0	0	0	0	0	0	0	0	198	0	0	0	0	0	0	0	0	0	0	0	0	0	0	0	0	0	0	0	0
1199	0	0	0	0	0	0	0	0	0	0	0	0	0	0	0	0	0	0	0	0	0	0	0	0	0	0	0	0	0	0	0	0	0	0	0	0	0	0	0	0	0	0	0	0	0	0	0	0	0
2029	0	0	0	0	0	0	0	0	0	0	0	0	0	0	0	0	0	0	0	0	0	0	0	928	0	0	0	0	0	0	0	0	0	0	0	0	0	0	0	0	0	0	0	0	0	0	0	0	0
2133	0	0	0	0	0	0	0	0	0	0	0	0	0	0	0	0	0	0	0	0	0	0	0	0	0	0	0	0	0	0	0	0	0	0	0	0	0	0	0	0	0	0	0	0	0	0	0	0	0
1913	0	0	0	0	0	0	0	0	0	0	0	0	0	0	0	0	0	0	0	0	0	0	0	0	0	0	0	0	0	0	0	0	0	0	0	0	0	0	0	0	0	0	0	0	0	0	0	0	0
1826	0	0	0	0	0	0	0	0	0	0	0	0	0	0	0	0	0	0	0	0	0	0	0	0	0	0	0	0	0	0	0	0	0	0	0	0	0	0	0	0	0	0	0	0	0	0	0	0	0
1903	0	0	0	0	0	0	0	0	0	0	0	0	0	0	0	0	0	0	0	0	0	0	0	0	0	0	0	0	0	0	0	0	0	0	0	0	0	0	0	0	0	0	0	0	0	0	0	0	0
2118	0	0	0	0	0	0	0	0	0	0	0	0	0	0	0	0	0	0	0	0	0	0	0	0	0	0	0	0	0	0	0	0	0	0	0	0	0	0	0	0	0	0	0	0	0	0	0	0	0
2022	0	0	0	0	0	0	0	0	0	0	0	0	0	0	0	0	0	0	0	0	0	0	0	0	0	0	0	0	0	0	0	0	0	0	0	0	0	0	0	0	0	0	0	0	0	0	0	0	0
2582	0	0	0	0	0	0	0	0	0	0	0	0	0	0	0	0	0	0	0	0	1	0	0	0	0	0	0	0	0	0	0	0	0	0	0	0	0	0	0	0	0	0	0	0	0	0	0	0	0
2179	0	0	0	0	0	0	0	0	0	0	0	0	0	0	0	0	0	0	0	0	0	0	0	0	0	0	0	0	0	0	0	0	0	0	0	0	0	0	0	0	0	0	0	0	0	0	0	0	0
2072	0	0	0	0	0	0	0	0	0	0	0	0	0	0	0	0	0	0	0	0	0	0	0	0	0	0	0	666	0	0	0	0	0	0	0	0	0	0	0	0	0	0	0	0	0	0	0	0	0
1910	0	0	0	0	0	0	0	0	0	0	0	0	0	0	0	0	0	0	0	0	0	0	0	0	0	0	0	0	0	0	0	0	0	0	0	0	0	0	0	0	0	0	0	0	0	0	0	0	0
2392	0	0	0	0	0	0	0	0	0	0	0	0	0	0	0	0	0	0	0	0	0	0	0	0	0	0	0	0	0	0	0	1	0	0	0	0	0	0	0	0	0	0	0	0	0	0	0	0	0
2183	0	0	0	0	0	0	0	0	0	0	0	0	0	0	0	0	0	0	0	0	0	0	0	0	0	0	0	0	0	0	0	0	0	0	0	0	0	0	0	0	0	0	0	0	0	0	0	0	0
2090	0	0	0	0	0	0	0	0	0	0	0	0	0	0	0	0	0	0	0	0	0	0	0	0	0	0	0	0	0	0	0	0	0	0	0	0	0	0	0	0	0	0	0	0	0	0	0	0	0
2097	0	0	0	0	0	0	0	0	0	0	0	0	0	0	0	0	0	0	0	0	0	0	0	0	0	0	0	0	0	0	0	0	0	0	0	0	0	0	0	0	0	0	0	0	0	0	0	0	0
2345	0	0	0	0	0	0	0	0	0	0	0	0	0	0	0	0	0	0	0	0	0	0	0	0	0	0	0	0	0	0	0	0	0	0	0	0	0	0	0	0	0	0	0	0	0	0	0	0	0
339	0	0	0	0	0	0	0	0	0	447	0	0	0	0	0	0	0	0	7	0	0	0	0	0	0	0	0	0	0	0	0	0	0	0	0	0	0	0	0	0	0	0	0	0	0	0	0	0	0
2095	0	0	0	0	0	0	0	0	0	0	0	0	0	0	0	0	0	0	0	0	0	0	0	0	0	0	0	0	0	0	0	0	0	0	0	0	0	0	0	0	0	0	0	0	0	0	0	0	0
2193	0	0	0	0	0	0	0	0	0	0	0	0	0	0	0	0	0	0	0	0	0	0	0	0	0	0	0	0	0	0	0	901	0	0	0	0	0	0	0	0	0	0	0	0	0	0	0	0	0
2494	0	0	0	0	0	0	0	0	0	0	0	0	0	0	0	0	0	0	0	0	0	0	0	0	0	0	0	0	0	0	0	0	0	0	0	0	0	0	0	0	0	0	0	0	0	0	0	0	0
1438	0	0	0	0	0	0	0	0	0	0	0	0	0	0	0	0	0	0	0	0	0	0	0	0	0	0	0	0	0	0	0	0	0	0	0	0	0	0	0	0	0	0	0	0	0	0	0	0	0
1908	0	0	0	0	0	0	0	0	0	0	0	0	0	0	0	0	0	0	0	0	0	0	0	0	0	0	0	0	0	0	0	0	0	0	0	0	0	0	0	0	0	0	0	0	0	0	0	0	0
2692	0	0	0	0	0	0	0	0	0	0	0	0	0	0	0	0	0	0	0	0	0	0	0	0	0	0	0	0	0	0	0	0	0	0	0	0	0	0	0	0	0	0	0	0	0	0	0	0	0
2191	0	0	0	0	0	0	0	0	0	0	0	0	0	0	0	0	0	0	0	0	0	0	0	0	0	0	0	0	0	0	0	0	0	0	0	0	0	0	0	0	0	0	0	0	0	0	0	0	0
1981	0	0	0	0	0	0	0	0	0	0	0	0	0	0	0	0	0	0	0	0	0	0	0	0	0	0	0	0	0	0	0	0	0	0	0	0	0	0	0	0	0	0	0	0	0	0	0	0	0
2136	0	0	0	0	0	0	0	0	0	0	0	0	0	0	0	0	0	0	0	0	0	0	0	0	0	0	0	0	0	0	0	0	0	0	0	0	0	0	0	0	0	0	0	0	0	0	0	0	0
2162	0	0	0	0	0	0	0	0	0	0	0	0	0	0	0	0	0	0	0	0	0	0	0	0	0	0	0	0	0	0	0	0	0	0	0	0	0	0	0	0	0	0	0	0	0	0	0	0	0
1867	0	0	0	0	0	0	0	0	0	0	0	0	0	0	0	0	0	0	0	0	0	0	0	0	0	0	0	0	0	0	0	0	0	0	0	0	0	0	0	0	0	0	0	0	0	0	0	0	0
2181	0	0	0	0	0	0	0	0	0	0	0	0	0	0	0	0	0	0	0	0	0	0	0	0	0	0	0	0	0	0	0	0	0	0	0	0	0	0	0	0	0	0	0	0	0	0	0	0	0
2041	0	0	0	0	0	0	0	0	0	0	0	0	0	0	0	0	0	0	0	0	0	0	0	0	0	0	0	0	0	0	0	0	0	0	0	0	0	0	0	0	0	0	0	0	0	0	0	0	0
2340	0	0	0	0	0	0	0	0	0	0	0	0	0	0	0	0	0	0	0	0	0	0	0	0	0	0	0	0	0	0	0	888	0	0	0	0	0	0	0	0	0	0	0	0	0	0	0	0	0
1792	0	0	0	0	0	0	0	0	0	0	0	0	0	0	0	0	0	0	0	0	0	0	0	0	0	0	0	888	0	0	0	0	0	0	0	0	0	0	0	0	0	0	0	0	0	0	0	0	0
2298	0	0	0	0	0	0	0	0	0	0	0	0	0	0	0	186	0	0	0	0	0	0	0	0	0	0	0	0	0	0	0	0	0	0	0	0	0	0	0	0	0	0	0	0	194	0	0	0	0
2243	0	0	0	0	0	0	0	0	0	0	0	0	0	0	0	0	0	0	0	0	0	0	0	0	0	0	0	0	0	0	0	0	0	0	0	0	0	0	0	0	0	0	0	0	0	0	0	0	0
1813	0	0	0	0	0	0	0	0	0	0	0	0	0	0	0	0	0	0	0	0	0	0	0	0	0	0	0	0	0	0	0	0	0	0	0	0	0	0	0	0	0	0	0	0	0	0	0	0	0
4384	0	0	0	0	0	0	0	0	0	0	0	0	0	0	106	2	0	0	0	0	0	0	0	0	0	0	0	0	0	0	0	0	0	0	0	0	0	0	0	0	0	0	0	67	2	40	0	0	0
2163	0	0	0	0	0	0	0	0	0	0	0	0	0	0	0	0	0	0	0	0	13	0	0	0	0	0	0	0	0	0	0	0	0	0	0	0	0	0	0	0	0	0	0	0	0	0	0	0	0
2587	0	0	0	0	0	0	0	0	0	0	0	0	0	0	0	0	0	0	0	0	0	0	0	0	0	0	0	0	0	0	0	0	0	0	0	0	0	0	0	0	0	0	0	0	0	0	0	0	0
1949	0	0	0	0	0	0	0	0	0	0	0	0	0	0	0	0	0	0	0	0	0	0	0	0	0	0	0	0	0	0	0	0	0	0	0	0	0	0	0	0	0	0	0	0	0	0	0	0	0
2381	0	0	0	0	0	0	0	0	0	0	0	0	0	0	0	0	0	0	0	0	0	0	0	0	0	0	0	0	0	0	0	0	0	0	0	0	0	0	0	0	0	0	0	0	0	0	0	0	0
2068	0	0	0	0	0	0	0	0	0	0	0	0	0	0	0	0	0	0	0	0	0	0	0	0	0	0	0	0	0	0	0	0	0	0	0	0	0	0	0	0	0	0	0	0	0	0	0	0	0
1308	0	0	0	0	0	0	0	0	0	0	0	0	0	0	0	0	0	0	0	0	0	0	0	0	0	0	0	0	0	0	0	0	0	0	0	0	0	0	0	0	0	0	0	0	0	0	0	0	0
1954	0	0	0	0	0	0	0	0	0	0	0	0	0	0	0	0	0	0	0	0	0	0	0	860	0	0	0	0	0	0	0	0	0	0	0	0	0	0	0	0	0	0	0	0	0	0	0	0	0
2517	0	0	0	0	0	0	0	0	0	0	0	0	0	0	0	0	0	0	0	0	389	0	128	0	0	0	0	289	0	0	0	0	0	0	0	0	0	0	0	0	0	0	0	0	0	0	0	0	0
14909	0	1	0	4	5	2	2	0	3	0	0	6	8	0	3	0	2	6	0	0	5	0	1	1	0	0	0	0	14	1	5	2	0	0	2	2	1	5	0	0	1	0	0	2	3	0	0	0	2
2188	0	0	0	0	0	0	0	0	0	0	0	0	0	0	0	0	0	0	0	0	0	0	0	876	0	0	0	0	0	0	0	0	0	0	0	0	0	0	0	0	0	0	0	0	0	0	0	0	0
2673	0	0	1	0	0	0	0	0	0	0	0	0	0	0	0	0	0	0	0	0	30	3	10	0	0	0	0	0	0	0	0	0	0	0	0	0	0	0	0	0	0	0	0	0	0	0	0	0	0
2355	0	0	0	0	0	0	0	0	0	0	0	0	0	0	0	0	0	0	0	0	0	0	0	12	0	860	0	0	0	0	0	0	0	0	0	0	0	0	0	0	0	0	0	0	0	0	0	0	0
2408	0	0	0	0	0	0	0	0	0	0	0	0	0	0	0	0	0	0	0	0	0	0	0	0	0	0	0	0	0	0	0	0	0	0	0	0	0	0	0	0	0	0	0	0	0	0	0	0	0
1946	0	0	0	0	0	0	0	0	0	0	0	0	0	0	0	0	0	0	0	0	0	0	0	0	0	0	0	0	0	0	0	0	0	0	0	0	0	0	0	0	0	0	0	0	0	0	0	0	0
2262	0	0	0	0	0	0	0	0	0	0	0	0	0	0	0	0	0	0	0	0	0	0	0	0	0	0	0	0	0	0	0	0	0	0	0	0	0	0	0	0	0	0	0	0	0	0	0	0	0
14904	0	18	0	0	0	0	0	0	0	0	0	0	0	0	0	0	0	0	0	0	0	0	0	0	0	0	0	0	0	0	0	0	0	0	0	0	0	0	0	0	0	0	0	0	0	0	0	0	0
1567	0	0	0	0	0	0	0	0	0	0	0	0	0	0	0	0	0	0	0	0	0	0	0	0	0	0	0	0	0	0	0	0	0	0	0	0	0	0	0	0	0	0	0	0	0	0	0	0	0
1428	0	0	0	0	0	0	0	0	0	0	0	0	0	0	0	0	0	0	0	0	0	0	0	0	0	0	0	0	0	0	0	0	0	0	0	0	0	0	0	0	0	0	0	0	0	0	0	0	0
604	0	0	0	0	0	0	0	0	0	0	0	0	0	0	0	0	0	0	0	0	0	0	0	0	0	0	0	1	0	0	0	0	0	0	0	0	0	0	0	0	0	0	0	0	0	0	0	0	0
2214	0	0	0	0	0	0	0	0	0	0	0	0	0	0	0	0	0	0	0	0	0	0	0	0	0	0	0	0	0	0	0	0	0	0	0	0	0	0	0	0	0	0	0	0	0	0	0	0	0
1603	0	0	0	0	0	0	0	0	0	0	0	0	0	0	0	0	0	0	0	0	0	0	0	0	0	0	0	0	0	0	0	0	0	0	0	0	0	0	0	0	0	0	0	0	0	0	0	0	0
1619	0	0	0	0	0	0	0	0	0	0	0	0	0	0	0	0	0	0	0	0	0	0	0	0	0	0	0	0	0	0	0	0	0	0	0	0	0	0	0	0	0	0	0	0	0	0	0	0	0
2365	0	0	0	0	0	0	0	0	0	0	0	0	0	0	0	0	0	0	0	0	0	0	0	0	0	0	0	0	0	0	0	0	0	0	0	0	0	0	0	0	0	0	0	0	0	0	0	0	0
2441	0	0	0	0	0	0	0	0	0	0	0	0	0	0	0	0	0	0	0	0	0	0	0	0	0	0	0	0	0	0	0	0	0	0	0	0	0	0	0	0	0	0	0	0	0	0	0	0	0
1320	0	0	0	0	0	0	0	0	0	0	0	0	0	0	0	0	0	0	0	0	0	0	0	0	0	0	0	0	0	0	0	0	0	764	0	0	0	0	0	0	0	0	0	0	0	0	0	0	0
1882	0	0	0	0	0	0	0	0	0	0	0	0	0	0	0	0	0	0	0	0	0	0	0	0	0	0	0	0	0	0	0	0	0	0	0	0	0	0	0	0	0	0	0	0	0	0	0	0	0
2324	0	0	0	0	0	0	0	0	0	0	0	0	0	0	0	0	0	0	0	0	0	0	0	0	0	0	0	0	0	0	0	0	0	0	0	0	0	0	0	0	0	0	0	0	0	0	0	0	0
2712	0	0	0	0	0	0	0	0	0	0	0	0	0	0	0	0	0	0	0	0	0	0	0	0	0	0	0	0	0	0	0	0	0	0	0	0	0	0	0	0	0	0	0	0	0	0	0	0	0
2341	0	0	0	0	0	0	0	0	0	0	0	0	0	0	0	0	0	0	0	0	0	0	0	0	0	0	0	0	0	0	0	0	0	0	0	0	0	0	0	0	0	0	0	0	0	0	0	0	0
2482	0	0	0	0	0	0	0	0	0	0	0	0	0	0	0	0	0	0	0	0	0	0	0	0	0	0	0	0	0	0	0	0	0	0	0	0	0	0	0	0	0	0	0	0	0	0	0	0	0
2015	0	0	0	0	0	0	0	0	0	0	0	0	0	0	225	0	0	0	0	0	0	0	97	0	0	0	0	0	0	0	0	0	0	0	0	0	0	0	0	0	2	0	0	0	0	0	0	0	0
3047	0	0	0	0	0	0	0	0	0	0	0	0	0	0	0	0	0	0	0	0	0	0	0	0	0	0	0	0	0	0	0	0	0	0	0	0	0	0	0	0	844	0	0	0	0	0	0	0	0
2637	0	0	0	0	0	0	0	0	0	0	0	0	0	0	0	0	0	842	0	0	0	0	0	0	0	0	0	0	0	0	0	0	0	0	0	0	0	0	0	0	0	0	0	0	0	0	0	0	0
2032	0	0	0	0	0	0	0	0	0	0	0	0	0	0	0	0	0	0	0	0	0	0	0	0	0	0	0	0	0	0	0	0	0	0	0	0	0	0	0	0	0	0	0	0	0	0	0	0	0
2216	0	0	0	0	0	0	0	0	0	0	0	0	0	0	0	0	0	0	0	0	0	0	0	0	0	0	0	0	0	0	0	0	0	0	0	0	0	0	0	0	0	0	0	0	0	0	0	0	0
2265	0	0	0	0	0	0	0	0	0	0	0	0	0	0	0	0	0	0	0	0	0	0	0	0	0	0	0	0	0	0	0	0	0	0	0	0	0	0	0	0	0	0	0	0	0	0	0	0	0
386	0	0	0	0	0	0	0	0	0	0	0	0	0	0	0	0	0	0	0	0	0	0	0	0	0	0	0	0	0	0	0	0	0	0	0	0	0	0	0	0	0	0	0	0	0	0	0	0	0
2483	0	0	0	0	0	0	0	0	0	0	0	0	0	0	0	0	0	0	0	0	0	0	0	0	0	0	0	0	0	0	0	0	0	837	0	0	0	0	0	0	0	0	0	0	0	0	0	0	0
2150	0	0	0	0	0	0	0	0	0	0	0	0	0	0	0	0	0	0	0	0	0	0	0	0	0	0	0	0	0	0	0	0	0	0	0	0	0	0	0	0	0	0	0	0	0	0	0	0	0
2047	0	0	0	0	0	0	0	0	0	0	0	0	0	0	0	0	0	0	0	0	0	0	0	0	0	0	0	0	0	0	0	0	0	0	0	0	0	0	0	0	0	0	0	0	0	0	0	0	0
2165	0	0	0	0	0	0	0	0	0	0	0	0	0	0	0	0	0	0	0	0	0	0	0	0	0	0	0	0	0	0	0	0	0	0	0	0	0	0	0	0	0	0	0	0	0	0	0	0	0
1776	0	0	0	0	0	0	0	0	0	0	0	0	0	0	0	0	0	0	0	0	0	0	0	0	0	0	0	0	0	0	0	0	0	0	0	0	0	0	0	0	0	1	0	0	0	0	0	0	0
1403	0	0	0	0	0	0	0	0	0	0	0	0	0	0	0	0	0	0	0	0	0	0	0	0	0	0	0	0	0	0	0	0	0	0	0	0	0	0	0	0	0	0	0	0	0	0	0	0	0
2186	0	0	0	0	0	0	0	0	0	0	0	0	0	0	0	0	0	0	0	0	0	0	0	0	0	0	0	0	831	0	0	0	0	0	0	0	0	0	0	0	0	0	0	0	0	0	0	0	0
2275	0	0	0	0	0	0	0	0	0	0	0	0	0	0	0	0	0	0	0	0	0	0	0	0	0	0	0	0	0	0	0	0	0	0	0	0	0	0	0	0	0	0	0	0	0	0	0	0	0
1043	0	0	0	0	0	0	0	0	0	0	0	0	0	0	0	0	0	0	0	0	0	0	0	0	0	0	0	0	0	0	0	0	0	0	0	0	0	0	0	0	0	0	0	0	0	0	0	0	0
2547	0	0	0	0	0	0	0	0	0	0	0	0	0	0	0	0	0	0	0	0	0	0	0	0	0	0	0	0	0	0	0	0	0	0	0	0	0	0	0	0	0	0	0	0	0	0	0	0	0
2379	0	0	0	0	0	0	0	0	0	0	0	0	0	0	0	0	0	0	0	0	0	0	0	0	0	0	0	0	0	0	0	0	0	0	0	0	0	0	0	0	0	0	0	0	0	0	0	0	0
2635	0	0	0	0	0	0	0	0	0	0	0	0	0	0	0	0	0	0	0	0	0	0	0	0	0	0	0	0	0	0	0	0	0	0	0	0	0	0	0	0	0	0	0	0	0	0	0	0	0
2002	0	0	0	0	0	0	0	0	0	0	0	0	0	0	0	0	0	0	0	0	0	0	0	0	0	0	0	0	0	0	0	0	2	0	0	0	0	0	0	0	0	0	0	0	0	0	0	0	0
1893	0	0	0	0	0	0	0	0	0	0	0	0	0	0	0	0	0	0	0	0	0	0	0	0	0	0	0	0	0	0	0	0	0	0	0	0	0	0	0	0	0	0	0	0	0	0	0	0	0
2185	0	0	0	0	0	0	0	0	0	0	0	0	0	0	0	0	0	0	0	0	0	0	0	0	0	0	0	0	0	0	0	0	0	0	0	0	0	0	0	0	0	0	0	0	0	0	0	0	0
2409	0	0	0	0	0	0	0	0	0	0	0	0	0	0	0	0	0	0	0	0	0	0	0	0	0	0	0	0	0	0	0	0	0	0	0	0	0	142	0	0	0	0	0	0	0	0	0	0	0
2503	0	0	0	0	0	0	0	0	0	0	0	0	0	0	0	0	0	0	0	0	0	0	0	0	0	0	0	0	0	0	0	0	0	0	0	0	0	0	0	0	0	0	0	0	0	0	0	0	0
2084	0	0	0	0	0	0	0	0	0	0	0	0	0	0	0	0	0	0	0	0	0	0	0	0	0	0	0	0	0	0	0	0	0	0	0	0	0	0	0	0	0	0	0	0	0	0	0	0	0
2122	0	0	0	0	0	0	0	0	0	0	0	0	0	0	0	0	0	0	0	0	0	0	0	0	0	0	0	0	0	0	0	0	0	0	0	0	0	0	0	0	0	0	0	0	0	0	0	0	0
2456	0	0	0	0	0	0	0	0	0	0	0	0	0	0	0	0	0	0	0	0	0	0	0	0	0	0	0	0	0	0	0	0	0	0	0	0	0	0	0	0	0	0	0	0	0	0	0	0	0
2458	0	0	0	0	0	0	0	0	0	0	0	0	0	0	0	0	0	0	0	0	0	0	0	0	0	0	0	0	0	0	0	0	0	0	0	0	0	0	0	0	0	0	0	0	0	0	0	0	0
2571	0	0	0	0	0	0	0	0	0	0	0	0	0	0	0	0	0	0	0	0	0	0	0	0	0	0	0	0	0	0	0	0	0	0	0	0	0	0	0	0	0	0	0	0	0	0	0	0	0
2443	0	0	0	0	0	0	0	0	0	0	0	0	0	0	0	0	0	0	0	0	0	0	0	0	0	0	0	0	0	0	0	0	0	0	0	0	0	0	0	0	0	0	0	0	0	0	0	0	0
1768	0	0	0	0	0	0	0	0	0	0	0	0	0	0	0	0	0	0	0	0	0	0	0	0	0	0	0	0	0	0	0	0	0	0	0	0	0	0	0	0	0	0	0	0	0	0	0	0	0
2410	0	0	0	0	0	0	0	0	0	0	0	0	0	0	0	0	0	0	0	0	0	0	0	0	0	0	0	0	0	0	0	0	0	0	0	0	0	0	0	0	0	0	0	0	0	0	0	0	0
1939	0	0	0	0	0	0	0	0	0	0	0	0	0	0	0	0	0	0	0	0	0	0	0	0	0	0	0	0	0	0	0	0	0	0	0	0	0	0	0	0	0	0	0	0	0	0	0	0	0
1191	0	0	0	0	0	0	0	0	0	0	0	0	0	0	0	0	0	0	0	0	0	0	0	0	0	0	0	0	0	0	0	0	0	0	0	0	0	0	0	0	0	0	20	0	0	0	0	0	0
2769	0	0	0	0	0	0	0	0	0	0	0	0	0	0	0	0	0	0	0	0	0	0	0	0	0	0	0	0	0	0	0	0	0	0	0	0	0	0	0	0	0	0	0	0	0	0	0	0	0
2044	0	0	0	0	0	0	0	0	0	0	0	0	0	0	0	0	0	0	0	0	0	0	0	0	0	0	0	0	0	0	0	0	0	0	0	0	0	0	0	0	0	0	0	0	0	0	0	0	0
2197	0	0	0	0	0	0	0	0	0	0	0	0	0	0	0	0	0	0	0	0	0	0	0	0	0	0	0	0	0	0	0	0	0	0	0	0	0	0	0	0	0	0	0	0	0	0	0	0	0
2076	0	0	0	0	0	0	0	0	0	0	0	0	0	0	0	0	0	0	0	0	0	0	0	0	0	0	0	0	0	0	0	0	0	0	0	0	0	0	0	0	0	0	0	0	0	0	0	0	0
3411	0	0	0	0	0	0	0	0	0	0	0	0	0	0	0	0	0	0	0	0	0	0	0	0	0	0	0	0	0	0	0	0	0	0	0	0	0	0	0	0	811	0	0	0	0	0	0	0	0
2486	0	0	0	0	0	0	0	0	0	0	0	0	0	0	0	0	0	0	0	0	0	0	0	0	0	0	0	0	0	0	0	0	0	0	0	0	0	0	0	0	0	0	0	0	0	0	0	0	0
2389	0	0	0	0	0	0	0	0	0	0	0	0	0	0	0	0	0	0	0	0	0	0	0	0	0	1	0	0	0	0	0	0	0	0	0	0	0	0	0	0	0	0	0	0	0	0	0	0	0
2266	0	0	0	0	0	0	0	0	0	0	0	0	0	0	0	0	0	0	0	0	0	0	0	0	0	0	0	0	0	0	0	0	0	0	0	0	0	0	0	0	0	0	0	0	0	0	0	0	0
2904	0	0	0	0	0	0	0	0	0	0	0	0	0	0	0	0	0	0	0	0	0	0	0	0	0	0	0	0	0	0	0	0	0	217	0	0	0	0	0	0	0	0	0	0	0	0	0	0	0
2351	0	0	0	0	0	0	0	0	0	0	0	0	0	0	0	0	0	0	0	0	0	0	0	0	0	0	0	0	0	0	0	0	0	0	0	0	0	0	0	0	0	0	0	0	0	0	0	0	0
2750	0	0	0	0	0	0	0	0	0	0	648	0	1	0	0	0	0	0	0	0	0	0	0	0	0	0	0	0	0	0	0	0	0	0	0	0	0	0	0	0	0	0	0	0	0	0	0	0	0
2170	0	0	0	0	0	0	0	0	0	0	0	0	0	0	0	0	0	0	0	0	0	0	0	0	0	0	0	0	0	0	0	0	0	0	0	0	0	0	0	0	0	0	0	0	0	0	0	0	0
2309	0	0	0	0	0	0	0	0	0	0	0	0	0	0	0	0	0	0	0	0	0	0	0	0	0	0	0	0	0	0	0	0	0	0	0	0	0	0	0	0	0	0	0	0	0	0	0	0	0
2513	0	0	0	0	0	0	0	0	0	0	0	0	0	0	0	0	0	0	0	0	0	0	0	0	0	0	0	0	0	0	0	0	0	0	0	0	0	0	0	0	0	0	0	0	0	0	0	0	0
2338	0	0	0	0	0	0	0	0	0	0	0	0	0	0	0	0	0	0	0	0	0	0	0	0	0	0	0	0	0	0	0	0	0	0	0	0	0	0	0	0	0	0	0	0	0	0	0	0	0
2581	0	0	0	0	0	0	0	0	0	0	0	0	0	0	0	0	0	0	0	0	0	0	0	0	0	0	0	0	0	0	0	0	0	0	0	0	0	0	0	0	0	0	0	0	0	0	0	0	0
2641	0	0	0	0	0	0	0	0	0	0	0	0	0	0	0	0	0	0	0	0	0	0	0	0	0	0	0	0	0	0	0	0	0	0	0	0	0	0	0	0	0	0	0	0	0	0	0	0	0
2563	0	0	0	0	0	0	0	0	0	0	0	0	0	0	0	0	0	0	0	0	0	0	0	0	0	0	0	0	0	0	0	0	0	0	0	0	0	0	0	0	0	0	0	0	0	0	0	0	0
2167	0	0	0	0	0	0	0	0	0	0	0	0	0	0	0	0	0	0	0	0	0	0	0	0	0	0	0	0	0	0	0	0	0	0	0	0	0	0	0	0	0	0	0	0	0	0	0	0	0
2314	0	0	0	0	0	0	0	0	0	0	0	0	0	0	0	0	0	0	0	0	0	0	0	0	0	0	0	0	0	0	0	0	0	0	0	0	0	0	0	0	0	0	0	0	0	0	0	0	0
2348	0	0	0	0	0	0	0	0	0	0	0	0	0	0	0	0	0	0	0	0	0	0	0	0	0	0	0	0	0	0	0	0	0	0	0	0	0	0	0	0	0	0	0	0	0	0	0	0	0
1051	0	0	0	0	0	0	0	0	0	0	0	0	0	0	0	0	0	0	0	0	0	0	0	0	0	0	0	0	0	0	0	0	0	0	0	0	0	0	0	0	0	0	0	0	0	0	0	0	0
2736	0	0	0	0	0	0	0	0	0	0	0	0	0	0	0	0	0	0	0	0	0	0	0	0	0	0	0	0	0	0	0	0	0	0	0	0	0	0	0	0	0	0	0	0	0	0	0	0	0
2289	0	0	0	0	0	0	0	0	0	0	0	0	0	0	0	0	0	0	0	0	0	0	0	0	0	0	0	0	0	0	0	0	0	0	0	0	0	0	0	0	0	0	0	0	0	0	0	0	0
2573	0	0	0	0	0	0	0	0	0	0	0	0	0	0	0	0	0	0	0	0	0	0	0	0	0	0	0	0	0	0	0	0	0	0	0	0	0	0	0	0	0	0	0	0	0	0	0	0	0
2256	0	0	0	0	0	0	0	0	0	0	0	0	0	0	0	0	0	0	0	0	0	0	0	0	0	0	0	0	0	0	0	0	0	0	0	0	0	0	0	0	0	0	0	0	0	0	0	0	0
2540	0	0	0	0	0	0	0	0	0	0	0	0	0	0	0	0	0	0	0	0	0	0	0	0	0	0	0	0	0	0	0	0	0	0	0	0	0	0	0	0	0	0	0	0	0	0	0	0	0
2490	0	0	0	0	0	0	0	0	0	0	0	0	0	0	0	0	0	0	0	0	0	0	0	1	0	36	0	0	0	0	0	0	0	0	0	0	0	0	0	0	0	0	0	0	0	0	0	0	0
2300	0	0	0	0	0	0	0	0	0	0	0	0	0	0	0	0	0	0	0	0	0	0	0	0	0	0	0	0	0	0	0	0	0	0	0	0	0	0	0	0	0	0	0	0	0	0	0	0	0
2729	0	0	0	0	0	0	0	0	0	0	0	0	0	0	0	0	0	0	0	0	0	0	0	0	0	0	0	0	0	0	0	0	0	0	0	0	0	0	0	0	0	0	0	0	0	0	0	0	0
1716	0	0	0	0	0	0	0	0	0	0	0	75	0	0	0	0	0	0	0	0	0	6	0	0	0	0	0	0	0	0	0	0	0	0	0	0	0	0	0	0	0	1	0	0	0	0	0	0	0
1368	0	0	0	0	0	0	0	0	0	0	0	0	0	0	0	0	0	0	0	0	0	0	0	0	0	0	0	0	0	0	0	0	0	0	0	0	0	0	0	0	0	170	0	0	0	0	0	0	0
2522	0	0	0	0	0	0	0	0	0	0	0	0	0	0	0	0	0	0	0	0	0	0	0	755	0	12	0	0	0	0	0	0	0	0	0	0	0	0	0	0	0	0	0	0	0	0	0	0	0
2507	0	0	0	0	0	0	0	0	0	0	0	0	0	0	0	0	0	0	0	0	0	0	0	0	0	0	0	0	0	0	0	0	0	0	0	0	0	0	0	0	0	0	0	0	0	0	0	0	0
2620	0	0	0	0	0	0	0	0	0	0	0	0	0	0	0	0	0	0	0	0	0	0	0	0	0	0	0	0	0	0	0	0	0	0	0	0	0	0	0	0	0	0	0	0	0	0	0	0	0
2436	0	0	0	0	0	0	0	0	0	0	0	0	0	0	0	0	0	0	0	0	0	0	0	0	0	0	0	0	0	0	0	0	0	0	0	0	0	0	0	0	0	0	0	0	0	0	0	0	0
2333	0	0	0	0	0	0	0	0	0	0	0	0	0	0	0	0	0	0	0	0	0	0	0	0	0	0	0	0	0	0	0	0	0	0	0	0	0	0	0	0	0	0	0	0	0	0	0	0	0
2879	0	0	0	0	0	0	0	0	0	0	0	0	766	0	0	0	0	0	0	0	0	0	0	0	0	0	0	0	0	0	0	0	0	0	0	0	0	0	0	0	0	0	0	0	0	0	0	0	0
2717	0	0	0	0	0	0	0	0	0	0	0	0	0	0	0	0	0	0	0	0	0	0	0	0	0	0	0	0	0	0	0	0	0	0	0	0	0	0	0	0	705	0	0	0	0	0	0	0	0
1879	0	0	0	0	0	0	0	0	0	0	0	0	0	0	0	0	0	0	0	0	0	0	0	0	0	0	0	0	0	0	0	0	0	0	0	0	0	0	0	0	0	0	0	0	0	0	0	0	0
2492	0	0	0	0	0	0	0	0	0	0	0	0	0	0	0	0	0	0	0	0	0	0	0	0	0	0	0	0	0	0	0	0	0	0	0	0	0	0	0	0	0	0	0	0	0	0	0	0	0
10906	0	2	0	0	0	0	0	2	2	0	0	0	0	0	0	0	0	38	0	0	0	16	0	0	0	0	0	0	0	0	38	0	0	0	0	3	0	11	0	0	6	30	0	0	0	0	0	0	17
2344	0	0	0	0	0	0	0	0	0	0	0	0	0	0	0	0	0	0	0	0	0	0	0	760	0	0	0	0	0	0	0	0	0	0	0	0	0	0	0	0	0	0	0	0	0	0	0	0	0
2508	0	0	0	0	0	0	0	0	0	0	0	0	0	0	0	0	0	0	0	0	0	0	0	0	0	0	0	0	0	0	0	0	0	0	0	0	0	0	0	0	0	0	0	0	0	0	0	0	0
2439	0	0	0	0	0	0	0	0	0	0	0	0	0	0	0	0	0	0	0	0	0	0	0	0	0	0	0	0	0	0	1	0	0	0	0	0	0	0	0	0	0	0	0	0	0	0	0	0	0
2526	0	0	0	0	0	0	0	0	0	0	0	0	0	0	0	0	0	0	0	0	0	0	0	0	0	0	0	0	0	0	0	0	0	0	0	0	0	0	0	0	0	0	0	0	0	0	0	0	0
2472	0	0	0	0	0	0	0	0	0	0	0	0	0	0	0	0	0	0	0	0	0	0	0	0	0	0	0	0	0	0	0	0	0	0	0	0	0	0	0	0	0	0	0	0	0	0	0	0	0
2286	0	0	0	0	0	0	0	0	0	0	0	0	0	0	0	0	0	0	0	0	0	0	0	0	0	0	0	0	0	0	0	0	0	0	0	0	0	0	0	0	0	0	0	0	0	0	0	0	0
2579	0	0	0	0	0	0	0	0	0	0	0	0	0	0	0	0	0	0	0	0	0	0	0	0	0	0	0	0	0	0	0	0	0	0	0	0	0	0	0	0	0	0	0	0	0	0	0	0	0
2204	0	0	0	0	0	0	0	0	0	0	0	0	0	0	0	0	0	0	0	0	0	0	0	0	0	0	0	0	0	0	0	0	0	0	0	0	0	0	0	0	0	0	0	0	0	0	0	0	0
2724	0	0	0	0	0	0	0	0	0	0	0	0	0	0	0	0	0	0	0	0	0	0	0	0	0	0	0	0	0	0	0	0	0	0	0	0	0	0	0	0	0	0	0	0	0	0	0	0	0
2551	0	0	0	0	0	0	0	0	0	0	0	0	0	0	0	0	0	0	0	0	0	0	0	0	0	0	0	0	0	0	0	0	0	0	0	0	0	0	0	0	0	0	0	0	0	0	0	0	0
2354	0	0	0	0	0	0	0	0	0	0	0	0	0	0	0	0	0	0	0	0	0	0	0	0	0	0	0	0	0	0	0	0	0	0	0	0	0	0	0	0	0	0	0	0	0	0	0	113	0
1855	0	0	0	0	0	0	0	0	0	0	0	0	0	0	0	0	0	0	0	0	0	0	0	0	0	0	0	0	0	0	0	0	0	0	0	0	0	0	0	1	0	0	0	0	0	0	0	0	0
2449	0	0	0	0	0	0	0	0	0	0	0	0	0	0	0	0	0	0	0	0	0	0	0	0	0	0	0	0	0	0	0	0	0	0	0	0	0	0	0	0	0	0	0	0	0	0	0	0	0
2577	0	0	0	0	0	0	0	0	0	0	0	0	0	0	0	0	0	0	0	0	0	0	0	0	0	0	0	0	0	0	0	0	0	0	0	0	0	0	0	0	0	0	0	0	0	0	0	0	0
2714	0	0	0	0	0	0	0	0	0	0	0	0	0	0	0	0	0	0	0	0	0	0	0	0	0	0	0	0	0	0	0	0	0	0	0	0	0	0	0	0	0	0	0	0	0	0	0	0	0
2757	0	0	0	0	0	0	0	0	0	0	0	0	0	0	0	0	0	0	0	0	0	0	0	0	0	0	0	0	0	0	0	0	0	0	0	0	0	0	0	0	0	0	0	0	0	0	0	0	0
2825	0	0	0	0	0	0	0	0	0	0	0	0	0	0	0	0	0	0	0	0	0	0	0	0	0	0	0	0	0	0	0	0	0	0	0	0	0	0	0	0	0	0	0	0	0	0	0	0	0
2652	0	0	0	0	0	0	0	0	0	0	0	0	0	0	0	0	0	0	0	0	0	0	0	0	0	0	0	0	0	0	0	32	0	0	0	0	0	0	0	0	0	0	0	0	0	0	0	0	0
2303	0	0	0	0	0	0	0	0	0	0	0	0	0	0	0	0	0	0	0	0	0	0	0	0	0	0	0	0	0	0	0	0	0	0	0	0	0	0	0	0	0	0	0	0	0	0	0	0	0
1222	0	0	0	0	0	0	0	0	0	0	0	0	0	0	0	0	0	0	0	0	0	0	0	0	0	0	0	0	0	0	0	0	0	0	0	0	0	0	0	0	0	0	0	0	0	0	0	0	0
2396	0	0	0	0	0	0	0	0	0	0	0	0	0	0	0	0	0	0	0	0	0	0	0	0	0	0	0	0	0	0	0	0	0	0	0	0	0	0	0	0	0	0	0	0	0	0	0	0	0
1858	0	0	0	0	0	0	0	0	0	0	0	0	0	0	0	0	0	0	0	0	0	0	0	0	0	0	0	0	0	0	0	0	0	0	0	0	0	0	0	0	0	0	0	0	0	0	0	0	0
684	0	0	0	0	0	0	0	0	0	0	0	0	0	0	0	0	0	0	0	0	0	0	0	0	0	0	0	0	0	0	0	0	0	0	0	0	0	0	0	0	0	0	0	0	0	0	0	0	0
2477	0	0	0	0	0	0	0	0	0	0	0	0	0	0	0	0	0	0	0	0	0	0	0	0	0	0	0	0	0	0	0	741	0	0	0	0	0	0	0	0	0	0	0	0	0	0	0	0	0
928	0	0	0	0	0	0	0	0	0	0	0	0	0	0	0	0	0	0	0	0	0	0	0	0	0	0	0	0	0	0	0	0	0	0	0	0	0	0	0	0	0	0	0	0	0	0	0	0	0
2320	0	0	0	0	0	0	0	0	0	0	0	0	0	0	0	0	0	0	0	0	0	0	0	0	0	0	0	0	0	0	0	0	0	0	0	0	0	0	0	0	0	0	0	0	0	0	0	0	0
2994	0	0	0	0	0	0	0	0	0	0	0	0	0	0	0	0	0	0	0	0	1	0	0	0	0	0	0	0	0	0	0	0	0	0	0	0	0	0	0	0	0	0	0	0	0	0	0	0	0
2552	0	0	0	0	0	0	0	0	0	0	0	0	0	0	0	0	0	0	0	0	0	0	0	0	0	0	0	0	0	0	0	0	0	0	0	0	0	0	0	0	0	0	0	0	0	0	0	0	0
2306	0	0	0	0	0	0	0	0	0	0	0	0	0	0	0	0	0	0	0	0	0	0	0	0	0	0	0	0	0	0	0	0	0	0	0	0	0	0	0	0	0	0	0	0	0	0	0	0	0
2609	0	0	0	0	0	0	0	0	0	0	0	0	0	0	0	0	0	0	0	0	0	0	0	0	0	0	0	0	0	0	0	0	0	0	0	0	0	0	0	0	0	0	0	0	0	0	0	0	0
2873	0	0	0	0	0	0	0	0	0	0	0	0	0	0	0	0	0	0	0	0	0	0	0	0	0	0	0	0	0	0	0	0	0	0	0	0	0	0	0	0	0	0	0	0	0	0	0	0	0
2598	0	0	0	0	0	0	0	0	0	0	0	0	0	0	0	0	0	0	0	0	0	0	0	0	0	0	0	0	0	0	0	0	0	0	0	0	0	0	0	0	0	0	0	0	0	0	0	0	0
2613	0	0	0	0	0	0	0	0	0	0	0	0	0	0	0	0	0	0	0	0	0	0	0	0	0	0	0	0	0	0	0	0	0	0	0	0	0	0	0	0	0	0	0	0	0	0	0	0	0
710	0	0	0	0	0	1	0	0	0	0	0	0	0	0	0	0	0	0	0	0	126	13	101	0	0	0	0	0	0	0	0	0	0	0	0	0	0	0	0	0	0	0	0	0	0	0	0	0	0
890	0	0	0	0	0	0	0	0	0	0	0	0	0	0	0	0	0	0	0	0	0	0	0	0	0	0	0	0	0	0	0	0	0	0	0	0	0	0	0	0	0	0	0	0	0	0	0	0	0
2595	0	0	0	0	0	0	0	0	0	0	0	0	0	0	0	0	0	0	0	0	0	0	0	0	0	0	0	0	0	0	0	0	0	0	0	0	0	0	0	0	0	0	0	0	0	0	723	0	0
2572	0	0	0	0	0	0	0	0	0	0	0	0	0	0	0	0	0	0	0	0	0	0	0	0	0	0	0	0	0	0	0	0	0	0	0	0	0	0	0	0	722	0	0	0	0	0	0	0	0
2539	0	0	0	0	0	0	0	0	0	0	0	0	0	0	0	0	0	0	0	0	0	0	0	0	0	0	0	0	0	0	0	0	0	0	0	0	0	0	0	0	0	0	0	0	0	0	0	0	0
2832	0	0	0	0	0	0	0	0	0	0	0	0	0	0	0	0	0	0	0	0	0	0	0	5	0	708	0	0	0	0	0	0	0	0	0	0	0	0	0	0	0	0	0	0	0	0	0	0	0
640	0	0	0	0	0	0	0	0	0	0	0	0	0	0	0	0	0	0	0	0	0	0	0	0	0	0	0	0	0	0	0	0	0	0	0	0	0	0	0	0	0	0	0	0	0	0	0	0	0
2329	0	0	0	0	0	0	0	0	0	0	0	0	0	0	0	0	0	0	0	0	0	0	0	0	0	0	0	0	0	0	0	0	0	0	0	0	0	0	0	0	0	0	0	0	0	0	0	0	0
2469	0	0	0	0	0	0	0	0	0	0	0	0	0	0	0	0	0	0	0	0	0	0	0	0	0	1	0	0	0	0	0	0	0	0	0	0	0	0	0	0	0	0	0	0	0	0	0	0	0
2820	0	0	0	0	0	0	0	0	0	0	0	0	0	0	0	0	0	0	0	0	0	0	0	0	0	715	0	0	0	0	0	0	0	0	0	0	0	0	0	0	0	0	0	0	0	0	0	0	0
1888	0	0	0	0	0	0	0	0	0	0	0	0	0	0	0	0	0	0	0	0	0	0	0	0	0	0	0	0	0	0	0	0	0	0	0	0	0	0	0	0	106	0	0	0	0	0	0	0	1
2234	0	0	0	0	0	0	0	0	0	0	0	0	0	0	0	0	0	0	0	0	0	0	0	0	0	0	0	0	0	0	0	0	0	0	0	0	0	0	0	0	0	0	0	0	0	0	0	0	0
2304	0	0	0	0	0	0	0	0	0	0	0	0	0	0	0	0	0	0	0	0	0	0	0	0	0	0	0	0	0	0	0	0	0	0	0	0	0	0	0	0	0	0	0	0	0	0	0	0	0
2646	0	0	0	0	0	0	0	0	0	0	0	0	0	0	0	0	0	0	0	0	0	0	0	0	0	0	0	0	0	0	0	0	0	0	0	0	0	0	0	0	0	0	0	0	0	0	0	0	0
2425	0	0	0	0	0	0	0	0	0	0	0	0	0	0	0	0	0	0	0	0	0	0	0	0	0	0	0	0	0	0	0	0	0	0	0	0	0	0	0	0	0	0	0	0	0	0	0	0	0
2872	0	0	0	0	0	0	0	0	0	0	0	0	0	0	0	0	0	0	0	0	0	0	0	0	0	0	0	0	0	0	0	0	0	0	0	0	0	0	0	0	0	0	0	0	0	0	0	0	0
3060	0	0	0	0	0	0	0	0	0	0	0	0	0	0	0	0	0	0	0	0	0	0	0	0	0	0	0	0	0	0	0	0	0	0	0	0	0	0	0	0	0	0	0	0	0	0	0	0	0
2322	0	0	0	0	0	0	0	0	0	0	0	0	0	0	0	0	0	0	0	0	0	0	0	0	0	0	0	0	0	0	0	0	0	0	0	0	0	0	0	0	0	0	0	0	0	0	0	0	0
1704	0	0	0	0	0	0	0	0	0	0	0	0	0	0	0	0	0	0	0	0	0	0	0	0	0	0	0	0	0	0	1	0	0	0	0	0	0	0	0	0	0	0	0	0	0	0	0	0	0
2538	0	0	0	0	0	0	0	0	0	0	0	0	0	0	0	0	0	0	0	0	0	0	0	0	0	0	0	0	0	0	0	0	0	0	0	0	0	0	0	0	0	0	0	0	0	0	0	0	0
2628	0	0	0	0	0	0	0	0	0	0	0	0	0	0	0	0	0	0	0	0	0	0	0	0	0	0	0	0	0	0	0	0	0	0	0	0	0	0	0	0	0	0	0	0	0	0	0	0	0
1288	0	0	0	0	0	0	0	0	0	0	0	0	0	0	0	0	0	0	0	0	0	0	0	0	0	0	0	0	0	0	0	0	0	0	0	0	0	0	0	0	0	0	0	0	0	0	0	0	0
2860	0	0	0	0	0	0	0	0	0	0	0	0	0	0	0	0	0	0	0	0	0	0	0	0	0	0	0	0	0	0	0	0	0	0	0	0	0	0	0	0	0	0	0	0	0	0	0	0	0
2718	0	0	0	0	0	0	0	0	0	0	0	0	0	0	0	0	0	0	0	0	0	0	0	0	0	0	0	0	0	0	0	0	0	0	0	0	0	0	0	0	0	0	0	0	0	0	0	0	0
2474	0	0	0	0	0	0	0	0	0	0	0	0	0	0	0	0	0	0	0	0	0	0	0	0	0	0	0	0	0	0	0	0	0	0	0	0	0	0	0	0	0	0	0	0	0	0	0	0	0
2664	0	0	0	0	0	0	0	0	1	0	0	0	0	0	0	0	0	0	0	0	0	0	0	0	0	0	0	0	0	0	0	0	0	0	0	0	0	0	0	0	0	0	0	0	0	0	0	0	0
2827	0	0	0	0	0	0	0	0	0	0	0	0	0	0	0	0	0	0	0	0	0	0	0	0	0	704	0	0	0	0	0	0	0	0	0	0	0	0	0	0	0	0	0	0	0	0	0	0	0
2417	0	0	0	0	0	0	0	0	0	0	0	0	0	0	0	0	0	0	0	0	0	0	0	0	0	0	0	0	340	0	0	0	0	0	0	0	0	0	0	0	0	0	0	0	0	0	0	0	0
2468	0	0	0	0	0	0	0	0	0	0	0	0	0	0	0	0	0	0	0	0	0	0	0	0	0	0	0	0	0	0	0	0	0	0	0	0	0	0	0	0	0	0	0	0	0	0	0	0	0
2798	0	0	0	0	0	0	0	0	0	0	0	0	0	0	0	0	0	0	0	0	0	0	0	0	0	0	0	0	0	0	0	0	0	0	0	0	0	0	0	0	0	0	0	0	0	0	0	0	0
2858	0	0	0	0	0	0	0	0	0	0	0	0	0	0	0	0	0	0	0	0	0	0	0	0	0	0	0	0	0	0	0	0	0	0	0	0	0	0	0	0	0	0	0	0	0	0	0	0	0
2698	0	0	0	0	0	0	0	0	0	0	0	0	0	0	0	0	0	0	0	0	0	0	0	0	0	0	0	0	0	0	0	0	0	0	0	0	0	0	0	0	0	0	0	0	0	0	0	0	0
4709	0	0	0	0	0	0	0	0	0	0	0	0	0	0	58	1	0	0	0	0	0	0	0	0	0	0	0	0	0	0	0	0	0	0	0	0	0	0	0	0	0	0	0	7	3	9	0	0	0
2665	0	0	0	0	0	0	0	0	0	0	0	0	0	0	0	0	0	0	0	0	0	0	0	209	0	0	0	0	0	0	0	0	0	0	0	0	0	0	0	0	0	0	0	0	0	0	0	0	0
2327	0	0	0	0	0	0	0	0	0	0	0	0	0	0	0	0	0	0	0	0	0	0	0	0	0	0	0	0	0	0	0	0	0	0	0	0	0	0	0	0	0	0	0	0	0	0	0	0	0
2487	0	0	0	0	0	0	0	0	0	0	0	0	0	0	0	0	0	0	0	0	0	0	0	0	0	0	0	0	0	0	0	0	0	0	0	0	0	0	0	0	0	0	0	0	0	0	0	0	0
2535	0	0	0	0	0	0	0	0	0	0	0	0	0	0	0	0	0	0	0	0	0	0	0	0	0	0	0	0	688	0	0	0	0	0	0	0	0	0	0	0	0	0	0	0	0	0	0	0	0
3043	0	0	0	0	0	0	0	0	0	0	0	0	0	0	0	0	0	0	0	0	0	0	0	0	0	0	0	0	0	0	0	0	0	0	0	0	0	0	0	0	0	0	0	0	0	0	0	0	0
2687	0	0	0	0	0	0	0	0	0	0	0	0	0	0	0	0	0	0	0	0	0	0	0	0	0	0	0	0	0	0	0	0	0	0	0	0	0	0	0	0	0	0	0	0	0	0	0	0	0
2713	0	0	0	0	0	0	0	0	0	0	0	0	0	0	0	0	0	0	0	0	0	0	0	0	0	0	0	0	0	0	0	0	0	0	0	0	0	0	0	0	0	0	0	0	0	0	0	0	0
2544	0	0	0	0	0	0	0	0	0	0	0	0	0	0	0	0	0	0	0	0	0	0	0	0	0	0	0	0	0	0	0	0	0	0	0	0	0	0	0	0	0	0	0	0	0	0	0	0	0
2985	0	0	0	0	0	0	0	0	0	0	0	0	0	0	0	0	0	0	0	0	0	0	0	0	0	0	0	0	0	0	0	0	0	0	0	0	0	0	0	0	0	0	0	0	0	0	0	0	0
2528	0	0	0	0	0	0	0	0	0	0	0	0	0	0	0	0	0	0	0	0	0	0	0	0	0	0	0	0	0	0	0	0	0	0	0	0	0	0	0	0	0	0	0	0	0	0	0	0	0
2411	0	0	0	0	0	0	0	0	0	0	0	0	0	0	0	0	0	0	0	0	0	0	0	0	0	0	0	0	0	0	0	0	0	0	0	0	0	0	0	0	0	0	0	0	0	0	0	0	0
177	0	0	0	0	0	0	0	0	0	0	0	0	0	0	0	0	0	0	0	0	0	0	0	0	0	0	1	0	0	0	0	0	0	0	0	0	0	0	0	0	0	0	0	0	0	0	0	0	0
2674	0	0	0	0	0	0	0	0	0	0	0	0	0	0	0	0	0	0	0	0	0	0	0	0	0	0	0	0	0	0	0	0	0	0	0	0	0	0	0	0	0	0	0	0	0	0	0	0	0
505	0	0	0	0	0	0	0	0	0	0	0	0	0	0	0	0	0	0	0	0	0	0	0	0	0	0	0	0	0	0	0	0	0	0	0	0	0	0	0	0	0	0	0	0	0	0	0	0	0
2788	0	0	0	0	0	0	0	0	0	0	0	0	0	0	0	0	0	0	0	0	0	0	0	0	0	0	0	0	0	0	0	0	0	0	0	0	0	0	0	0	0	0	0	0	0	0	0	0	0
2813	0	0	0	0	0	0	0	0	0	0	0	0	0	0	0	0	0	0	0	0	0	0	0	0	0	0	0	0	0	0	0	0	0	0	0	0	0	0	0	0	0	0	0	0	0	0	0	0	0
2824	0	0	0	0	0	0	0	0	0	0	0	0	0	0	0	0	0	0	0	0	0	0	0	0	0	0	0	0	0	0	0	0	0	0	0	0	0	0	0	0	0	0	0	0	0	0	0	0	0
3023	0	0	0	0	0	0	0	0	0	0	0	0	0	0	0	0	0	0	0	0	0	0	0	0	0	0	0	0	0	0	0	0	0	0	0	0	0	0	0	0	0	0	0	0	0	0	0	0	0
2863	0	0	0	0	0	0	0	0	0	0	0	0	0	0	0	0	0	0	0	0	0	0	0	0	0	0	0	0	0	0	0	0	0	0	0	0	0	0	0	0	0	0	0	0	0	0	0	0	0
2368	0	0	0	0	0	0	0	0	0	0	0	0	0	0	0	0	0	0	0	0	0	0	0	0	0	0	0	0	0	0	0	0	0	0	0	0	0	0	0	0	0	0	0	0	0	0	0	0	0
2774	0	0	0	0	0	0	0	0	0	0	0	0	0	0	0	0	0	0	0	0	0	0	0	0	0	0	0	0	0	0	0	0	0	0	0	0	0	0	0	0	0	0	0	0	0	0	0	0	0
151	0	0	0	0	0	0	0	0	0	0	0	0	0	0	0	0	0	0	0	0	4	0	0	0	0	0	0	0	0	0	0	0	0	0	0	0	0	0	0	0	0	0	0	0	0	0	0	0	0
2725	0	0	0	0	0	0	0	0	0	0	0	0	0	0	0	0	0	0	0	0	0	0	0	0	0	0	0	0	0	0	0	0	0	0	0	0	0	0	0	0	0	0	0	0	0	0	0	0	0
2301	0	0	0	0	0	0	0	0	0	0	0	0	0	0	0	0	0	0	0	0	0	0	0	0	0	0	0	0	0	0	0	0	0	0	0	0	0	0	0	0	0	0	0	0	0	0	0	0	0
2655	0	0	0	0	0	0	0	0	0	0	0	0	0	0	0	0	0	0	0	0	0	0	0	0	0	0	0	0	0	0	0	0	0	0	0	0	0	0	0	0	0	0	0	0	0	0	0	0	0
2800	0	0	0	0	0	0	0	0	0	0	0	0	0	0	0	0	0	0	0	0	0	0	0	0	0	0	0	0	0	0	0	0	0	0	0	0	0	0	0	0	0	0	0	0	0	0	0	0	0
16046	0	0	0	0	0	0	0	6	0	0	0	0	3	0	0	0	0	40	0	0	0	1	0	0	0	0	0	0	0	0	12	0	0	0	0	4	0	21	0	0	3	5	0	0	0	0	0	0	15
3081	0	0	0	0	0	0	0	0	0	0	0	0	0	0	0	0	0	0	0	0	0	0	0	0	0	0	0	0	0	0	0	0	0	0	0	0	0	0	0	0	0	0	0	0	0	0	0	0	0
176	0	0	0	0	0	0	0	0	0	0	0	0	0	0	0	0	0	0	0	0	0	0	0	0	0	0	0	0	0	0	0	0	0	0	0	0	0	0	0	0	0	0	0	0	0	0	0	0	0
2818	0	1	0	0	0	0	0	0	0	0	0	0	0	0	0	0	0	0	0	0	0	0	0	0	0	0	0	0	0	0	0	0	0	0	0	0	0	0	0	0	0	0	0	0	0	0	0	0	0
2666	0	0	0	0	0	0	0	0	0	0	0	0	0	0	0	0	0	0	0	0	0	0	0	0	0	0	0	0	0	0	0	0	0	0	0	0	0	0	0	0	0	0	0	0	0	0	0	0	0
2950	0	0	0	0	0	0	0	0	0	0	0	0	0	0	0	0	0	0	0	0	0	0	0	0	0	658	0	0	0	0	0	0	0	0	0	0	0	0	0	0	0	0	0	0	0	0	0	0	0
2878	0	0	0	0	0	0	0	0	0	0	0	0	0	0	0	0	0	0	0	0	0	0	0	0	0	0	0	0	0	0	0	0	0	0	0	0	0	0	0	0	0	0	0	0	0	0	0	0	0
2612	0	0	0	0	0	656	0	0	0	0	0	0	0	0	0	0	0	0	0	0	0	0	0	0	0	0	0	0	0	0	0	0	0	0	0	0	0	0	0	0	0	0	0	0	0	0	0	0	0
2593	0	0	0	0	0	0	0	0	0	0	0	0	0	0	0	0	0	0	0	0	0	0	0	642	0	0	0	0	0	0	0	0	0	0	0	0	0	0	0	0	0	0	0	0	0	0	0	0	0
2606	0	0	0	0	0	0	0	0	0	0	0	0	0	0	0	0	0	0	0	0	0	0	0	0	0	0	0	0	0	0	0	0	0	0	0	0	0	0	0	0	0	0	0	0	0	0	0	0	0
2638	0	0	0	0	0	0	0	0	0	0	0	0	0	0	0	0	0	0	0	0	0	0	0	0	0	0	0	0	0	0	0	0	0	0	0	0	0	0	0	0	0	0	0	0	0	0	0	0	0
10277	0	0	0	0	3	0	6	6	2	0	0	0	0	0	0	0	0	1	12	0	0	0	0	0	0	0	0	0	0	0	0	2	0	0	0	0	6	0	0	0	0	0	0	0	0	0	1	0	0
243	0	0	0	0	0	0	0	0	0	0	0	0	0	0	0	0	0	0	0	0	0	0	0	0	0	0	0	0	0	0	0	0	0	0	521	0	0	0	0	0	0	0	0	0	0	0	0	0	0
2758	0	0	0	0	0	0	0	0	0	0	0	0	0	0	0	0	0	0	0	0	0	0	0	0	0	0	0	0	0	0	0	0	0	0	0	0	1	0	0	0	0	0	0	0	0	0	0	0	0
3209	0	0	0	0	0	0	0	0	0	0	0	0	0	0	0	0	0	0	0	0	0	0	0	0	0	0	0	0	0	0	0	0	0	650	0	0	0	0	0	0	0	0	0	0	0	0	0	0	0
2784	0	0	0	0	0	0	0	0	0	0	0	0	0	0	0	0	0	0	0	0	0	0	0	0	0	0	0	0	0	0	0	0	0	0	0	0	0	0	0	0	0	0	0	0	0	0	0	0	0
3101	0	0	0	0	0	0	0	0	0	0	0	0	0	0	0	0	0	0	0	0	0	0	0	0	0	0	0	0	0	0	0	0	0	0	0	0	0	0	0	0	0	0	0	0	0	0	0	0	0
1649	0	0	0	0	0	0	0	0	0	0	0	0	0	0	0	0	0	0	0	0	187	0	0	0	0	0	0	0	0	0	0	0	0	0	0	0	0	0	0	0	0	1	0	0	0	0	0	0	0
2981	0	0	0	0	0	0	0	0	0	0	0	0	0	0	0	0	0	0	0	0	0	0	0	0	0	0	0	0	0	0	0	0	0	0	0	0	0	0	0	0	0	0	0	0	0	0	0	0	0
2838	0	0	0	0	0	0	0	0	0	0	0	0	0	0	0	0	0	0	0	0	0	0	0	0	0	0	0	0	0	0	0	0	0	0	0	0	0	0	0	0	0	0	0	0	0	0	0	0	0
314	0	0	0	0	0	0	0	0	0	0	0	0	0	0	0	0	0	0	0	1	54	0	0	0	0	0	0	0	0	0	0	0	0	0	0	0	0	0	0	0	0	0	0	0	0	0	0	0	0
2630	0	0	0	0	0	0	0	0	0	0	0	0	0	0	0	0	0	0	0	0	0	0	1	0	0	0	0	0	0	0	0	0	0	0	0	0	0	0	0	0	0	0	0	0	0	0	0	0	0
3000	0	0	0	0	0	0	0	0	0	0	0	0	0	0	0	0	0	0	0	0	0	0	0	0	0	0	0	0	0	0	0	0	0	0	0	0	0	0	0	0	0	0	0	0	0	0	0	0	0
2636	0	0	0	0	0	0	0	0	0	0	0	0	0	0	0	0	0	0	0	0	0	0	0	0	0	0	0	0	0	0	0	0	0	0	0	0	0	0	0	0	0	0	0	0	0	0	0	0	0
601	0	0	0	0	0	0	0	0	0	0	0	0	0	0	0	0	0	0	0	0	0	0	0	0	0	0	0	0	0	0	0	0	0	0	0	0	0	0	0	0	0	0	0	0	0	0	0	0	0
3074	0	0	0	0	0	0	0	0	0	0	0	0	0	0	0	0	0	0	0	0	0	0	0	0	0	0	0	0	0	0	0	634	0	0	0	0	0	0	0	0	0	0	0	0	0	0	0	0	0
2270	0	0	0	0	0	0	0	0	0	0	0	0	0	0	0	0	0	0	0	0	0	0	0	0	0	0	0	0	0	0	0	0	0	0	0	0	0	0	0	0	0	0	0	0	0	0	0	0	0
727	0	0	0	0	0	0	0	0	0	0	0	0	0	0	0	0	0	0	0	0	0	0	0	0	0	0	0	0	0	0	0	0	0	0	0	0	0	0	0	0	0	0	0	0	0	0	0	0	0
2596	0	0	0	0	0	0	0	0	0	0	0	0	0	0	0	0	0	0	0	0	0	0	0	0	0	0	0	0	0	0	0	0	0	0	0	0	0	0	0	0	0	0	0	0	0	0	0	0	0
3085	0	0	0	0	0	0	0	0	0	0	0	0	0	0	0	0	0	0	0	0	0	0	0	0	0	0	0	0	0	0	0	0	0	0	0	0	0	0	0	0	0	0	0	0	0	0	0	0	0
3528	0	0	0	0	0	0	0	0	0	0	0	0	0	0	0	0	0	0	0	0	0	0	0	0	0	0	0	0	0	0	0	0	0	0	0	0	0	0	0	0	639	0	0	0	0	0	0	0	0
2679	0	0	0	0	0	0	0	0	0	0	0	0	0	0	0	0	0	0	0	0	0	0	0	0	0	0	0	0	0	0	0	0	0	0	0	0	0	0	0	0	0	0	0	0	0	0	0	0	0
2695	0	0	0	0	0	0	0	0	0	0	0	0	0	0	0	0	0	0	0	0	0	0	0	0	0	0	0	0	0	0	0	0	0	0	0	0	0	0	0	0	0	0	0	0	0	0	0	0	0
2930	0	0	0	0	0	0	0	0	0	0	0	0	0	0	0	0	0	0	0	0	0	0	0	0	0	0	0	0	0	0	0	0	0	0	0	0	0	0	0	0	0	1	0	0	0	0	0	0	0
3449	0	0	0	0	0	0	0	1	0	0	0	0	0	0	0	0	0	0	0	0	0	0	0	0	0	0	0	0	0	0	0	0	0	0	0	0	0	0	0	0	0	0	0	0	0	0	0	0	0
10087	0	0	0	0	0	0	0	0	0	0	0	0	0	0	0	0	0	0	0	0	0	0	0	0	0	0	0	0	0	0	0	0	0	0	0	0	0	0	0	0	0	0	0	0	0	0	0	0	0
2841	0	0	0	0	0	0	0	0	0	0	0	0	0	0	0	0	0	0	0	0	0	0	0	0	0	0	0	0	0	0	0	0	0	0	0	0	0	0	0	0	0	0	0	0	0	0	0	0	0
1040	0	0	0	0	0	0	0	0	0	0	0	0	0	0	0	0	0	0	0	0	0	0	0	0	0	0	0	0	0	0	0	0	0	0	0	0	0	0	0	0	0	0	0	0	0	0	0	0	0
1052	0	0	0	0	0	0	0	0	0	0	0	0	0	0	0	0	0	0	0	0	0	0	0	0	0	0	0	0	0	0	0	0	0	0	0	0	0	0	0	0	0	0	0	0	0	0	0	0	0
1295	0	0	0	0	0	0	0	0	0	0	0	0	0	0	0	0	0	0	0	0	0	0	0	0	0	0	0	0	0	0	0	0	0	0	0	0	0	0	0	0	0	0	0	0	0	0	0	0	0
1257	0	0	0	0	0	0	0	0	0	0	0	0	0	0	0	0	0	0	0	0	0	0	0	0	0	0	0	0	0	0	0	0	0	0	0	0	0	0	0	0	0	0	0	0	0	0	0	0	0
1604	0	0	0	0	0	0	0	0	0	0	0	0	0	0	0	0	0	0	0	0	0	0	0	0	0	0	0	0	0	0	0	0	0	0	0	0	0	0	0	0	0	0	0	0	0	0	0	0	0
2545	0	0	0	0	0	0	0	0	0	0	0	0	0	0	0	0	0	0	0	0	0	0	0	0	0	0	0	0	0	0	0	0	0	0	0	0	0	0	0	0	0	0	0	0	0	0	0	0	0
3022	0	0	0	0	0	0	0	0	0	0	0	0	0	0	0	0	0	0	0	0	0	0	0	0	0	0	0	0	0	0	0	1	0	0	0	0	0	226	0	0	0	0	0	0	0	0	0	0	0
1901	0	0	0	0	0	0	0	0	0	0	0	0	0	0	0	0	0	0	0	0	0	0	0	0	0	0	0	0	0	0	0	1	0	0	0	0	0	0	0	0	0	0	0	0	0	0	0	0	0
2748	0	0	0	0	0	631	0	0	0	0	0	0	0	0	0	0	0	0	0	0	0	0	0	0	0	0	0	0	0	0	0	0	0	0	0	0	0	0	0	0	0	0	0	0	0	0	0	0	0
2697	0	0	0	0	0	0	0	0	0	0	0	0	0	0	0	0	0	0	0	0	0	0	0	0	0	0	0	0	0	0	0	0	0	0	0	0	0	0	0	0	0	0	0	0	0	0	0	0	0
2836	0	0	0	0	0	0	0	0	0	0	0	0	0	0	0	0	0	0	0	0	0	0	0	0	0	0	0	0	0	0	0	0	0	0	0	0	0	0	0	0	0	0	0	0	0	0	0	0	0
2766	0	0	0	0	0	0	0	0	0	0	0	0	0	0	0	0	0	0	0	0	0	0	0	0	0	0	0	0	0	0	0	0	0	0	0	0	0	0	0	0	0	0	0	0	0	0	0	0	0
2706	0	0	0	0	0	0	0	0	0	0	0	0	0	0	0	0	0	0	0	0	0	0	0	629	0	0	0	0	0	0	0	0	0	0	0	0	0	0	0	0	0	0	0	0	0	0	0	0	0
2722	0	0	0	0	0	0	0	0	0	0	0	0	0	0	0	0	0	0	0	0	0	0	0	0	0	0	0	0	0	0	0	0	0	0	0	0	0	0	0	0	0	0	0	0	0	0	0	0	0
3019	0	0	0	0	0	0	0	0	0	0	0	0	0	0	0	0	0	0	0	0	0	0	0	0	0	0	0	0	0	0	0	0	0	0	0	0	0	0	0	0	0	0	0	0	0	0	0	0	0
3380	0	0	0	0	0	0	0	0	0	0	0	0	0	0	0	0	0	0	0	0	0	0	0	0	0	0	0	0	0	0	0	0	0	0	0	0	0	0	0	0	0	0	0	0	0	0	0	0	0
239	0	0	0	0	0	0	0	0	0	0	0	0	0	0	0	0	0	0	0	0	0	0	0	0	0	0	0	0	0	0	0	0	0	0	0	0	0	0	0	0	0	0	0	0	0	0	0	0	0
939	0	0	0	0	0	0	0	0	0	0	0	0	0	0	0	0	0	0	0	0	0	0	0	0	0	0	0	0	0	0	0	0	0	0	0	0	0	0	0	0	0	0	0	0	0	0	0	0	0
2267	0	0	0	0	0	0	0	0	0	0	0	0	0	0	0	0	0	0	0	0	0	0	0	0	0	0	0	0	0	0	0	0	0	0	0	0	0	0	0	0	0	0	0	0	0	0	0	0	0
546	0	0	0	0	0	0	0	0	0	0	0	0	0	0	0	0	0	0	0	0	0	0	0	0	0	0	0	0	0	0	0	0	0	0	0	0	0	0	0	0	0	0	0	0	0	0	0	0	0
2671	0	0	0	0	0	0	0	0	0	0	0	0	0	0	0	0	0	0	0	0	0	0	0	0	0	0	0	0	0	0	0	0	0	0	0	0	0	0	0	0	0	0	0	0	0	0	0	0	0
2852	0	0	0	0	0	0	0	0	0	0	0	0	0	0	0	0	0	0	0	0	0	0	0	0	0	0	0	0	0	0	0	0	0	0	0	0	0	0	0	0	0	0	0	0	0	0	0	0	0
4492	0	0	0	0	0	0	0	0	0	0	0	0	0	0	0	0	0	0	0	0	2	0	0	0	2	0	0	0	0	0	0	0	0	0	0	0	0	0	0	0	0	0	0	0	0	0	0	0	0
2422	0	0	0	0	0	0	0	0	0	0	0	0	0	0	0	0	0	0	0	0	0	0	0	0	0	0	0	0	0	0	0	0	0	0	0	0	0	0	0	0	0	0	0	0	0	0	0	0	0
2968	0	0	0	0	0	0	0	0	0	0	0	0	0	0	0	0	0	0	0	0	0	0	0	0	0	0	0	0	0	0	0	0	0	0	0	0	0	0	0	0	0	0	0	0	0	0	623	0	0
7818	2	10	0	0	2	1	6	2	0	0	1	0	0	1	0	0	0	7	1	0	0	0	0	0	0	2	2	0	1	0	19	0	0	2	0	0	0	0	0	0	2	2	0	0	0	0	0	0	16
2942	0	0	0	0	0	0	0	0	0	0	0	0	0	0	0	0	0	0	0	0	0	0	0	0	0	0	0	0	0	0	0	0	0	0	0	0	0	0	0	0	0	0	0	0	0	0	0	0	0
13	0	0	0	0	0	0	0	0	0	0	0	0	0	0	0	0	0	0	0	0	0	0	0	0	0	0	0	0	0	0	0	0	0	0	0	5	0	0	0	0	0	0	0	0	0	0	0	73	0
3232	0	0	0	0	0	0	0	0	0	0	0	0	0	0	0	0	0	0	0	0	0	0	0	0	0	0	0	0	0	0	0	0	0	0	0	0	0	0	0	0	0	0	0	0	0	0	0	0	0
3250	0	0	0	0	0	0	0	0	0	0	0	0	0	0	0	0	0	0	0	0	0	0	0	0	0	0	0	0	0	0	0	0	0	0	0	0	0	0	0	0	0	0	0	0	0	0	0	0	0
2499	0	0	0	0	0	0	0	0	0	0	0	0	0	0	0	0	0	0	0	0	0	0	0	0	0	0	0	0	0	0	0	0	0	0	0	0	0	0	0	0	0	0	0	0	0	0	0	0	0
2723	0	0	0	0	0	0	0	0	0	0	0	0	0	0	0	0	0	0	0	0	0	0	0	0	0	0	0	0	0	0	0	0	0	0	0	0	0	0	0	0	0	0	0	0	0	0	0	0	0
2884	0	0	0	0	0	0	0	0	0	0	0	0	0	0	0	0	0	0	0	0	0	0	0	0	0	0	0	0	0	0	0	0	0	0	0	0	0	0	0	0	0	0	0	0	0	0	0	0	0
2882	0	0	0	0	0	0	0	0	0	0	0	0	0	0	0	0	0	0	0	0	0	0	0	0	0	0	0	0	0	0	0	0	0	0	0	0	0	0	0	0	0	0	0	0	0	0	0	0	0
3127	0	0	0	0	0	0	0	0	0	0	0	0	0	0	0	0	0	0	0	0	0	0	0	0	0	0	0	0	0	0	0	0	0	0	0	0	0	0	0	0	0	0	0	0	0	0	0	0	0
783	0	0	0	0	0	0	0	0	0	0	0	0	0	0	0	0	0	0	1	0	0	0	0	0	0	0	0	0	616	0	0	0	0	0	0	0	0	0	0	0	0	0	0	0	0	0	0	0	0
2811	0	0	0	0	0	0	0	0	0	0	0	0	0	0	0	0	0	0	0	0	0	0	0	0	0	0	0	0	0	0	0	0	0	0	0	0	0	0	0	0	0	0	0	0	0	0	0	0	0
3005	0	0	0	0	0	0	0	0	0	0	0	0	0	0	0	0	0	0	0	0	0	0	0	0	0	0	0	0	0	0	0	0	0	0	0	0	0	0	0	0	0	0	0	0	0	0	0	0	0
2990	0	0	0	0	0	0	0	0	0	0	0	0	0	0	0	0	0	0	0	0	0	0	0	0	0	0	0	0	0	0	0	0	0	0	0	0	0	0	0	0	0	0	0	0	0	0	0	0	0
2618	0	0	0	0	0	0	0	0	0	0	0	0	0	0	0	0	0	0	0	0	0	0	0	0	0	0	0	0	0	0	0	0	0	0	0	0	0	0	0	0	0	0	0	0	0	0	0	0	0
2741	0	0	0	0	0	612	0	0	0	0	0	0	0	0	0	0	0	0	0	0	0	0	0	0	0	0	0	0	0	0	0	0	0	0	0	0	0	0	0	0	0	0	0	0	0	0	0	0	0
1496	0	0	0	0	0	0	0	0	0	0	0	0	0	0	0	0	0	0	0	0	0	0	0	0	0	0	0	0	0	0	2	0	0	0	0	0	0	0	0	0	0	0	0	0	0	0	0	0	0
2570	0	0	0	0	0	0	0	0	0	0	0	0	0	0	0	0	0	0	0	0	0	0	0	0	0	0	0	0	0	0	0	0	0	0	0	0	0	0	0	0	0	0	0	0	0	0	0	0	0
2851	0	0	0	0	0	0	0	0	0	0	0	0	0	0	0	0	0	0	0	0	0	0	0	612	0	0	0	0	0	0	0	0	0	0	0	0	0	0	0	0	0	0	0	0	0	0	0	0	0
2883	0	0	0	0	0	0	0	0	0	0	0	0	0	0	0	0	0	0	0	0	0	0	0	0	0	0	0	0	0	0	0	0	0	0	0	0	0	0	0	0	0	0	0	0	0	0	0	0	0
3259	0	0	0	0	0	0	0	0	0	0	0	0	0	0	0	0	0	0	0	0	0	0	0	0	0	0	0	0	0	0	0	0	0	0	0	0	0	0	0	0	0	0	0	0	0	0	0	0	0
3017	0	0	0	0	0	0	0	0	0	0	0	0	0	0	0	0	0	0	0	0	0	0	0	0	0	0	0	0	0	0	0	0	0	0	0	0	0	0	0	0	0	0	0	0	0	0	0	0	0
2611	0	0	0	0	0	0	0	0	0	0	0	0	0	0	0	0	0	0	0	0	0	0	0	0	0	0	0	0	0	0	0	0	0	0	0	0	0	0	0	0	0	0	0	0	0	0	0	0	0
208	0	1	0	0	0	0	0	0	0	0	0	0	0	0	0	0	0	0	0	0	0	0	0	0	0	0	0	0	0	0	0	0	0	0	0	0	0	0	0	0	0	0	0	0	0	0	0	0	0
2822	0	0	0	0	0	0	0	0	0	0	0	0	0	0	0	0	0	0	0	0	0	0	0	0	0	0	0	0	0	0	0	0	0	0	0	0	0	0	0	0	0	0	0	0	0	0	0	0	0
3012	0	0	0	0	0	0	0	0	0	0	0	0	0	0	0	0	0	0	0	0	0	0	0	0	0	0	0	0	0	0	0	0	0	0	0	0	0	0	0	0	0	0	0	0	0	0	0	0	0
2988	0	0	0	0	0	0	0	0	0	0	0	0	0	0	0	0	0	0	0	0	0	0	0	0	0	0	0	0	0	0	0	0	0	0	0	0	0	0	0	0	0	0	0	0	0	0	0	0	0
290	0	0	0	0	0	0	0	0	0	0	0	0	0	0	0	0	0	0	0	0	0	0	0	0	0	0	0	0	0	0	0	0	0	0	0	0	0	0	0	0	0	0	0	0	0	0	0	0	0
2794	0	0	0	0	0	0	0	0	0	0	0	0	0	0	0	0	0	0	0	0	0	0	0	0	0	0	0	0	0	0	0	0	0	0	0	0	0	0	0	0	0	0	0	0	0	0	0	0	0
3027	0	0	0	0	0	0	0	0	0	0	0	0	0	0	0	0	0	0	0	0	0	0	0	0	0	0	0	0	0	0	0	0	0	0	0	0	0	0	0	0	0	0	0	0	0	0	0	0	0
3055	0	0	0	0	0	0	0	0	0	0	0	0	0	0	0	0	0	0	0	0	0	0	0	0	0	0	0	0	0	0	0	0	0	0	0	0	0	0	0	0	0	0	0	0	0	0	0	0	0
2853	0	0	0	0	0	598	0	0	0	0	0	0	0	0	0	0	0	0	0	0	0	0	0	0	0	0	0	0	0	0	0	0	0	0	0	0	0	0	0	0	0	0	0	0	0	0	0	0	0
3105	0	0	0	0	0	0	0	0	0	0	0	0	597	0	0	0	0	0	0	0	0	0	0	0	0	0	0	0	0	0	0	0	0	0	0	0	0	0	0	0	0	0	0	0	0	0	0	0	0
2763	0	0	0	0	0	0	0	0	0	0	0	0	0	0	0	0	0	0	0	0	0	0	0	0	0	0	0	0	0	0	0	0	0	0	0	0	0	0	0	0	0	0	0	27	0	0	0	0	0
2934	0	0	0	0	0	0	0	0	0	0	0	0	0	0	0	0	0	0	0	0	0	0	0	0	0	0	0	0	0	0	0	0	0	0	0	0	0	0	0	0	0	0	0	0	0	0	0	0	0
2321	0	0	0	0	0	0	0	0	0	0	0	0	0	0	0	0	0	0	0	0	148	107	0	0	0	0	0	0	0	0	0	0	0	0	0	0	0	0	0	0	0	0	0	0	0	0	0	0	0
2776	0	0	0	0	0	0	0	0	0	0	0	0	0	0	0	0	0	0	0	0	0	0	0	0	0	0	0	0	0	0	0	0	0	0	0	0	0	0	0	0	0	0	0	0	0	0	0	0	0
2899	0	0	0	0	0	0	0	0	0	0	0	0	0	0	0	0	0	0	0	0	0	0	0	0	0	0	0	0	0	0	0	0	0	0	0	0	0	0	0	0	0	0	0	0	0	0	0	0	0
2979	0	0	0	0	0	0	0	0	0	0	0	0	0	0	0	0	0	0	0	0	0	0	0	0	0	0	0	0	0	0	0	0	0	0	0	0	0	0	0	0	0	0	0	0	0	0	0	0	0
3324	0	0	0	0	0	0	0	0	0	0	0	0	0	0	0	0	0	0	0	0	0	0	0	0	0	0	0	0	0	0	0	0	0	0	0	0	0	0	0	0	0	0	0	0	0	0	0	0	0
2892	0	0	0	0	0	0	0	0	0	0	0	0	0	0	0	0	0	0	0	0	5	0	2	0	0	0	0	0	0	0	0	0	0	0	0	0	0	0	0	0	0	0	0	0	0	0	0	0	0
3044	0	0	0	0	0	0	0	0	0	0	0	0	0	0	0	0	0	0	0	0	0	0	0	0	0	0	0	0	0	0	0	0	0	0	0	0	0	0	0	0	0	0	0	0	0	0	0	0	0
2790	0	0	0	0	0	0	0	0	0	0	0	0	0	0	0	0	0	0	0	0	0	0	0	0	0	0	0	0	0	0	0	0	0	0	0	0	0	0	0	0	0	0	0	0	0	0	0	0	0
2281	0	0	0	0	0	0	0	0	0	0	0	0	0	0	0	0	0	0	0	0	0	0	0	0	0	0	0	0	0	0	0	0	0	0	0	0	0	0	0	0	0	0	0	0	0	0	0	0	0
2631	0	0	0	0	0	0	0	0	0	0	0	0	0	0	0	0	0	0	0	0	0	0	0	0	0	0	0	0	0	0	0	0	0	0	0	0	0	0	0	0	0	0	0	0	0	0	0	0	0
3544	0	0	0	0	0	0	0	0	0	0	0	0	0	0	0	0	0	0	0	0	0	0	0	16	0	40	0	0	0	0	0	0	0	0	0	0	0	0	0	0	0	0	0	0	0	0	0	0	0
3604	0	0	0	0	0	0	0	0	0	0	0	0	0	0	0	0	0	0	0	0	0	0	0	0	0	0	0	0	0	0	0	0	0	0	0	0	0	0	0	0	0	0	0	0	0	0	0	0	0
2971	0	0	0	0	0	0	0	0	0	0	0	0	0	0	0	0	0	0	0	0	0	0	0	0	0	0	0	0	0	0	0	0	0	0	0	0	0	0	0	0	0	0	0	0	0	585	0	0	0
2669	0	0	0	0	0	0	0	0	0	0	0	0	0	0	0	0	0	0	0	0	0	0	0	0	0	0	0	0	0	0	0	0	0	0	0	0	0	0	0	0	0	0	0	0	0	0	0	0	0
1389	580	0	0	0	0	0	0	0	0	0	0	0	0	0	0	0	0	0	0	0	0	0	0	0	0	0	0	0	0	0	0	0	0	0	0	0	0	0	0	0	0	0	0	0	0	0	0	0	0
2937	0	0	0	0	0	0	0	0	0	0	0	0	0	0	0	0	0	0	0	0	0	0	0	0	0	0	0	0	0	0	0	0	0	0	0	0	0	0	0	0	0	0	0	0	0	0	0	0	0
375	0	0	0	0	0	0	0	0	0	0	0	0	0	0	0	0	0	0	0	0	0	0	0	0	0	0	0	0	0	0	0	0	0	0	0	0	0	13	0	0	1	0	0	0	0	0	0	0	1
2772	0	0	0	0	0	0	0	0	0	0	0	0	0	0	0	0	0	0	0	0	0	0	0	227	0	0	0	0	0	0	0	0	0	0	0	0	0	0	0	0	0	0	0	0	0	0	0	0	0
2840	0	0	0	0	0	0	0	0	0	0	0	0	0	0	0	0	0	0	0	0	0	0	0	0	0	0	0	0	0	0	0	0	0	0	0	0	0	0	0	0	0	0	0	0	0	0	0	0	0
2943	0	0	0	0	0	0	0	0	0	0	0	0	0	0	0	0	0	0	0	0	0	0	0	0	0	0	0	0	0	0	0	0	0	0	0	0	0	0	0	0	0	0	0	0	0	0	0	0	0
3008	0	0	0	0	0	0	0	0	0	0	0	0	0	0	0	0	0	0	0	0	0	0	0	0	0	0	0	0	0	0	0	0	0	0	0	0	0	0	0	0	0	0	0	0	0	0	0	0	0
1421	0	0	0	0	0	0	0	0	0	0	0	0	0	0	0	0	0	0	0	0	0	0	0	0	0	0	0	0	0	0	0	0	0	0	0	0	0	0	0	0	0	0	0	0	0	0	0	0	0
2859	0	0	0	0	0	0	0	0	0	0	0	0	0	0	0	0	0	0	0	0	93	27	234	0	0	0	0	0	0	0	0	0	0	0	0	0	0	0	0	0	0	0	0	0	0	0	0	0	0
529	0	0	0	0	0	0	0	0	0	0	0	0	0	0	0	0	0	0	0	0	0	0	0	0	0	0	0	0	0	0	0	0	0	0	0	0	0	0	0	0	0	0	0	0	0	0	0	0	0
2367	0	0	0	0	0	0	0	0	0	0	0	0	0	0	0	0	0	0	0	0	0	0	0	0	0	0	0	0	0	0	0	0	0	0	0	0	0	0	0	0	0	0	0	0	0	0	0	0	0
2680	0	0	0	0	0	0	0	0	0	0	0	0	0	0	0	0	0	0	0	0	0	0	0	0	0	0	0	0	0	0	0	0	0	0	0	0	0	0	0	0	0	0	0	0	0	0	0	0	0
2932	0	0	0	0	0	0	0	0	0	0	0	0	0	0	0	0	0	0	0	0	0	0	0	0	0	0	0	0	0	0	0	0	0	0	0	0	0	0	0	0	0	0	0	0	0	0	0	0	0
3480	0	0	0	0	0	0	0	0	0	0	0	0	0	0	0	0	0	0	0	0	0	0	0	0	0	0	0	0	0	0	0	0	0	0	0	0	0	0	0	0	0	0	0	0	0	0	0	0	0
2799	0	0	0	0	0	0	0	0	0	0	0	0	0	0	0	0	0	0	0	0	0	0	0	0	0	0	0	0	0	0	0	0	0	0	0	0	0	0	0	0	0	0	0	0	0	0	0	0	0
2869	0	0	0	0	0	0	0	0	0	0	0	0	0	0	0	0	0	0	0	0	0	0	0	0	0	0	0	0	0	0	0	0	0	0	0	0	0	0	0	0	0	0	0	0	0	0	0	0	0
3646	0	0	0	0	0	0	0	0	0	0	0	0	0	0	0	0	0	1	0	0	0	0	0	0	0	0	0	0	0	0	0	0	0	0	0	0	0	0	0	0	567	0	0	0	0	0	0	0	0
3042	0	0	0	0	0	0	0	0	0	0	0	0	0	0	0	0	0	0	0	0	0	0	0	0	0	0	0	0	0	0	0	0	0	0	0	0	0	0	0	0	0	0	0	0	0	0	0	0	0
3114	0	0	0	2	0	0	0	0	0	1	0	0	0	0	0	0	0	2	0	0	13	1	1	0	0	2	2	1	0	0	1	2	1	0	0	0	0	11	4	0	2	5	0	0	0	0	0	0	8
1895	0	0	0	0	0	0	0	0	0	0	0	0	0	0	0	0	0	0	0	0	0	0	0	0	0	0	0	0	0	0	0	0	0	0	0	0	0	0	0	0	0	0	0	0	0	0	0	0	0
3079	0	0	0	0	0	0	0	0	0	0	0	0	0	0	0	0	0	0	0	0	0	0	0	0	0	0	0	0	0	0	0	0	0	0	0	0	0	0	0	0	0	0	0	0	0	0	0	0	0
2992	0	0	0	0	0	0	0	0	0	0	0	0	0	457	0	0	0	0	0	0	0	0	0	0	0	0	0	0	0	0	0	0	0	0	0	0	0	0	0	0	0	0	0	0	0	0	0	0	0
2914	0	0	0	0	0	0	0	0	0	0	0	0	0	0	0	0	0	0	0	0	0	0	0	0	0	0	0	0	0	0	0	0	0	0	0	0	0	0	0	0	0	0	0	0	0	0	0	0	0
2987	0	0	0	0	0	0	0	0	0	0	0	0	0	0	0	0	0	0	0	0	0	0	0	0	0	0	0	0	0	0	0	0	0	0	0	0	0	0	0	0	0	0	0	0	0	0	0	0	0
3131	0	0	0	0	0	0	0	0	0	0	0	0	0	0	0	0	0	0	0	0	0	0	0	0	0	0	0	0	0	0	0	0	0	0	0	0	0	0	0	0	0	0	0	0	0	0	0	0	0
3198	0	0	0	0	0	0	0	0	0	0	0	0	0	0	0	0	0	0	0	0	0	0	0	0	0	0	0	0	0	0	0	0	0	0	0	0	0	0	0	0	0	0	0	0	0	0	0	0	0
14912	0	2	0	0	0	0	2	3	5	0	0	0	2	0	0	0	0	0	0	0	0	0	0	0	0	0	0	0	0	0	0	0	0	7	0	3	0	1	0	0	0	0	0	0	0	0	0	0	0
3040	0	0	0	0	0	0	0	0	0	0	0	0	0	0	0	0	0	0	0	0	0	0	0	0	0	0	0	0	0	0	0	0	0	0	0	0	0	0	0	0	0	0	0	0	0	0	0	0	0
3186	0	0	0	0	0	0	0	0	0	0	0	0	0	0	0	0	0	0	0	0	0	0	0	0	0	0	0	0	0	0	0	0	0	0	0	0	0	0	0	0	0	0	0	0	0	0	0	0	0
833	0	0	0	0	0	0	0	0	0	0	0	0	0	0	0	0	0	0	0	0	0	0	0	0	0	0	0	0	0	0	0	0	0	0	0	0	0	0	0	0	0	0	0	0	0	0	0	0	0
3050	0	0	0	0	0	0	0	0	0	0	0	0	0	0	0	0	0	0	0	0	0	0	0	0	0	0	0	0	0	0	0	0	0	0	0	0	0	0	0	0	0	0	0	0	0	0	0	0	0
2898	0	0	0	0	0	0	0	0	0	0	0	0	0	0	0	0	0	0	0	0	0	0	0	0	0	0	0	0	0	0	0	0	0	0	0	0	0	0	0	0	0	0	0	0	0	0	0	0	0
3432	0	0	0	0	0	0	0	0	0	0	0	0	0	0	0	0	0	0	0	0	0	0	0	0	0	0	0	0	0	0	0	0	0	0	0	0	0	0	0	0	0	0	0	0	0	0	0	0	0
2817	0	0	0	0	0	0	0	0	0	0	0	0	0	0	0	0	0	0	0	0	0	0	0	0	0	0	0	0	0	0	0	0	0	0	0	0	0	0	0	0	0	0	0	0	0	0	0	0	0
2761	0	0	0	0	0	0	0	0	0	0	0	0	0	0	0	0	0	0	0	0	0	0	0	0	0	0	0	0	0	0	0	0	0	0	0	0	0	0	0	0	0	0	0	0	0	0	0	0	0
3168	0	1	0	0	0	0	0	0	0	0	0	0	0	0	0	0	0	0	0	0	0	0	0	0	0	0	0	0	0	0	0	0	0	0	0	0	0	0	0	0	0	0	0	0	0	0	0	0	0
2594	549	0	0	0	0	0	0	0	0	0	0	0	0	0	0	0	0	0	0	0	0	0	0	0	0	0	0	0	0	0	0	0	0	0	0	0	0	0	0	0	0	0	0	0	0	0	0	0	0
3223	0	0	0	0	0	0	0	0	0	0	0	0	0	0	0	0	0	0	0	0	0	0	0	0	0	0	0	0	0	0	0	0	0	0	0	0	0	0	0	0	0	0	0	0	0	0	0	0	0
3004	0	0	0	0	0	0	0	0	0	0	0	0	0	0	0	0	0	0	0	0	0	0	0	0	0	0	0	0	0	0	0	0	0	0	0	0	0	0	0	0	0	0	0	0	0	0	0	0	0
3409	0	0	0	0	0	0	0	0	0	0	0	0	0	0	0	0	0	0	0	0	0	0	0	0	0	0	0	0	0	0	0	0	0	0	0	0	0	0	0	0	0	0	0	0	0	0	0	0	0
3067	0	0	0	0	0	0	0	0	0	0	0	0	0	0	0	0	0	0	0	0	0	0	0	0	0	0	0	0	0	0	0	0	0	0	0	0	0	0	0	0	0	0	0	0	0	0	0	0	0
3383	0	0	0	0	0	0	0	0	0	0	0	0	0	0	0	0	0	0	0	0	0	0	0	0	0	0	0	0	0	0	1	0	0	0	0	0	0	0	0	0	0	0	0	0	0	0	0	0	0
1418	0	0	0	0	0	0	0	0	0	0	0	0	0	0	0	0	0	0	0	0	15	19	0	0	0	0	0	0	0	0	0	0	0	1	0	0	0	0	0	0	0	0	0	0	0	0	0	0	0
1048	0	1	0	0	0	0	0	0	0	0	0	0	0	0	0	0	0	0	0	0	0	0	0	0	0	0	0	0	0	0	0	0	0	0	0	0	0	0	0	0	0	0	0	0	0	0	0	0	0
3082	0	0	0	0	0	0	0	0	0	0	0	0	0	0	0	0	0	0	0	0	0	0	0	0	0	0	0	0	0	0	0	0	0	0	0	0	0	0	0	0	0	0	0	0	0	0	0	0	0
3331	0	0	0	0	0	0	0	0	0	0	0	0	0	0	0	0	0	0	0	0	0	0	0	0	0	0	0	0	0	0	0	0	0	0	0	0	0	0	0	0	0	0	0	0	0	0	0	0	0
2986	0	0	0	0	0	0	0	0	0	0	0	0	0	0	0	0	0	0	0	0	0	0	0	0	0	0	0	0	0	0	0	0	0	0	0	0	0	0	0	0	0	0	0	0	0	0	0	0	0
3937	0	0	0	0	0	0	0	0	0	0	0	0	0	0	0	0	0	1	0	0	0	0	0	0	0	0	0	0	0	0	0	0	0	0	0	0	0	0	0	0	542	0	0	0	0	0	0	0	0
2864	0	0	0	0	0	0	0	0	0	0	0	0	0	0	0	0	0	0	0	0	0	0	0	0	0	0	0	0	0	0	0	0	0	0	0	0	0	0	0	0	0	0	0	0	0	0	0	0	0
3349	0	0	0	0	0	0	0	0	0	0	0	0	0	0	0	0	0	0	0	0	0	0	0	0	0	0	0	0	0	0	0	0	0	0	0	0	0	0	0	0	0	0	0	0	0	0	0	0	0
3350	0	0	0	0	0	0	0	0	0	0	0	0	0	0	0	0	0	0	0	0	0	0	0	0	0	0	0	0	0	0	0	0	0	0	0	0	0	0	0	0	0	0	0	0	0	0	0	0	0
3505	0	0	0	0	0	0	0	0	0	0	0	0	0	0	0	0	0	0	0	0	0	0	0	0	0	0	0	0	0	0	0	0	0	0	0	0	0	0	0	0	0	0	0	0	0	0	0	0	0
3261	0	0	0	0	0	0	0	0	0	0	0	0	0	0	0	0	0	0	0	0	0	0	0	0	0	0	0	0	0	0	0	0	0	0	0	0	0	0	0	0	0	0	0	0	0	0	0	0	0
702	0	1	0	0	0	0	0	0	0	0	0	0	0	0	0	0	0	0	0	0	0	0	0	0	0	0	0	0	0	0	0	0	0	0	0	0	0	518	0	0	0	0	0	0	0	0	0	0	0
3546	0	0	0	0	0	0	0	0	0	0	0	0	0	0	0	0	0	0	0	0	0	0	0	0	0	1	0	0	0	0	0	0	0	0	0	0	0	0	0	0	0	0	0	0	0	0	0	0	0
3231	0	0	0	0	0	0	0	0	0	0	0	0	0	0	0	0	0	0	0	0	0	0	0	0	0	496	0	0	0	0	0	0	0	0	0	0	0	0	0	0	0	0	0	0	0	0	0	0	0
15927	0	0	0	0	0	0	0	0	0	0	0	0	0	0	0	0	0	35	0	0	0	9	0	0	0	0	0	0	0	0	69	0	0	0	0	0	0	0	0	0	2	13	0	0	0	0	0	0	39
270	0	0	0	0	0	0	0	0	0	0	0	0	0	0	0	0	0	0	0	0	0	0	0	0	0	0	0	0	0	0	0	0	0	0	0	0	0	0	0	0	0	0	0	0	0	0	0	0	0
3208	0	0	0	0	0	0	0	0	0	0	0	0	0	0	0	0	0	0	0	0	0	0	0	0	0	0	0	0	0	0	0	0	0	0	0	0	0	0	0	0	0	0	0	0	0	0	0	0	0
3787	0	0	0	0	0	0	0	0	0	0	0	0	0	0	0	0	0	0	0	0	0	0	0	0	0	0	0	0	0	0	0	0	0	0	0	0	0	0	0	0	0	0	0	0	0	0	0	0	0
3214	0	0	0	0	0	0	0	0	0	0	0	0	0	0	0	0	0	0	0	0	0	0	0	502	0	21	0	0	0	0	0	0	0	0	0	0	0	0	0	0	0	0	0	0	0	0	0	0	0
3056	0	0	0	0	0	0	0	0	0	0	0	0	0	0	0	0	0	0	0	0	0	0	0	0	0	531	0	0	0	0	0	0	0	0	0	0	0	0	0	0	0	0	0	0	0	0	0	0	0
3257	0	0	0	0	0	0	0	0	0	0	0	0	0	0	0	0	0	0	0	0	0	0	0	0	0	0	0	0	0	0	0	531	0	0	0	0	0	0	0	0	0	0	0	0	0	0	0	0	0
4096	0	0	0	0	0	0	0	0	0	0	0	0	0	0	0	0	0	0	0	0	0	0	0	0	0	0	0	0	0	0	0	0	0	0	0	0	0	0	0	0	0	0	0	0	0	0	0	0	0
3362	0	0	0	0	0	0	0	0	0	0	0	0	0	0	0	0	0	0	0	0	0	0	0	0	0	0	0	0	0	0	0	0	0	0	0	0	0	0	0	0	0	0	0	0	0	0	0	0	0
3024	0	0	0	0	0	0	0	0	0	0	0	0	0	0	0	0	0	0	0	0	0	0	0	0	0	0	0	0	0	0	0	0	0	0	0	0	0	0	0	0	0	0	0	0	0	0	0	0	0
3181	0	0	0	0	0	0	0	0	0	0	0	0	0	0	0	0	0	0	0	0	0	0	0	0	0	0	0	0	0	0	0	0	0	0	0	0	0	0	0	0	0	0	0	0	0	0	0	0	0
3003	0	0	0	0	0	0	0	0	0	0	0	0	0	0	0	0	0	0	0	0	0	0	0	0	0	0	0	0	0	0	0	0	0	0	0	0	0	0	0	0	0	0	0	0	0	0	0	0	0
2509	0	0	0	0	0	0	0	0	0	0	0	0	0	0	0	0	0	0	0	0	0	0	0	0	0	0	0	0	0	0	0	0	0	0	0	0	0	0	0	0	0	0	0	0	0	0	0	0	0
3135	0	0	0	0	0	0	0	0	0	0	0	0	0	0	0	0	0	0	0	0	0	0	0	0	0	0	0	0	0	0	0	0	0	0	0	0	0	0	0	0	0	0	0	0	0	0	0	0	0
2746	0	0	0	0	0	0	0	0	0	0	0	0	0	0	0	0	0	0	0	0	0	0	0	0	0	0	0	0	0	0	0	0	0	0	0	0	0	0	0	0	0	0	0	0	0	0	0	0	0
3145	0	0	0	0	0	0	0	0	0	0	0	0	0	0	0	0	0	0	0	0	0	0	0	0	0	0	0	0	0	0	0	0	0	0	0	0	0	0	0	0	0	0	0	0	0	0	0	0	0
3175	0	0	0	0	0	0	0	0	0	0	0	0	0	0	0	0	0	0	0	0	1	0	0	0	0	0	0	0	0	0	0	0	0	0	0	0	0	0	0	0	0	0	0	0	0	0	0	0	0
3204	0	0	0	0	0	0	0	0	0	0	0	0	0	0	0	0	0	0	0	0	0	0	0	0	0	0	0	0	0	0	0	0	0	0	0	0	0	0	0	0	0	0	0	0	0	0	0	0	0
3561	0	0	0	0	0	0	0	0	0	0	0	0	0	0	0	0	0	0	0	0	0	0	0	0	0	0	0	0	0	0	0	0	0	0	0	0	0	0	0	0	0	0	0	0	0	0	0	0	0
971	0	2	0	0	0	0	0	0	0	0	1	0	2	0	0	0	0	0	0	0	0	0	0	0	0	0	0	0	0	0	12	0	0	3	0	4	0	0	0	0	3	0	0	0	0	120	0	0	20
1601	0	0	0	0	0	0	0	0	0	0	0	0	0	0	0	0	0	0	0	0	0	0	0	0	0	0	0	0	0	0	0	0	0	0	0	0	0	0	0	0	0	0	0	0	0	0	0	0	0
3594	0	0	0	0	0	0	0	0	0	0	0	0	0	0	0	0	0	0	0	0	0	0	0	0	0	0	0	0	0	0	0	0	0	0	0	0	0	0	0	0	0	0	0	0	0	0	0	0	0
2854	0	0	0	0	0	0	0	0	0	0	0	0	0	0	0	0	0	0	0	0	0	0	0	0	0	0	0	0	0	0	0	0	0	0	0	0	0	0	0	0	0	0	0	0	0	0	0	0	0
3373	0	0	0	0	0	0	0	0	0	0	0	0	0	0	0	0	0	0	0	0	0	0	0	0	0	0	0	0	0	0	0	0	0	0	0	0	0	0	0	0	0	0	0	0	0	0	0	0	0
2995	0	0	0	0	0	0	0	0	0	0	0	0	0	0	0	0	0	0	0	0	0	0	0	518	0	0	0	0	0	0	0	0	0	0	0	0	0	0	0	0	0	0	0	0	0	0	0	0	0
3444	0	0	0	0	0	0	0	0	0	0	0	0	0	0	0	0	0	0	0	0	0	0	0	0	0	0	0	0	0	0	0	0	0	0	0	0	0	0	0	0	0	0	0	0	0	0	0	0	0
3423	0	0	0	0	0	0	0	0	0	0	0	0	0	0	0	0	0	517	0	0	0	0	0	0	0	0	0	0	0	0	0	0	0	0	0	0	0	0	0	0	0	0	0	0	0	0	0	0	0
3073	0	0	0	0	0	0	0	0	0	0	0	0	0	0	0	0	0	0	0	0	0	0	0	0	0	0	0	0	0	0	0	0	0	0	0	0	0	0	0	0	0	0	0	0	0	0	0	0	0
3126	0	0	0	0	0	0	0	0	0	0	0	0	0	0	0	0	0	0	0	0	0	0	0	0	0	0	0	0	0	0	0	0	0	0	0	0	0	0	0	0	0	0	0	0	0	0	0	0	0
3025	0	0	0	0	0	0	0	0	0	0	0	0	0	0	0	0	0	0	0	0	0	0	0	0	0	0	0	0	0	0	0	0	0	0	0	0	0	0	0	0	0	0	0	0	0	0	0	0	0
2952	0	0	0	0	0	0	0	0	0	0	0	0	0	0	0	0	0	0	0	0	0	0	0	0	0	0	0	0	0	0	0	0	0	0	0	0	0	0	0	0	0	0	0	0	0	0	0	0	0
3228	0	0	0	0	0	0	0	0	0	0	0	0	0	0	0	0	0	0	0	0	0	0	0	0	0	0	0	0	0	0	0	0	0	0	0	0	0	0	0	0	0	0	0	0	0	0	0	0	0
935	0	0	0	0	0	0	0	0	0	0	0	0	0	0	0	0	0	0	0	0	0	0	0	0	0	0	0	0	0	0	0	0	0	0	0	0	0	0	0	0	0	0	0	0	0	0	0	0	0
433	0	0	0	0	0	0	0	0	0	0	0	0	0	0	0	0	0	0	0	0	0	0	0	0	0	0	0	0	0	0	0	0	0	0	0	0	0	0	0	0	0	0	0	0	0	0	0	0	0
3144	0	0	0	0	0	0	0	0	0	0	0	0	0	0	0	0	0	0	0	0	0	0	0	0	0	0	0	0	0	0	0	0	0	0	0	0	0	0	0	0	0	0	0	0	0	0	0	0	0
3193	0	0	0	0	0	0	0	0	0	0	0	0	0	0	0	0	0	0	0	0	0	0	0	0	0	0	0	0	0	0	0	0	0	0	0	0	0	0	0	0	0	0	0	0	0	0	0	0	0
3243	0	0	0	0	0	0	0	0	0	0	0	0	0	0	0	0	0	0	0	0	99	0	0	0	0	0	0	411	0	0	0	0	0	0	0	0	0	0	0	0	0	0	0	0	0	0	0	0	0
3992	0	0	0	0	0	0	0	0	0	0	0	0	0	0	0	0	0	0	0	0	0	0	0	0	0	0	0	0	0	0	0	0	0	0	0	0	0	0	0	0	508	0	0	0	0	0	0	0	0
3247	0	0	0	0	0	0	0	0	0	0	0	0	0	0	0	0	0	0	0	0	0	0	0	0	0	0	0	0	0	0	0	0	0	0	0	0	0	0	0	0	0	0	0	0	0	0	0	0	0
3768	0	0	0	0	0	0	0	0	0	0	0	0	0	0	0	0	0	0	0	0	0	0	0	32	0	475	0	0	0	0	0	0	0	0	0	0	0	0	0	0	0	0	0	0	0	0	0	0	0
3634	0	0	0	0	0	0	0	0	0	0	0	0	0	0	0	0	0	0	0	0	0	0	0	0	0	0	0	0	0	0	0	0	0	0	0	0	0	0	0	0	0	0	0	0	0	0	0	0	0
3740	0	0	0	0	0	0	0	0	0	0	0	0	0	0	0	0	0	0	0	0	0	0	0	0	0	0	0	0	0	0	0	0	0	0	0	0	0	0	0	0	0	0	0	0	0	0	0	0	504
3358	0	0	0	0	0	0	0	0	0	0	0	0	0	0	0	0	0	0	0	0	0	0	0	0	0	0	0	0	0	0	0	0	0	0	0	0	0	0	0	0	0	0	0	0	0	0	0	0	0
3585	0	0	0	0	0	0	0	0	0	0	0	0	0	0	0	0	0	0	0	0	0	0	0	0	0	0	0	0	0	0	0	0	0	0	0	0	0	146	0	0	0	0	0	0	0	0	0	0	0
3728	0	0	0	0	0	0	0	0	0	0	0	0	0	0	0	0	0	0	0	0	0	0	0	0	0	0	0	0	0	0	0	0	0	0	0	0	0	0	0	0	0	0	0	0	0	0	0	0	0
3756	0	0	0	0	0	0	0	0	0	0	0	0	0	0	0	0	0	0	0	0	0	0	0	0	0	0	0	0	0	0	0	0	0	0	0	0	0	0	0	0	0	0	0	0	0	0	0	0	0
430	0	0	0	0	0	0	0	0	0	0	0	0	0	290	0	0	0	0	0	0	9	0	0	0	0	0	0	0	0	0	0	0	0	0	0	0	0	0	0	0	0	0	0	0	0	0	0	0	0
3397	0	0	0	0	0	0	0	498	0	0	0	0	0	0	0	0	0	0	0	0	0	0	0	0	0	0	0	0	0	0	0	0	0	0	0	0	0	0	0	0	0	0	0	0	0	0	0	0	0
3401	0	0	0	0	0	0	0	0	0	0	0	0	0	0	0	0	0	0	0	0	0	0	0	0	0	0	0	0	0	0	0	0	0	0	0	0	0	0	0	0	0	0	0	0	0	0	0	0	0
2965	0	0	0	0	0	0	0	0	0	0	0	0	0	0	0	0	0	0	0	0	0	0	0	0	0	0	0	0	0	0	0	0	0	0	0	0	0	0	0	0	0	0	0	0	0	0	0	0	0
1527	0	0	0	0	0	0	0	0	0	0	0	0	0	0	0	0	0	0	0	0	0	0	0	0	0	0	0	0	0	0	0	0	0	0	0	0	0	0	0	0	0	0	0	0	0	0	0	0	0
3557	0	0	0	0	0	0	0	0	0	0	0	0	0	0	0	0	0	0	0	0	0	0	0	0	0	0	0	0	0	0	0	0	0	0	0	0	0	0	0	0	0	0	0	0	0	0	0	0	0
3177	0	0	0	0	0	0	0	0	0	0	0	0	0	0	0	0	0	0	0	0	0	0	0	0	0	0	0	0	0	0	0	0	0	0	0	0	0	0	0	0	0	0	0	0	0	0	0	0	0
3378	0	0	0	0	0	0	0	0	0	0	0	0	0	0	0	0	0	0	0	0	0	0	0	0	0	0	0	0	0	0	0	0	0	0	0	0	0	0	0	0	0	0	0	0	0	0	0	0	0
2562	0	0	0	0	0	0	0	0	0	0	0	0	0	0	0	0	0	0	0	0	0	0	0	0	0	0	0	0	0	0	0	0	0	0	0	0	0	0	0	0	0	0	0	0	0	0	0	0	0
3037	0	0	0	0	0	0	0	0	0	0	0	0	0	0	0	0	0	0	0	0	0	0	0	0	0	0	0	0	0	0	0	0	0	0	0	0	0	0	0	0	0	0	0	0	0	0	0	0	0
3497	0	0	0	0	0	0	0	0	0	0	0	0	0	0	0	0	0	0	0	0	0	0	0	0	0	0	0	0	0	0	0	0	0	0	0	0	0	0	0	0	0	0	0	0	0	0	0	0	0
3100	0	0	0	0	0	0	0	0	0	0	0	0	0	0	0	0	0	0	0	0	0	0	0	0	0	0	0	0	0	0	0	0	0	0	0	0	0	0	0	0	0	0	0	0	0	0	0	0	0
3245	0	0	0	0	0	0	0	0	0	0	0	0	0	0	0	0	0	0	0	0	0	0	0	479	0	0	1	0	0	0	0	0	0	0	0	0	0	0	0	0	0	0	0	0	0	0	0	0	0
3451	0	0	0	0	0	0	0	0	0	0	0	0	0	0	0	0	0	0	0	0	0	0	0	0	0	0	0	0	0	0	0	0	0	0	0	0	0	0	0	0	0	0	0	0	0	0	0	0	0
3857	0	0	0	0	0	0	0	0	0	0	0	0	0	0	0	0	0	0	0	0	0	0	0	0	0	0	0	0	0	0	0	0	0	0	0	0	0	0	0	0	0	0	0	0	0	0	0	0	0
1002	0	0	0	0	0	0	0	0	0	0	0	0	0	0	0	0	0	0	0	0	0	0	0	0	0	0	0	0	0	0	0	0	0	0	0	0	0	0	0	0	0	0	0	0	0	0	0	0	0
3368	0	0	0	0	0	0	0	1	0	0	0	0	0	0	0	0	0	0	0	0	0	0	0	0	0	0	0	0	0	0	0	0	0	0	0	0	0	0	0	0	0	0	0	0	0	0	0	0	0
3052	0	0	0	0	0	0	0	0	0	0	0	0	0	0	0	0	0	0	0	0	0	0	0	0	0	0	0	0	0	0	0	0	0	0	0	0	0	0	0	0	0	0	0	0	0	0	0	0	0
3304	0	0	0	0	0	0	0	0	0	0	0	0	0	0	0	0	0	0	0	0	0	0	0	0	0	0	0	0	0	0	0	0	0	0	0	0	0	0	0	0	0	0	0	0	0	0	0	0	0
3098	0	0	0	0	0	0	0	0	0	0	0	0	0	0	0	0	0	0	0	0	0	0	0	0	0	0	0	0	0	0	0	0	0	0	0	0	0	0	0	0	0	0	0	0	0	0	0	0	0
3282	0	0	0	0	0	0	0	0	0	0	0	0	0	0	0	0	0	0	0	0	0	0	0	0	0	0	0	0	0	0	0	486	0	0	0	0	0	0	0	0	0	0	0	0	0	0	0	0	0
1829	0	0	0	0	0	0	0	0	0	0	0	0	0	0	0	0	0	0	0	0	133	0	101	0	0	0	0	0	0	0	0	0	0	0	0	0	0	0	0	0	0	0	0	0	0	0	0	0	0
3286	0	0	0	0	0	0	0	0	0	0	0	0	0	0	0	0	0	0	0	0	0	0	0	0	0	0	0	0	0	0	0	0	0	0	0	0	0	0	0	0	0	0	0	0	0	0	0	0	0
3338	0	0	0	0	0	0	0	0	0	0	0	0	0	0	0	0	0	0	0	0	0	0	0	0	0	0	0	0	0	0	0	0	0	0	0	0	0	0	0	0	0	0	0	0	0	0	0	0	0
3404	0	0	0	0	0	0	0	0	0	0	0	0	0	0	0	0	0	0	0	0	0	0	0	0	0	0	0	0	0	0	0	0	0	0	0	0	0	0	0	0	0	0	0	0	0	0	0	0	0
3046	0	0	0	0	0	0	0	0	0	0	0	0	0	0	0	0	0	0	0	0	0	0	0	0	0	0	0	0	0	0	0	0	0	0	0	0	0	0	0	0	0	0	0	0	0	0	0	0	0
3189	0	0	0	0	0	0	0	0	0	0	0	0	0	0	0	0	0	0	0	0	0	0	0	0	0	0	0	0	0	0	0	0	0	0	0	0	0	0	0	0	0	0	0	0	0	0	0	0	0
3455	0	0	0	0	0	0	0	0	0	0	0	0	0	0	0	0	0	0	0	0	0	0	0	0	0	0	0	0	0	0	0	0	0	0	0	0	0	0	0	0	0	0	0	0	0	0	0	0	0
3516	0	0	0	0	0	0	0	0	0	0	0	0	0	0	0	0	0	0	0	0	0	0	0	0	0	0	0	0	0	0	0	0	0	0	0	0	0	0	0	0	0	0	0	0	0	0	0	0	0
3688	0	0	0	0	0	0	0	0	0	0	0	0	0	0	0	0	0	0	0	0	0	0	0	0	0	0	0	0	0	0	0	0	0	0	0	0	0	0	0	0	0	0	0	0	0	0	0	0	0
3001	0	0	0	0	0	0	0	0	0	0	0	0	0	0	0	0	0	0	0	0	0	0	0	0	0	0	0	0	0	0	0	0	0	0	0	0	0	0	0	0	0	0	0	0	0	0	0	0	0
4039	0	0	0	0	0	0	0	0	0	0	0	0	0	0	0	0	0	0	0	0	0	0	0	0	0	0	0	0	0	0	0	0	0	0	0	0	0	0	0	0	0	0	0	0	0	0	0	0	0
5939	0	0	0	0	0	0	0	0	0	0	0	0	0	0	0	0	0	0	0	0	51	0	49	0	0	0	0	0	0	0	0	0	0	0	0	0	0	0	0	0	0	0	0	0	0	0	0	0	0
3039	0	0	0	0	0	0	0	0	0	0	0	0	0	0	0	0	0	0	0	0	0	0	0	0	0	0	0	0	0	0	0	0	0	0	0	0	0	0	0	0	0	0	0	0	0	0	0	0	0
3202	0	0	0	0	0	0	0	0	0	0	0	0	0	0	0	0	0	0	0	0	0	0	0	0	0	0	0	0	0	0	0	0	0	0	0	0	0	0	0	0	0	0	0	0	0	0	0	0	0
3778	0	0	0	0	0	0	0	0	0	0	0	0	0	0	0	0	0	0	0	0	0	0	0	0	0	0	0	0	0	0	0	0	0	0	0	0	0	0	0	0	0	0	0	0	0	0	0	0	0
329	0	0	0	0	0	0	0	0	0	0	0	0	0	0	0	0	0	0	0	0	0	0	0	0	0	0	0	0	0	0	0	0	0	0	0	0	0	0	0	0	0	0	0	0	0	0	0	0	0
2963	0	0	0	0	0	0	0	0	0	0	0	0	0	0	0	0	0	0	0	476	0	0	0	0	0	0	0	0	0	0	0	0	0	0	0	0	0	0	0	0	0	0	0	0	0	0	0	0	0
3021	0	0	0	0	0	0	0	0	0	0	0	0	0	0	0	0	0	0	0	0	0	0	0	0	0	0	0	0	0	0	0	0	0	0	0	0	0	0	0	0	0	0	0	0	0	0	0	0	0
3154	0	0	0	0	0	0	0	0	0	0	0	0	0	0	0	0	0	0	0	0	0	0	0	0	0	0	0	0	0	0	0	0	0	0	0	0	0	0	0	0	0	0	0	0	0	0	0	0	0
3413	0	0	0	0	0	0	0	0	0	0	0	0	0	0	0	0	0	0	0	0	0	0	0	0	0	0	0	0	0	0	0	0	0	0	0	0	0	0	0	0	0	0	0	0	0	0	0	0	0
3466	0	0	0	0	0	0	0	0	0	0	0	0	0	0	0	0	0	0	0	0	0	0	0	0	0	0	0	0	0	0	0	0	0	0	0	0	0	0	0	0	0	0	0	0	0	0	0	0	0
1460	0	0	3	0	0	0	0	0	0	1	0	0	0	8	0	0	0	0	0	0	0	0	0	0	0	0	0	0	0	0	0	0	0	0	0	0	0	0	0	0	0	0	0	0	0	0	0	0	0
3256	0	0	0	0	0	0	0	0	0	0	0	0	0	0	0	0	0	0	0	0	0	0	0	0	0	0	0	0	0	0	0	0	0	0	0	0	0	0	0	0	0	0	0	0	0	0	0	0	0
3270	0	0	0	0	0	0	0	0	0	0	0	0	0	0	0	0	0	0	0	0	0	0	0	0	0	0	0	0	0	0	0	0	0	0	0	0	0	0	0	0	0	0	0	0	0	0	0	0	0
3416	0	0	0	0	0	0	0	0	0	0	0	0	0	0	0	0	0	0	0	0	0	0	0	0	0	0	0	0	0	0	0	0	0	0	0	0	0	0	0	0	0	0	0	0	0	0	0	0	0
3262	0	0	0	0	0	0	0	0	0	0	0	0	0	0	0	0	0	0	0	0	0	0	0	0	0	0	0	0	0	0	0	0	0	0	0	0	0	0	0	0	0	0	0	0	0	0	0	0	0
1741	0	0	0	0	0	0	0	0	0	0	0	0	0	0	0	0	0	0	0	0	4	2	0	0	0	0	0	0	0	0	0	0	0	0	0	0	0	0	0	0	0	0	0	0	0	0	0	0	0
2753	0	0	0	0	0	0	0	0	0	0	0	0	0	0	0	0	0	0	0	0	0	0	0	0	0	0	0	0	0	0	0	0	0	0	0	0	0	0	0	7	0	0	0	0	0	0	0	0	0
3392	0	0	0	0	0	0	0	0	0	0	0	0	0	0	0	0	0	0	0	0	0	0	0	0	0	0	0	0	0	0	0	0	0	0	0	0	0	0	0	0	0	0	0	0	0	0	0	0	0
3438	0	0	0	0	0	0	0	0	0	0	0	0	0	0	0	0	0	0	0	0	0	0	0	0	0	0	0	0	0	0	0	0	0	0	0	0	0	0	0	0	0	0	0	0	0	0	0	0	0
3653	0	0	0	0	0	0	0	0	0	0	0	0	0	0	0	0	0	0	0	0	0	0	0	0	0	0	0	0	0	0	0	0	0	0	0	0	0	0	0	0	0	0	0	0	0	0	0	0	0
3783	0	0	0	0	0	0	0	0	0	0	0	0	0	0	0	0	0	0	0	0	0	0	0	0	0	0	0	0	0	0	0	0	0	0	0	0	0	0	0	0	0	0	0	0	0	0	0	0	0
4189	0	0	0	0	0	0	0	0	0	0	0	0	471	0	0	0	0	0	0	0	0	0	0	0	0	0	0	0	0	0	0	0	0	0	0	0	0	0	0	0	0	0	0	0	0	0	0	0	0
1078	6	0	0	0	0	0	0	0	0	0	0	0	0	0	0	0	0	0	0	0	0	0	0	0	0	0	0	0	0	0	0	0	0	0	0	0	0	0	0	0	0	0	0	0	0	0	0	0	0
3309	0	0	0	0	0	0	0	0	0	0	0	0	0	0	0	0	0	0	0	0	0	0	0	0	0	0	0	0	0	0	0	0	0	0	0	0	0	0	0	0	0	0	0	0	0	0	0	0	0
3199	0	0	0	0	0	0	0	0	0	0	0	0	0	0	0	0	0	0	0	0	0	0	0	0	0	0	0	0	0	0	0	0	0	0	0	0	0	0	0	0	0	0	0	0	0	0	0	0	0
3727	0	0	0	0	0	0	0	0	0	0	0	0	0	0	0	0	0	0	0	0	0	0	0	0	0	0	0	0	0	0	0	0	0	0	0	0	0	0	0	0	0	0	0	0	0	0	0	0	0
3211	0	0	0	0	0	0	0	0	0	0	0	0	0	0	0	0	0	0	0	0	0	0	0	0	0	0	0	0	0	0	0	0	0	0	0	0	0	0	0	0	0	0	0	0	0	0	0	0	0
3543	0	0	0	0	0	0	0	0	0	0	0	0	0	0	0	0	0	0	0	0	0	0	0	0	0	0	0	0	0	0	0	0	0	0	0	0	0	0	0	0	0	0	0	0	0	0	0	0	0
3767	0	0	0	0	0	0	0	0	0	0	0	0	0	0	0	0	0	0	0	0	0	0	0	0	0	0	0	0	0	0	0	0	0	0	1	0	0	0	0	0	0	0	0	0	0	0	0	0	0
2625	0	0	0	0	0	0	0	0	0	0	0	0	0	0	0	0	0	0	0	0	0	0	0	0	0	0	0	0	0	0	0	0	0	0	0	0	0	0	0	0	0	0	0	0	0	0	0	0	0
3829	0	0	0	0	0	0	0	0	0	0	0	0	0	0	0	0	0	0	0	0	0	0	0	0	0	0	0	0	0	0	0	0	0	0	0	0	0	0	0	0	0	0	0	0	0	0	0	0	0
3234	0	0	0	0	0	0	0	0	0	0	0	0	0	0	0	0	0	0	0	0	0	0	0	0	0	0	0	0	0	0	0	0	0	0	0	0	0	0	0	0	0	0	0	0	0	0	0	0	0
3504	0	0	0	0	0	0	0	0	0	0	0	0	0	0	0	0	0	0	0	0	0	0	0	0	0	0	0	0	0	0	463	0	0	0	0	0	0	0	0	0	0	0	0	0	0	0	0	0	0
3540	0	0	0	0	0	0	0	0	0	0	0	0	0	0	0	0	0	0	0	0	0	0	0	0	0	0	0	0	0	0	0	0	0	0	0	0	0	0	0	0	0	0	0	0	0	0	0	0	0
4119	0	0	0	0	0	0	0	0	0	0	0	0	0	0	0	0	0	0	0	0	0	0	0	0	0	0	0	0	0	0	0	0	0	0	0	0	0	0	0	0	0	0	0	0	0	0	0	0	0
1150	0	0	0	0	0	0	0	0	0	0	0	0	0	0	0	0	0	0	0	0	0	0	0	0	0	0	0	0	0	0	0	0	0	0	0	0	0	0	0	0	0	0	0	0	0	0	0	0	0
3342	0	0	0	0	0	0	0	0	0	0	0	0	0	0	0	0	0	0	0	0	0	0	0	0	0	0	0	0	0	0	0	0	0	0	0	0	0	0	0	0	0	0	0	0	0	0	0	0	0
3605	0	0	0	0	0	0	0	0	0	0	0	0	0	0	0	0	0	0	0	0	0	0	0	0	0	0	0	0	0	0	0	0	0	0	0	0	0	0	0	0	0	0	0	0	0	0	0	0	0
3849	0	0	0	0	0	0	0	0	0	0	0	0	0	0	0	0	0	0	0	0	0	0	0	0	0	0	0	0	0	0	0	0	0	0	0	0	0	0	0	0	0	461	0	0	0	0	0	0	0
3753	0	0	0	0	0	0	0	0	0	0	0	0	0	0	0	0	0	0	0	0	0	0	0	0	0	0	0	0	0	0	0	0	0	0	0	0	0	0	0	0	0	0	0	0	0	0	0	0	0
3287	0	0	0	0	0	0	0	0	0	0	0	0	0	0	0	0	0	0	0	0	0	0	0	0	0	0	0	0	0	460	0	0	0	0	0	0	0	0	0	0	0	0	0	0	0	0	0	0	0
3419	0	0	0	0	0	0	0	0	0	0	0	0	0	0	0	0	0	0	0	0	0	0	0	0	0	0	0	0	0	0	0	0	0	0	0	0	0	0	0	0	0	0	0	0	0	0	0	0	0
3551	0	0	0	0	0	0	0	0	0	0	0	0	0	0	0	0	0	0	0	0	0	0	0	0	0	0	0	0	0	0	0	0	0	0	0	0	0	0	0	0	0	0	0	0	0	0	0	0	0
4028	0	0	0	0	0	0	0	0	0	0	0	0	0	0	0	0	0	0	0	0	0	0	0	0	0	0	0	0	0	0	0	0	0	0	0	0	460	0	0	0	0	0	0	0	0	0	0	0	0
15958	0	12	0	0	0	0	8	2	0	0	1	0	0	0	0	0	0	5	0	0	0	0	0	0	0	0	0	0	0	0	12	0	0	4	0	2	0	1	0	0	1	1	0	0	0	0	0	0	18
1221	0	0	0	0	0	0	0	0	0	0	0	0	0	0	0	0	0	0	0	0	0	0	0	0	0	0	0	0	0	0	0	0	0	0	0	0	0	0	0	0	0	0	0	0	0	0	0	0	0
3635	0	0	0	0	0	0	0	0	0	0	0	0	0	0	0	0	0	0	0	0	0	0	0	0	0	0	0	0	0	0	0	0	0	0	0	0	0	0	0	0	0	0	0	0	0	0	0	0	0
3321	0	0	0	0	0	0	0	0	0	0	0	0	0	0	0	0	0	0	0	0	0	0	0	0	0	0	0	0	0	0	0	0	0	0	0	0	0	0	0	0	0	0	0	0	0	0	0	0	0
2358	0	0	0	0	0	0	0	0	0	0	0	0	0	0	0	0	0	0	0	0	0	0	0	0	0	0	0	0	0	0	0	0	0	0	0	0	0	0	0	0	0	0	0	0	0	0	0	0	0
3066	0	0	0	0	0	0	0	0	0	0	0	0	0	0	0	0	0	0	0	0	0	0	0	0	0	0	0	0	0	0	0	0	0	0	0	0	0	0	0	0	0	0	0	0	0	0	0	0	0
3374	0	0	0	0	0	0	0	0	0	0	0	0	0	0	0	0	0	0	0	0	0	0	0	0	0	0	0	0	0	0	0	0	0	0	0	0	0	0	0	0	0	0	0	0	0	0	0	0	0
3577	0	0	0	0	0	0	0	0	0	0	0	0	0	0	0	0	0	0	0	0	0	0	0	0	0	0	0	0	0	0	0	0	0	0	0	0	0	0	0	0	0	0	0	0	0	0	0	0	0
3806	0	0	0	0	0	0	0	0	0	0	0	0	0	0	0	0	0	0	0	0	0	0	0	0	0	0	0	0	0	0	0	0	0	0	0	0	0	0	0	0	448	0	0	0	0	0	0	0	0
1263	0	0	0	0	0	0	0	0	0	0	0	0	0	0	0	0	0	0	0	0	0	0	0	0	0	0	0	0	0	0	0	0	0	0	0	0	0	0	0	0	0	0	0	0	0	0	0	0	0
3179	0	0	0	0	0	0	0	0	0	0	0	0	0	0	0	0	0	0	0	0	0	0	0	0	0	0	0	0	0	0	0	0	0	0	0	0	0	0	0	0	0	0	0	0	0	0	0	0	0
3441	0	0	0	0	0	0	0	0	0	0	0	0	0	0	0	0	0	0	0	0	0	0	0	0	0	0	0	0	0	0	0	0	0	0	0	0	0	0	0	0	0	0	0	0	0	0	0	0	0
3570	0	0	0	0	0	0	0	0	0	0	0	0	0	0	0	0	0	0	0	0	0	0	0	0	0	0	0	0	0	0	0	0	0	0	0	0	0	0	0	0	0	0	0	0	0	0	0	0	0
3063	0	0	0	0	0	0	0	0	0	0	0	0	0	0	0	0	0	0	0	0	0	0	0	0	0	0	0	0	0	0	0	0	0	0	0	0	0	0	0	0	0	0	0	0	0	0	0	0	0
4315	0	0	0	0	0	0	0	0	0	0	0	0	0	0	0	0	0	0	0	0	0	0	0	0	0	0	0	0	0	0	0	0	0	0	0	0	0	0	0	0	0	0	0	0	0	0	0	0	0
3183	0	0	0	0	0	0	0	0	0	0	0	0	0	0	0	0	0	0	0	0	0	0	0	0	0	0	0	0	0	0	0	0	0	0	0	0	0	0	0	0	0	0	0	0	0	0	0	0	0
3150	0	0	0	0	0	0	0	0	0	0	0	0	0	0	0	0	0	0	0	0	0	0	0	0	0	0	0	0	0	0	0	0	0	0	0	0	0	0	0	0	0	0	0	0	0	0	0	0	0
3300	0	0	0	0	0	0	0	0	0	0	0	0	0	0	0	0	0	0	0	0	0	0	0	0	0	0	0	0	0	0	0	0	0	0	0	0	0	0	0	0	0	0	0	0	0	0	0	0	0
3979	0	0	0	0	0	0	0	0	0	0	0	0	0	0	0	0	0	0	0	0	0	0	0	0	0	0	0	0	0	0	0	0	0	0	0	0	0	0	0	0	0	0	0	0	0	0	0	0	0
2847	0	0	0	0	0	0	0	0	0	0	0	0	0	0	0	0	0	0	0	0	0	0	0	0	0	0	0	453	0	0	0	0	0	0	0	0	0	0	0	0	0	0	0	0	0	0	0	0	0
3147	0	0	0	0	0	0	0	0	0	0	0	0	0	0	0	0	0	0	0	0	0	0	0	0	0	0	0	0	0	0	0	0	0	0	0	0	0	0	0	0	0	0	0	0	0	0	0	0	0
3192	0	0	0	0	0	0	0	0	0	0	0	0	0	0	0	0	0	0	0	0	0	0	0	0	0	0	0	0	0	0	0	0	0	0	0	0	0	0	0	0	0	0	0	0	0	0	0	0	0
3567	0	0	0	0	0	0	0	0	0	0	0	0	0	0	0	0	0	0	0	0	0	0	0	0	0	0	0	0	0	0	0	0	0	0	0	0	0	0	0	0	0	0	0	0	0	0	0	0	0
4046	0	0	0	0	0	0	0	0	0	0	0	0	0	0	0	0	0	0	0	0	0	0	0	0	0	0	0	0	0	0	0	0	0	0	0	0	0	0	0	0	0	0	0	0	0	0	0	0	0
352	0	0	0	0	0	0	0	0	0	0	0	0	0	0	0	0	0	0	0	0	0	0	0	0	0	0	0	0	0	0	0	0	0	0	0	0	0	0	0	0	0	0	0	0	0	0	0	0	0
3176	0	0	0	0	0	0	0	0	0	0	0	0	0	0	0	0	0	0	0	0	0	0	0	0	0	0	0	0	0	0	0	0	0	0	0	0	0	0	0	0	0	0	0	0	0	0	0	0	0
3483	0	0	0	0	0	0	0	0	0	0	0	0	0	0	0	0	0	0	0	0	0	0	0	0	0	0	0	0	0	0	0	0	0	0	0	0	0	0	0	0	0	0	0	0	0	0	0	0	0
3402	0	0	0	0	0	0	0	0	0	0	0	0	0	0	0	0	0	0	0	0	0	0	0	0	0	0	0	0	0	0	0	0	0	0	0	0	0	0	0	0	0	0	0	0	0	0	0	0	0
3236	0	0	0	0	0	0	0	0	0	0	0	0	0	0	0	0	0	0	0	0	0	0	0	0	0	0	0	1	0	0	0	0	0	0	0	0	0	0	0	0	0	0	0	0	0	0	0	0	0
3267	0	0	0	0	0	0	0	0	0	0	0	0	0	0	0	0	0	0	0	0	0	0	0	0	0	0	0	0	0	0	0	0	0	0	0	0	0	0	0	0	0	0	0	0	0	0	0	0	0
3766	0	0	0	0	0	0	0	0	0	0	0	0	0	0	0	0	0	0	0	0	0	0	0	0	0	0	0	0	0	0	0	0	0	0	0	0	0	0	0	0	0	0	0	0	0	0	0	0	0
9734	0	0	0	0	0	0	0	0	0	0	0	0	0	0	0	0	0	0	0	0	0	0	0	0	0	0	0	0	0	0	0	0	0	0	0	0	0	0	0	0	0	0	0	0	0	0	0	0	0
3225	0	0	0	0	0	0	0	0	0	0	0	0	0	0	0	0	0	0	0	0	0	0	0	0	0	0	0	0	0	450	0	0	0	0	0	0	0	0	0	0	0	0	0	0	0	0	0	0	0
4525	0	0	0	0	0	0	0	0	0	0	0	0	0	0	0	0	0	0	0	0	0	0	0	0	0	0	0	0	0	0	0	0	0	0	0	0	0	0	0	0	0	0	0	0	0	0	0	0	0
3446	0	0	0	0	0	0	0	0	0	0	0	0	0	0	0	0	0	0	0	0	0	0	0	0	0	0	0	0	0	0	0	0	0	0	0	0	0	0	0	0	0	0	0	0	0	0	0	0	0
3196	0	0	0	0	0	0	0	0	0	0	0	0	0	0	0	0	0	0	0	0	0	0	0	0	0	0	0	0	0	0	0	0	0	0	0	0	0	0	0	0	0	0	0	0	0	0	0	0	0
3603	0	0	0	0	0	0	0	0	0	0	0	0	0	0	0	0	0	0	0	0	0	0	0	0	0	0	0	0	0	0	0	0	0	0	0	0	0	0	0	0	0	0	0	0	0	0	0	0	0
3194	0	0	0	0	0	0	0	0	0	0	0	0	0	0	0	0	0	0	0	0	0	0	0	0	0	0	0	0	0	0	0	0	0	0	0	0	0	0	0	0	0	0	0	0	0	0	0	0	0
3680	0	0	0	0	0	0	0	0	0	0	0	0	0	0	0	0	0	0	0	0	0	0	0	0	0	0	0	0	0	0	0	0	0	0	0	0	0	0	0	0	0	0	0	0	0	0	0	0	0
3995	0	0	0	0	0	0	0	0	0	0	0	0	0	0	0	0	0	0	0	0	0	0	0	0	0	0	0	0	0	0	0	0	0	0	0	0	0	0	0	0	0	0	0	0	0	0	0	0	0
2644	0	0	0	0	0	0	0	0	0	0	0	0	0	0	0	0	0	0	0	0	0	0	0	0	0	0	0	0	0	0	0	0	0	0	0	0	0	0	0	0	0	0	0	0	0	0	0	0	0
3440	0	0	0	0	0	0	0	0	0	0	0	0	0	0	0	0	0	0	0	0	0	0	0	0	0	0	0	0	0	0	0	0	0	0	0	0	0	0	0	0	0	0	0	0	0	0	0	0	0
3785	0	0	0	0	0	0	0	0	0	0	0	0	0	0	0	0	0	0	0	0	0	0	0	0	0	0	0	0	0	0	0	0	0	0	0	0	0	0	0	0	0	0	0	0	0	0	0	0	0
2229	0	0	0	0	0	0	0	0	0	0	0	0	0	0	0	0	0	0	0	0	0	0	0	0	0	0	0	0	0	0	0	30	0	0	0	0	0	0	0	0	0	0	0	0	0	0	0	0	0
3526	0	0	0	0	0	0	0	0	0	0	0	0	0	0	0	0	0	0	0	0	0	0	0	0	0	1	0	0	0	0	0	0	0	0	0	0	0	0	0	0	0	0	0	0	0	0	0	0	0
3459	0	0	0	0	0	0	0	0	0	0	0	0	0	0	0	0	0	0	0	0	0	0	0	442	0	0	0	0	0	0	0	0	0	0	0	0	0	0	0	0	0	0	0	0	0	0	0	0	0
3533	0	0	0	0	0	0	0	0	0	0	0	0	0	0	0	0	0	0	0	0	0	0	0	0	0	0	0	0	0	0	0	0	0	0	0	0	0	0	0	0	0	0	0	0	0	0	0	0	0
3718	0	0	0	0	0	0	0	0	0	0	0	0	0	0	0	0	0	0	0	0	0	0	0	0	0	0	0	0	0	0	0	0	0	0	0	0	0	1	0	0	0	0	0	0	0	0	0	0	0
3720	0	0	0	0	0	0	0	0	0	0	0	0	0	0	0	0	0	0	0	0	0	0	0	0	0	0	0	0	0	0	0	0	0	0	0	0	0	0	0	0	0	0	0	0	0	0	0	0	0
3771	0	0	0	0	0	0	0	0	0	0	0	0	0	440	0	0	0	0	0	0	0	0	0	0	0	0	0	0	0	0	0	0	0	0	0	0	0	0	0	0	0	0	0	0	0	0	0	0	0
3890	0	0	0	0	0	0	0	0	0	0	0	0	0	0	0	0	0	0	0	0	0	0	0	0	0	0	0	0	0	0	0	0	0	0	0	0	0	439	0	0	0	0	0	0	0	0	0	0	0
3197	0	0	0	0	0	0	0	0	0	0	0	0	0	0	0	0	0	0	0	0	0	0	0	0	0	0	0	0	0	0	0	0	0	0	0	0	0	0	0	0	0	0	0	0	0	0	0	0	0
3830	0	0	0	0	0	0	0	0	0	0	0	0	439	0	0	0	0	0	0	0	0	0	0	0	0	0	0	0	0	0	0	0	0	0	0	0	0	0	0	0	0	0	0	0	0	0	0	0	0
3222	0	0	0	0	0	0	0	0	0	0	0	0	0	0	0	0	0	0	0	0	0	0	0	0	0	0	0	0	0	0	0	0	0	0	0	0	0	0	0	0	0	0	0	0	0	0	0	0	0
3564	0	0	0	0	0	0	0	0	0	0	0	0	0	0	0	0	0	0	0	0	0	0	0	0	0	0	0	0	0	0	0	0	0	0	0	0	0	0	0	0	0	0	0	0	0	0	0	0	0
583	0	0	0	0	0	0	0	0	0	0	0	0	0	23	0	0	0	0	0	0	0	0	0	0	0	0	0	0	0	0	0	0	0	0	0	0	0	0	0	0	0	0	0	0	0	0	0	0	0
2709	0	0	0	0	0	0	0	0	0	0	0	0	0	0	0	0	0	0	0	0	0	0	0	0	0	0	0	0	0	0	0	0	0	0	0	0	0	0	0	0	0	0	0	0	0	0	0	0	0
3990	0	0	0	0	0	0	0	0	0	0	0	0	0	0	0	0	0	0	0	0	0	0	0	0	0	0	0	0	0	0	0	0	0	0	0	0	0	0	0	0	0	0	0	0	0	0	0	0	0
14	0	39	0	0	0	1	0	0	0	0	3	0	1	0	0	0	0	0	0	0	0	0	1	0	0	0	0	0	0	0	0	0	0	0	0	0	0	24	0	0	0	0	0	0	0	0	0	0	0
3930	0	0	0	0	0	0	0	0	0	0	0	0	0	0	0	0	0	0	0	0	0	0	0	0	0	0	0	0	0	0	0	0	0	0	0	0	0	0	0	0	0	0	0	0	0	0	0	0	0
3345	0	0	0	0	0	0	0	0	0	0	0	0	0	0	0	0	0	0	0	0	0	0	0	0	0	0	0	0	0	0	0	0	0	0	0	0	0	0	0	0	0	0	0	0	0	0	0	0	0
3931	0	0	0	0	0	0	0	0	0	0	0	0	0	0	0	0	0	0	0	0	0	0	0	0	0	0	0	0	0	0	0	0	0	0	0	0	0	0	0	0	0	0	0	0	0	0	0	0	0
765	0	0	0	0	0	0	0	0	0	0	0	0	0	0	0	0	0	0	0	0	0	0	0	0	0	0	0	0	0	0	0	0	0	0	0	0	0	0	0	0	0	0	0	0	0	0	0	0	0
3521	0	0	0	0	0	0	0	0	0	0	0	0	0	0	0	0	0	0	0	0	0	0	0	0	0	0	0	0	0	0	0	0	0	0	0	0	0	0	0	0	0	0	0	0	0	0	0	0	0
11071	0	5	0	0	0	0	1	0	1	0	0	0	2	0	0	0	0	0	0	0	0	0	0	0	0	0	0	0	0	0	27	0	0	2	0	0	0	0	0	0	1	1	0	0	0	0	0	0	3
3510	0	0	0	0	0	0	0	0	0	0	0	0	0	0	0	0	0	0	0	0	0	0	0	0	0	0	0	0	0	0	0	0	0	0	0	0	0	0	0	0	0	0	0	0	0	0	0	0	0
3275	0	0	0	0	0	0	0	0	0	0	0	0	0	0	0	0	0	0	0	0	0	0	0	0	0	0	0	0	0	0	0	0	0	0	0	0	0	0	0	0	0	0	0	431	0	0	0	0	0
3541	0	0	0	0	0	0	0	0	0	0	0	0	0	0	0	0	0	0	0	0	0	0	0	0	0	0	0	0	0	0	0	0	0	0	0	0	0	0	0	0	0	0	0	0	0	0	0	0	0
3640	0	0	0	0	0	0	0	0	0	0	0	0	0	0	0	0	0	0	0	0	0	0	0	0	0	0	0	0	0	0	0	0	0	0	0	0	0	0	0	0	0	0	0	0	0	0	0	0	0
3279	0	0	0	0	0	0	0	0	0	0	0	0	0	0	0	0	0	0	0	0	0	0	0	0	0	0	0	0	0	0	0	0	0	0	0	0	0	0	0	0	0	0	0	0	0	0	0	0	0
3291	0	0	0	0	0	0	0	0	0	0	0	0	0	0	0	0	0	0	0	0	0	0	0	0	0	0	0	0	0	0	0	0	0	0	0	0	0	0	0	0	0	0	0	0	0	0	0	0	0
3375	0	0	0	0	0	0	0	0	0	0	0	0	0	0	0	0	0	0	0	0	0	0	0	0	0	0	0	0	0	0	0	0	0	0	0	0	0	0	0	0	0	0	0	0	0	0	0	0	0
3630	0	0	0	0	0	0	0	0	0	0	0	0	0	0	0	0	0	0	0	0	0	0	0	0	0	428	0	0	0	0	0	0	0	0	0	0	0	0	0	0	0	0	0	0	0	0	0	0	0
3233	0	0	0	0	0	0	0	0	0	0	0	0	0	0	0	0	0	0	0	0	0	0	0	0	0	0	0	0	0	0	0	0	0	0	0	0	0	0	0	0	0	0	0	0	0	0	0	0	0
2325	0	0	0	0	0	0	0	0	0	0	0	0	0	0	0	0	0	0	0	0	0	0	0	0	0	0	0	0	0	0	0	427	0	0	0	0	0	0	0	0	0	0	0	0	0	0	0	0	0
3406	0	0	0	0	0	0	0	0	0	0	0	0	0	0	0	0	0	0	0	0	0	0	0	0	0	0	0	0	0	0	0	0	0	0	0	0	0	0	0	0	0	0	0	0	0	0	0	0	0
3531	0	0	0	0	0	0	0	0	0	0	0	0	0	0	0	0	0	0	0	0	0	0	0	0	0	0	0	0	0	0	0	0	0	0	0	0	0	0	0	0	0	0	0	0	0	0	0	0	0
3421	0	0	0	0	0	0	0	0	0	0	0	0	0	0	0	0	0	0	0	0	0	0	0	0	0	0	0	0	0	0	0	0	0	0	0	0	0	0	0	0	0	0	0	0	0	0	0	0	0
3575	0	0	0	0	0	0	0	0	0	0	0	0	0	0	0	0	0	0	0	0	0	0	0	0	0	0	0	0	0	0	0	0	0	0	0	0	0	0	0	0	0	0	0	0	0	0	0	0	0
3628	0	0	0	0	0	0	0	0	0	0	0	0	0	0	0	0	0	0	0	0	0	0	0	0	0	426	0	0	0	0	0	0	0	0	0	0	0	0	0	0	0	0	0	0	0	0	0	0	0
3774	0	0	0	0	0	0	0	0	0	0	0	0	0	0	0	0	0	0	0	0	0	0	0	0	0	0	0	0	0	0	0	0	0	0	0	0	0	0	0	0	0	0	0	0	0	0	0	0	0
3341	0	0	0	0	0	0	0	0	0	0	0	0	0	0	0	0	0	0	0	0	0	0	0	0	0	0	0	0	0	0	0	0	0	0	0	0	0	0	0	0	0	0	0	0	0	0	0	0	0
3607	0	0	0	0	0	0	0	0	0	0	0	0	0	0	0	0	0	0	0	0	0	0	0	0	0	425	0	0	0	0	0	0	0	0	0	0	0	0	0	0	0	0	0	0	0	0	0	0	0
3452	0	0	0	0	0	0	0	0	0	0	0	0	0	0	0	0	0	0	0	0	0	0	0	0	0	0	0	0	0	0	0	0	0	0	0	0	0	0	0	0	0	0	0	0	0	0	0	0	0
3562	0	0	0	0	0	0	0	0	0	0	0	0	0	0	0	0	0	0	0	0	0	0	0	0	0	0	0	0	0	0	0	0	0	0	0	0	0	0	0	0	0	0	0	0	0	0	0	0	0
3137	0	0	0	0	0	0	0	0	0	0	0	0	0	0	0	0	0	0	0	0	0	0	0	0	0	0	0	0	0	0	0	0	0	0	0	0	0	0	0	0	0	0	0	0	0	0	0	0	0
3230	0	0	0	0	0	0	0	0	0	0	0	0	0	0	0	0	0	0	0	0	0	0	0	0	0	0	0	0	0	0	0	0	0	0	0	0	0	0	0	0	0	0	0	0	0	0	0	0	0
4022	0	0	0	0	0	0	0	0	0	0	0	0	0	0	0	0	0	0	0	0	0	0	0	0	0	0	0	0	0	0	0	0	0	0	0	0	0	0	0	0	0	0	0	0	0	0	0	0	0
3832	0	0	0	0	0	0	0	0	0	0	0	0	0	0	0	0	0	0	0	0	0	0	0	0	0	0	0	0	0	0	0	0	0	0	0	0	0	0	0	0	0	0	0	0	0	0	0	0	0
3671	0	422	0	0	0	0	0	0	0	0	0	0	0	0	0	0	0	0	0	0	0	0	0	0	0	0	0	0	0	0	0	0	0	0	0	0	0	0	0	0	0	0	0	0	0	0	0	0	0
3997	0	0	0	0	0	0	0	0	0	0	0	0	0	0	0	0	0	0	0	0	0	0	0	0	0	0	0	0	0	0	0	0	0	0	0	0	0	0	0	0	0	0	0	0	0	0	0	0	0
3989	0	0	0	0	0	0	0	0	0	0	0	0	0	0	0	0	0	0	0	0	0	0	0	0	0	0	0	0	0	0	0	0	0	0	0	0	0	0	0	0	0	0	0	0	0	0	0	0	0
214	0	0	0	0	0	0	0	0	0	0	0	0	0	0	0	0	0	0	0	0	0	0	0	0	0	0	0	0	0	0	0	0	0	0	0	0	0	0	0	0	0	0	0	0	0	0	0	0	0
353	0	0	0	0	0	0	0	0	0	0	0	0	0	0	0	0	0	0	0	0	0	0	0	0	0	0	0	0	0	0	0	0	0	0	0	0	0	0	0	0	0	0	0	0	0	0	0	0	0
2569	0	0	0	0	0	0	0	0	0	0	0	0	0	0	0	0	0	0	0	0	0	0	0	0	0	0	0	0	0	0	0	0	0	0	0	0	0	0	0	0	0	0	0	0	0	0	0	0	0
3910	0	0	0	0	0	0	0	0	0	0	0	0	0	0	0	0	0	0	0	0	0	0	0	0	0	0	0	0	0	0	0	0	0	0	0	0	0	0	0	0	0	0	0	0	0	0	0	0	0
4169	0	0	0	0	0	0	0	0	0	0	0	0	0	0	0	0	0	0	0	0	417	0	0	0	0	0	0	0	0	0	0	0	0	0	0	0	0	0	0	0	0	0	0	0	0	0	0	0	0
3428	0	0	0	0	0	0	0	0	0	0	0	0	0	0	0	0	0	0	0	0	0	0	0	0	0	0	0	0	0	0	0	0	0	0	0	0	0	0	0	0	0	0	0	0	0	0	0	0	0
4035	0	0	0	0	0	0	0	0	0	0	0	0	0	0	0	0	0	0	0	0	0	0	0	0	0	0	0	0	0	0	0	0	0	0	0	0	0	0	0	0	0	0	0	0	0	0	0	0	0
3793	0	0	0	0	0	0	0	0	0	0	0	0	0	0	0	0	0	0	0	0	0	0	0	0	0	0	0	0	0	0	0	0	0	0	0	0	0	0	0	0	0	0	0	0	0	0	0	0	0
2901	0	0	0	0	0	0	0	0	0	0	0	0	0	0	0	0	0	0	0	0	0	0	0	0	0	0	0	0	0	0	0	0	0	0	0	0	0	0	0	0	0	0	0	0	0	0	0	0	0
3281	0	0	0	0	0	0	0	0	0	0	0	0	0	0	0	0	0	0	0	0	0	0	0	0	0	0	0	0	0	0	0	0	0	0	0	0	0	0	0	0	0	0	0	0	0	0	0	0	0
3581	0	0	0	0	0	0	0	0	0	0	0	0	0	0	0	0	0	0	0	0	0	0	0	0	0	0	0	0	0	0	0	0	0	0	0	0	0	0	0	0	0	0	0	0	0	0	0	0	0
3641	0	0	0	0	0	0	0	0	0	0	0	0	0	0	0	0	0	0	0	0	6	0	0	0	0	0	0	0	0	0	0	0	0	0	0	0	0	0	0	0	0	0	0	0	0	0	0	0	0
3583	0	0	0	0	0	0	0	0	0	0	0	0	0	0	0	0	0	0	0	0	0	0	0	0	0	0	0	0	0	0	0	0	0	0	0	0	0	0	0	0	0	0	0	0	0	0	0	0	0
3587	0	0	0	0	0	0	0	0	0	0	0	0	0	0	0	0	0	0	0	0	0	0	0	0	0	0	0	0	0	0	0	0	0	0	0	0	0	0	0	0	0	0	0	0	0	0	0	0	0
3596	0	0	0	0	0	0	0	0	0	0	0	0	0	0	0	0	0	0	0	0	0	0	0	0	0	0	0	0	0	0	0	0	0	0	0	0	0	0	0	0	0	0	0	0	0	0	0	0	0
3508	0	0	0	0	0	0	0	0	0	0	0	0	0	0	0	0	0	0	0	0	0	0	0	0	0	0	0	0	0	0	0	0	0	0	0	0	0	0	0	0	0	0	0	0	0	0	0	0	0
4336	0	0	0	0	0	0	0	0	0	0	0	0	0	0	65	2	0	0	0	0	0	0	0	0	0	0	0	0	0	0	0	0	0	0	0	0	0	0	0	0	0	0	0	5	2	19	0	0	0
3703	0	0	0	0	0	0	0	0	0	0	0	0	0	0	0	0	0	0	0	0	0	0	0	0	0	0	0	0	0	0	0	0	0	0	0	0	0	0	0	0	0	0	0	0	0	0	0	0	0
3729	0	0	0	0	0	0	0	0	0	0	0	0	0	0	0	0	0	0	0	0	0	0	0	0	0	0	0	0	0	0	0	0	0	0	0	0	0	0	0	0	0	0	0	0	0	0	0	0	0
3918	0	0	0	0	0	0	0	0	0	0	0	0	0	0	0	0	0	0	0	0	0	0	0	0	0	0	0	0	0	0	0	0	0	0	0	0	0	0	0	0	0	0	0	0	0	0	0	0	0
3598	0	0	0	0	0	0	0	0	0	0	0	0	0	0	0	0	0	0	0	0	0	0	0	0	0	0	0	0	0	0	0	0	0	0	0	0	0	0	0	0	0	0	0	0	0	0	0	0	0
1810	0	0	0	0	0	0	0	0	0	0	0	0	0	0	0	0	0	0	0	0	0	0	0	0	0	0	0	0	0	0	0	0	0	0	0	0	0	0	0	0	0	0	0	0	0	0	0	1	0
3837	0	0	0	0	0	0	0	0	0	0	0	0	0	0	0	0	0	0	0	0	0	0	0	0	0	0	0	0	0	0	0	0	0	0	0	0	0	0	0	0	0	0	0	0	0	0	0	0	0
3295	0	0	0	0	0	0	0	0	0	0	0	0	0	0	0	0	0	0	0	0	0	0	0	0	0	0	0	0	0	0	0	0	0	0	0	0	0	0	0	0	0	0	0	0	0	0	0	0	0
3955	0	0	0	0	0	0	0	0	0	0	0	0	0	0	0	0	0	0	0	0	0	0	0	0	0	0	0	0	0	0	0	0	0	0	0	0	0	0	0	0	0	0	0	0	0	0	0	0	0
3237	0	0	0	0	0	0	0	0	0	0	0	0	0	0	0	0	0	0	0	0	0	0	0	0	0	0	0	0	0	0	0	0	0	0	0	0	0	0	0	0	0	0	0	0	0	0	0	0	0
3539	0	0	0	0	0	0	0	0	0	0	0	0	0	0	0	0	0	0	0	0	0	0	0	0	0	0	0	0	0	0	0	0	0	0	0	0	0	0	0	0	0	0	0	0	0	0	0	0	0
3442	0	0	0	0	0	0	0	0	0	0	0	0	0	0	0	0	0	0	0	0	0	0	0	0	0	0	0	0	0	0	0	0	0	0	0	0	0	0	0	0	0	0	0	0	0	0	0	0	0
2829	0	0	0	0	0	0	0	0	0	0	0	0	0	0	0	0	0	0	0	0	0	0	0	0	0	0	0	0	0	0	0	0	0	0	0	0	0	0	0	0	0	0	0	0	0	0	0	0	0
3957	0	0	0	0	0	0	0	0	0	0	0	0	0	0	0	0	0	0	0	0	0	0	0	0	0	0	0	0	0	0	0	0	0	0	0	0	0	0	0	0	0	0	0	0	0	0	0	0	0
3470	0	0	0	0	0	0	0	0	0	0	0	0	0	0	0	0	0	0	0	0	0	0	0	0	0	0	0	0	0	0	0	0	0	0	0	0	0	0	0	0	0	0	0	0	0	0	0	0	0
3999	0	0	0	0	0	0	0	0	0	0	0	0	0	0	0	0	0	0	0	0	0	0	0	0	0	0	0	0	0	0	0	0	0	0	0	0	0	0	0	0	0	0	0	0	0	0	0	0	0
3723	0	0	0	0	0	0	0	0	0	0	0	0	0	0	0	0	0	0	0	0	0	0	0	0	0	0	0	0	0	0	0	0	0	0	0	0	0	0	0	0	0	0	0	0	0	0	0	0	0
4002	0	0	0	0	0	0	0	0	0	0	0	0	0	0	0	0	0	0	0	0	0	0	0	0	0	0	0	0	0	0	0	0	0	0	0	0	0	0	0	0	0	0	0	0	0	0	0	0	0
4026	0	0	0	0	0	0	0	405	0	0	0	0	0	0	0	0	0	0	0	0	0	0	0	0	0	0	0	0	0	0	0	0	0	0	0	0	0	0	0	0	0	0	0	0	0	0	0	0	0
15217	0	0	0	2	0	0	0	0	0	0	0	0	8	0	0	0	1	0	0	0	0	0	0	0	0	0	0	3	0	0	0	0	0	0	0	0	7	0	0	0	0	0	0	0	0	0	0	0	0
3414	0	0	0	0	0	0	0	0	0	0	0	0	0	0	0	0	0	0	0	0	0	0	0	0	0	0	0	0	0	0	0	0	0	0	0	0	0	0	0	0	0	0	0	0	0	0	0	0	0
3590	0	0	0	0	0	0	0	0	0	0	0	0	0	0	0	0	0	0	0	0	0	0	0	0	0	0	0	0	0	0	0	0	0	0	0	0	0	0	0	0	0	0	0	0	0	0	0	0	0
3685	0	0	0	0	0	0	0	0	0	0	0	0	0	0	0	0	0	0	0	0	0	0	0	0	0	0	0	0	0	0	0	0	0	0	0	0	0	0	0	0	0	0	0	0	0	0	0	0	0
3726	0	0	0	0	0	0	0	0	0	0	0	0	0	0	0	0	0	0	0	0	0	0	0	0	0	0	0	0	0	0	0	0	0	0	0	0	0	0	0	0	0	0	0	0	0	0	0	0	0
2775	0	0	0	0	0	0	0	0	0	0	0	0	0	0	0	0	0	0	0	0	0	0	0	0	0	0	0	0	0	0	0	0	0	0	0	0	0	0	0	0	0	0	0	0	0	0	0	0	0
3907	0	0	0	0	0	0	0	0	0	0	0	0	0	0	0	0	0	0	0	0	0	0	0	0	0	0	0	0	0	0	0	0	0	0	0	0	0	0	0	0	0	0	0	0	0	0	0	0	0
4528	0	0	0	0	0	0	0	0	0	0	0	0	402	0	0	0	0	0	0	0	0	0	0	0	0	0	0	0	0	0	0	0	0	0	0	0	0	0	0	0	0	0	0	0	0	0	0	0	0
1717	0	0	0	0	0	0	0	0	0	0	0	0	0	0	0	0	0	0	0	0	0	0	0	0	0	0	0	0	0	0	0	0	0	0	0	0	0	0	0	0	0	0	0	0	0	0	0	0	0
3968	0	0	0	0	0	0	0	0	0	0	0	0	0	0	0	0	0	0	0	0	0	0	0	0	0	0	0	0	0	0	0	0	0	0	0	0	0	0	0	0	0	0	0	0	0	0	0	0	0
2926	0	0	0	0	0	398	0	0	0	0	0	0	0	0	0	0	0	0	0	0	0	0	0	0	0	0	0	0	0	0	0	0	0	0	0	0	0	0	0	0	0	0	0	0	0	0	0	0	0
3884	0	0	0	0	0	0	0	0	0	0	0	0	0	0	0	0	0	0	0	0	0	0	0	0	0	0	0	0	0	0	0	1	0	0	0	0	0	0	0	0	0	0	0	0	0	0	0	0	0
4909	0	0	0	0	0	0	0	0	0	0	0	0	0	0	0	0	0	0	0	0	0	0	0	0	0	0	0	0	0	0	0	0	0	0	0	0	0	0	0	0	0	0	0	0	0	0	0	0	0
3601	0	0	0	0	0	0	0	0	0	0	0	0	0	0	0	0	0	0	0	0	0	0	0	0	0	0	0	0	0	0	0	0	0	0	0	0	0	0	0	0	0	0	0	0	0	0	0	0	0
3398	0	0	0	0	0	0	0	0	0	0	0	0	0	0	0	0	0	0	0	0	0	0	0	0	0	0	0	0	0	0	0	0	0	0	0	0	0	0	0	0	0	0	0	0	0	0	0	0	0
3552	0	0	0	0	0	0	0	0	0	0	0	0	0	0	0	0	0	0	0	0	0	0	0	0	0	0	0	0	0	0	0	0	0	0	0	0	0	0	0	0	0	0	0	0	0	0	0	0	0
4374	0	0	0	0	0	0	0	0	0	0	0	0	0	0	0	0	0	0	0	0	0	0	0	0	0	0	0	0	0	0	0	0	0	0	0	0	0	0	0	0	0	0	0	0	0	0	0	0	0
674	0	0	0	0	0	0	0	0	0	0	0	0	0	0	0	0	0	0	0	0	0	0	0	0	0	0	0	0	0	0	0	0	0	0	0	0	0	0	0	0	0	0	0	0	0	0	0	0	0
3794	0	0	0	0	0	0	0	0	0	0	0	0	0	0	0	0	0	0	0	0	392	0	0	0	0	0	0	0	0	0	0	0	0	0	0	0	0	0	0	0	0	0	0	0	0	0	0	0	0
3683	0	0	0	0	0	0	0	0	0	0	0	0	0	0	0	0	0	0	0	0	0	0	0	0	0	0	0	0	395	0	0	0	0	0	0	0	0	0	0	0	0	0	0	0	0	0	0	0	0
3936	0	0	0	0	0	0	0	0	0	0	0	0	0	0	0	0	0	0	0	0	0	0	0	0	0	0	0	0	0	0	0	0	0	0	0	0	0	0	0	0	0	0	0	0	0	0	0	0	0
4012	0	0	0	0	0	0	0	0	0	0	0	0	0	0	0	0	0	0	0	0	0	0	0	0	0	22	0	0	0	0	0	0	0	0	0	0	0	0	0	0	0	0	0	0	0	0	0	0	0
3982	0	0	0	0	0	0	0	0	0	0	0	0	0	0	0	0	0	0	0	0	0	0	0	0	0	0	0	0	0	0	0	0	0	0	0	0	0	0	0	0	0	0	0	0	0	0	0	0	0
3870	0	0	0	0	0	0	0	0	0	0	0	0	0	0	0	0	0	0	0	0	0	0	0	0	0	0	0	0	0	0	0	0	0	0	0	0	0	0	0	0	0	0	0	0	0	0	0	0	0
3882	0	0	0	0	0	0	0	0	0	0	0	0	0	0	0	0	0	0	0	0	0	0	0	0	0	0	0	0	0	0	0	0	0	0	0	0	0	1	0	0	0	0	0	0	0	0	0	0	0
4269	0	0	0	0	0	0	0	0	0	0	0	0	0	0	0	0	0	0	0	0	0	0	0	0	0	0	0	0	0	0	0	0	0	0	0	0	0	0	0	0	0	0	0	0	0	0	0	0	0
3842	0	0	0	0	0	0	0	0	0	0	0	0	0	0	0	0	0	0	0	0	0	0	0	0	0	0	0	0	0	0	0	0	0	0	0	0	0	0	0	0	0	0	0	0	0	0	0	0	0
4021	0	0	0	0	0	0	0	0	0	0	0	0	0	0	0	0	0	0	0	0	0	0	0	0	0	0	0	0	0	0	0	0	0	0	0	0	0	0	0	0	0	0	0	0	0	0	0	0	0
3851	0	0	0	0	0	0	0	0	0	0	0	0	0	0	0	0	0	0	0	0	0	0	0	0	0	0	0	0	0	0	0	0	0	0	0	0	0	0	0	0	0	0	0	0	0	0	0	0	0
3886	0	0	0	0	0	0	0	0	0	0	0	0	0	0	0	0	0	0	0	0	0	0	0	0	0	0	0	0	0	0	0	0	0	0	0	0	0	0	0	0	0	0	0	0	0	0	0	0	0
4019	0	0	0	0	0	0	0	0	0	0	0	0	0	0	0	0	0	0	0	0	0	0	0	0	0	0	0	0	0	0	0	0	0	0	0	0	0	0	0	0	0	0	0	0	0	0	0	0	0
3706	0	0	0	0	0	0	0	0	0	0	0	0	0	0	0	0	0	0	0	0	0	0	0	0	0	0	0	0	0	0	0	0	0	0	0	0	0	0	0	0	0	0	0	0	0	0	0	0	0
5673	0	0	0	0	0	0	0	0	0	0	0	0	0	0	0	0	0	0	0	0	0	0	0	0	0	0	0	0	0	0	0	0	0	0	0	0	0	0	0	0	0	0	0	0	0	0	0	0	0
5113	0	0	11	0	0	0	0	0	0	0	0	0	0	0	0	0	0	0	0	0	0	0	0	0	0	0	0	0	0	0	0	0	0	0	0	0	0	0	0	0	0	0	0	0	0	0	0	0	0
406	0	0	0	0	0	0	0	0	0	0	0	0	0	0	0	0	0	0	0	0	0	0	0	0	0	0	0	0	0	0	0	0	0	0	0	0	0	0	0	0	0	0	0	0	0	0	0	0	0
2427	0	0	0	0	0	0	0	0	0	0	0	0	17	0	0	0	0	0	0	0	0	0	0	0	0	0	0	0	0	0	0	0	0	0	0	0	0	0	0	0	0	0	0	0	0	0	0	0	0
3408	0	0	0	0	0	0	0	0	0	0	0	0	0	0	0	0	0	0	0	0	0	0	0	0	0	0	0	0	0	0	0	0	0	0	0	0	0	0	0	0	0	0	0	0	0	0	0	0	0
3820	0	0	0	0	0	0	0	0	0	0	0	0	0	0	0	0	0	0	0	0	0	0	0	0	0	0	0	0	0	0	0	0	0	0	0	0	0	0	0	0	0	0	0	0	0	0	0	0	0
4333	0	0	0	0	0	0	0	0	0	0	0	0	0	0	0	0	0	0	0	0	0	0	0	0	0	0	0	0	0	0	0	0	0	0	0	0	0	0	0	0	0	0	0	0	0	0	0	0	0
4495	0	0	0	0	0	0	0	0	0	0	0	0	0	0	0	0	0	0	0	0	0	0	0	0	0	0	0	0	0	0	0	0	0	0	0	0	0	387	0	0	0	0	0	0	0	0	0	0	0
382	0	0	0	0	0	0	0	0	0	0	0	0	0	0	0	0	0	0	0	0	1	0	0	0	0	0	0	0	0	0	0	0	0	0	0	0	0	0	0	0	0	0	0	0	0	0	0	0	0
14848	0	0	0	0	0	0	0	0	0	0	0	0	0	0	0	0	0	0	0	0	0	0	0	0	0	0	0	0	0	0	0	1	0	0	0	0	0	0	0	0	0	0	0	0	0	0	0	0	0
4185	0	0	0	0	0	0	0	0	0	0	0	0	0	0	0	0	0	0	0	0	0	0	0	0	0	0	0	0	0	0	0	0	0	0	0	0	0	0	0	0	0	0	0	0	0	0	0	0	0
3945	0	0	0	0	0	0	0	0	0	0	0	0	0	0	0	0	0	0	0	0	0	0	0	0	0	0	0	0	0	0	0	0	0	0	0	0	0	0	0	0	0	0	0	0	0	0	0	0	0
3947	0	0	0	0	0	0	0	0	0	0	0	0	0	0	0	0	0	0	0	0	0	0	0	0	0	0	0	0	0	0	0	0	0	0	0	0	0	0	0	0	0	0	0	0	0	0	0	0	0
3998	0	0	0	0	0	0	0	0	0	0	0	0	0	0	0	0	0	0	0	0	0	0	0	0	0	0	0	0	0	0	0	0	0	0	0	0	0	0	0	0	0	0	0	0	0	0	0	0	0
4236	0	0	0	0	0	0	0	0	0	0	0	0	0	0	0	0	0	0	0	0	0	0	0	0	0	0	0	0	0	0	0	0	0	0	0	0	0	0	0	0	0	0	0	0	0	0	0	0	0
4	0	5	1	6	0	1	0	0	0	0	0	1	0	7	0	0	0	3	3	0	5	2	5	2	0	0	0	0	1	0	0	0	3	0	0	0	0	18	3	0	0	1	0	0	1	0	1	0	0
519	0	0	0	0	0	0	0	0	0	0	0	0	0	0	0	0	0	0	0	0	0	0	0	0	0	0	0	0	0	0	0	0	0	0	0	0	0	0	0	0	0	0	0	0	0	0	0	0	0
3265	0	0	0	0	0	0	0	0	0	0	0	0	0	0	0	0	0	0	0	0	0	0	0	0	0	0	0	0	0	0	0	0	0	0	0	0	0	0	0	0	0	0	0	0	0	0	0	0	0
3578	0	0	0	0	0	0	0	0	0	0	0	0	0	0	0	0	0	0	0	0	0	0	0	0	0	0	0	0	0	0	0	0	0	0	0	0	0	0	0	0	0	0	0	0	0	0	0	0	0
4094	0	0	0	0	0	0	0	0	0	0	0	0	0	0	0	0	0	0	0	0	0	0	0	0	0	0	0	0	0	0	0	0	0	0	0	0	0	0	0	0	0	0	0	0	0	0	0	0	0
2556	0	0	0	0	0	0	0	0	0	0	0	0	0	0	0	0	0	0	0	0	0	0	0	0	0	0	0	0	0	0	0	0	0	0	0	0	0	0	0	0	0	0	0	0	0	0	0	0	0
3484	0	0	0	0	0	0	0	0	0	0	0	0	0	0	0	0	0	0	0	0	0	0	0	0	0	0	0	0	0	0	0	0	0	0	0	0	0	0	0	0	0	0	0	0	0	0	0	0	0
3827	0	0	0	0	0	0	0	0	0	0	0	0	0	0	0	0	0	0	0	0	0	0	0	0	0	0	0	0	0	0	0	0	0	0	0	0	0	0	0	0	0	0	0	0	0	0	0	0	0
3902	0	0	0	0	0	0	0	0	0	0	0	0	0	0	0	0	0	0	0	0	0	0	0	0	0	0	0	0	0	0	0	0	0	0	0	0	0	0	0	0	0	0	0	0	0	0	0	0	0
4072	0	0	0	0	0	0	0	0	0	0	0	0	0	0	0	0	0	0	0	0	0	0	0	0	0	0	0	0	0	0	0	0	0	0	0	0	0	0	0	0	0	0	0	0	0	0	0	0	0
2174	0	0	0	0	0	0	0	0	0	0	0	0	0	0	0	0	0	0	0	0	0	0	0	0	0	0	0	0	0	0	0	0	0	0	0	0	0	0	0	0	0	0	0	0	0	0	0	0	0
160	0	0	0	0	0	0	2	2	3	0	0	0	0	0	0	0	0	11	0	0	0	6	1	0	0	0	0	0	0	0	2	0	0	0	0	0	0	4	0	0	8	5	0	0	0	0	0	0	14
4108	0	0	0	0	0	0	0	0	0	0	0	0	0	0	0	0	0	0	0	0	0	0	0	0	0	0	0	0	0	0	0	0	0	0	0	0	0	0	0	0	0	0	0	0	0	0	0	0	0
4840	0	0	0	0	0	0	0	0	0	0	0	0	0	0	0	0	0	0	0	0	0	0	0	0	0	0	0	0	0	0	0	0	0	0	0	0	0	0	0	0	0	0	0	0	0	0	0	0	0
3589	0	0	0	0	0	0	0	0	0	0	0	0	0	0	0	0	0	0	0	0	0	0	0	0	0	0	0	0	0	0	0	0	0	0	0	0	0	0	0	0	0	0	0	0	0	0	0	0	0
3831	0	0	0	0	0	0	0	0	0	0	0	0	0	0	0	0	0	0	0	0	0	0	0	0	0	0	0	0	0	0	0	0	0	0	0	0	0	0	0	0	0	0	0	0	0	0	0	0	0
4150	0	0	0	0	0	0	0	0	0	0	0	0	0	0	0	0	0	0	0	0	0	0	0	0	0	0	0	0	0	0	0	0	0	0	0	0	0	0	0	0	0	0	0	0	0	0	0	0	0
4327	0	0	0	0	0	0	0	0	0	0	0	0	0	0	0	0	0	0	0	0	0	0	0	0	0	0	0	0	0	0	0	0	0	0	0	0	0	0	0	0	0	0	0	0	0	0	0	0	0
2360	0	0	0	0	0	0	0	0	0	0	0	0	0	0	0	0	0	0	0	0	0	0	0	0	0	0	0	0	0	0	0	0	204	0	0	0	0	0	0	0	0	0	0	0	0	0	0	0	0
3514	0	0	0	0	0	0	0	0	0	0	0	0	0	0	0	0	0	0	0	0	0	0	0	0	0	0	0	0	0	0	0	0	0	0	0	0	0	0	0	0	0	0	0	0	0	0	0	0	0
3741	0	0	0	0	0	0	0	0	0	0	0	0	0	0	0	0	0	0	0	0	0	0	0	0	0	0	0	0	0	0	0	0	0	0	0	0	0	0	0	0	0	0	0	0	0	0	0	0	0
3876	0	0	0	0	0	0	0	0	0	0	0	0	0	0	0	0	0	0	0	0	0	0	0	0	0	0	0	0	0	0	0	0	0	0	0	0	0	0	0	0	0	0	0	0	0	0	0	0	0
241	0	0	0	0	0	0	0	0	0	0	0	0	0	0	0	0	0	0	0	0	0	0	0	0	0	0	0	0	0	0	0	0	0	0	0	0	0	0	0	0	0	0	0	0	0	0	0	0	0
3687	0	0	0	0	0	0	0	0	0	0	0	0	0	0	0	0	0	0	0	0	0	0	0	0	0	0	0	0	0	0	0	0	0	0	0	0	0	0	0	0	0	0	0	0	0	0	0	0	0
4190	0	0	0	0	0	0	0	0	0	0	0	0	0	0	0	0	0	0	0	0	0	0	0	0	0	0	0	0	0	0	0	0	0	0	0	0	0	0	0	0	0	0	0	0	0	0	0	0	0
4425	0	0	0	0	0	0	0	0	0	0	0	0	0	0	0	0	0	0	0	0	0	0	0	0	0	10	0	0	0	0	0	0	0	0	0	0	0	0	0	0	0	0	0	0	0	0	0	0	0
3752	0	0	0	0	0	0	0	0	0	0	0	0	0	0	0	0	0	0	0	0	0	0	0	0	0	0	0	0	0	0	0	0	0	0	0	0	0	0	0	0	0	0	0	0	0	0	0	0	0
3926	0	0	0	0	0	0	0	0	0	0	0	0	0	0	0	0	0	0	0	0	0	0	0	0	0	0	0	0	0	0	0	0	0	0	0	0	0	0	0	0	0	0	0	0	0	0	0	0	0
2098	0	0	0	0	0	0	0	0	0	0	0	0	0	0	0	0	0	0	0	0	0	0	0	0	0	0	0	0	0	0	0	0	0	0	0	0	0	0	0	0	0	0	0	0	0	0	0	0	0
3722	0	0	0	0	0	0	0	0	0	0	0	0	0	0	0	0	0	0	0	0	0	0	0	0	0	0	0	0	0	0	0	0	0	0	0	0	0	0	0	0	0	0	0	0	0	0	0	0	0
3747	0	0	0	0	0	0	0	0	0	0	0	0	0	0	0	0	0	0	0	0	0	0	0	0	0	0	0	0	0	0	0	0	0	0	0	0	0	0	0	0	0	0	0	0	0	0	0	55	0
3473	0	0	0	0	0	0	0	0	0	0	0	0	0	0	0	0	0	0	0	0	0	0	0	0	0	0	0	0	0	0	0	371	0	0	0	0	0	0	0	0	0	0	0	0	0	0	0	0	0
4319	0	0	0	0	0	0	0	0	0	0	0	0	0	0	0	0	0	0	0	0	0	0	0	0	0	0	0	0	0	0	0	0	0	0	0	0	0	0	0	0	0	0	0	0	0	0	0	0	0
3916	0	0	0	0	0	0	0	0	0	0	0	0	0	0	0	0	0	0	0	0	83	0	290	0	0	0	0	0	0	0	0	0	0	0	0	0	0	0	0	0	0	0	0	0	0	0	0	0	0
3985	0	0	0	0	0	0	0	0	0	0	0	0	0	0	0	0	0	0	0	0	0	0	0	0	0	0	0	0	0	0	0	0	0	0	0	0	0	0	0	0	0	0	0	0	0	0	0	0	0
4090	0	0	0	0	0	0	0	0	0	0	0	0	0	0	0	0	0	0	0	0	0	0	0	0	0	0	0	0	0	0	0	0	0	0	0	0	0	0	0	0	0	0	0	0	0	0	0	0	0
4499	0	0	0	0	0	0	0	0	0	0	0	0	0	0	0	0	0	0	0	0	0	0	0	0	0	0	0	0	0	0	0	0	0	0	0	0	0	0	0	0	0	0	0	0	0	0	0	0	0
4611	0	0	0	0	0	0	0	0	0	0	0	0	0	0	0	0	0	0	0	0	0	0	0	0	0	0	0	0	0	0	0	0	0	0	0	0	0	0	0	0	0	0	0	0	0	0	0	0	0
4134	0	0	0	0	0	0	0	0	0	0	0	0	0	0	0	0	0	0	0	0	0	0	0	0	0	0	0	0	0	0	0	0	0	0	0	0	0	0	0	0	0	0	0	0	0	0	0	0	0
5443	0	0	0	0	0	0	0	0	0	0	0	0	0	0	0	0	0	0	0	0	0	0	0	0	0	0	0	0	0	0	0	0	0	0	0	0	0	0	0	0	0	0	0	0	0	0	0	0	0
10544	0	0	0	0	0	0	0	0	1	0	0	0	0	0	0	0	0	6	0	0	0	1	0	0	0	0	0	0	0	0	38	0	0	0	0	0	0	0	0	0	0	0	0	0	0	0	0	0	0
1271	0	0	0	0	0	0	0	0	0	0	0	0	0	0	0	0	0	0	0	0	0	0	0	0	77	0	0	0	0	0	0	0	0	0	0	0	0	0	0	0	0	0	0	0	0	0	0	0	0
4231	0	0	0	0	0	0	0	0	0	0	0	0	0	0	0	0	0	0	0	0	0	0	0	0	0	0	0	0	0	0	0	0	0	0	0	0	0	0	0	0	0	0	0	0	0	0	0	0	0
3818	0	0	0	0	0	0	0	0	0	0	0	0	0	0	0	0	0	0	0	0	0	0	0	369	0	0	0	0	0	0	0	0	0	0	0	0	0	0	0	0	0	0	0	0	0	0	0	0	0
4128	0	0	0	0	0	0	0	0	0	0	0	0	0	0	0	0	0	0	0	0	0	0	0	0	0	0	0	0	0	0	0	0	0	0	0	0	0	0	0	0	0	0	0	0	0	0	0	0	0
3972	0	0	0	0	0	0	0	0	0	0	0	0	0	0	0	0	0	0	0	0	0	0	0	0	0	0	0	0	0	0	0	0	0	0	0	0	0	0	0	0	0	0	0	0	0	0	0	0	0
4065	0	0	0	0	0	0	0	0	0	0	0	0	0	0	0	0	0	0	0	0	0	0	0	0	0	0	0	0	0	0	0	0	0	0	0	0	0	0	0	0	0	0	0	0	0	0	0	0	0
3745	0	0	0	0	0	0	0	0	0	0	0	0	0	0	0	0	0	0	0	0	0	0	0	0	0	0	0	0	0	0	0	0	0	0	0	0	0	0	0	0	0	0	0	0	0	0	0	0	0
4143	0	0	0	0	0	0	0	0	0	0	0	0	0	0	0	0	0	0	0	0	0	0	0	0	0	0	0	0	0	0	0	0	0	0	0	0	0	0	0	0	0	0	0	0	0	0	0	0	0
15512	0	0	0	0	0	6	0	0	0	0	0	0	0	0	0	0	0	0	0	0	0	0	0	0	0	0	0	0	0	0	0	10	0	0	0	2	0	6	0	0	0	0	0	0	0	0	0	0	0
3868	0	0	0	0	0	0	0	0	0	0	0	0	0	0	0	0	0	0	0	0	0	0	0	0	0	0	0	0	0	0	0	0	0	0	0	0	0	0	0	0	0	0	0	0	0	0	0	0	0
3558	0	0	0	0	0	0	0	0	0	0	0	0	0	0	0	0	0	0	0	0	0	0	0	0	0	0	0	0	0	0	0	0	0	0	0	0	0	0	0	0	0	0	0	0	0	0	0	0	0
4238	0	0	0	0	0	0	0	0	0	0	0	0	0	0	0	0	0	0	0	0	0	0	0	0	0	1	0	0	0	0	0	0	0	0	0	0	0	0	0	0	0	0	0	0	0	0	0	0	0
1170	0	0	0	0	0	0	0	0	0	0	0	0	0	0	0	0	0	0	0	0	0	0	0	0	0	0	0	0	0	0	0	0	0	0	0	0	0	0	0	0	0	0	0	0	0	0	0	0	333
3644	0	0	0	0	0	0	0	0	0	0	0	0	0	0	0	0	0	0	0	0	0	0	0	0	0	0	0	0	0	0	0	0	0	0	0	0	0	0	0	0	0	0	0	0	0	0	0	0	0
4463	0	0	0	0	0	0	0	0	0	0	0	0	0	0	0	0	0	0	0	0	0	0	0	0	0	0	0	0	0	0	0	0	0	0	0	0	0	0	0	0	0	0	0	0	0	0	0	0	0
4124	0	0	0	0	0	0	0	0	0	0	0	0	0	0	0	0	0	0	0	0	0	0	0	0	0	0	0	0	0	0	362	0	0	0	0	0	0	0	0	0	0	0	0	0	0	0	0	0	0
4282	0	0	0	0	0	0	0	0	0	0	0	0	0	0	0	0	0	0	0	0	0	0	0	0	0	0	0	0	0	0	0	0	0	0	0	0	0	0	0	0	0	0	0	0	0	0	0	0	0
3883	0	0	0	0	0	0	0	0	0	0	0	0	0	0	0	0	0	0	0	0	0	0	0	0	0	0	0	0	0	0	0	0	0	0	0	0	0	0	0	0	0	0	0	0	0	0	0	0	0
3952	0	0	0	0	0	0	0	0	0	0	0	0	0	0	0	0	0	0	0	0	0	0	0	0	0	0	0	0	0	0	0	0	0	0	0	0	0	0	0	0	0	0	0	0	0	0	0	0	0
1650	0	0	0	0	0	0	0	0	0	0	0	0	0	0	0	0	0	0	0	0	0	0	0	0	0	0	0	0	0	0	0	0	0	0	0	0	0	0	0	0	0	0	0	0	0	0	0	0	0
3203	0	0	0	0	0	0	0	0	0	0	0	0	0	0	0	0	0	0	0	0	0	0	0	0	0	0	0	0	0	0	0	0	0	0	0	0	0	0	0	0	1	0	0	0	0	0	0	0	0
4772	0	0	0	0	0	0	0	0	0	0	0	0	0	0	0	0	0	0	0	0	0	0	0	0	0	0	0	0	0	0	0	0	0	0	0	0	0	0	0	0	0	0	0	0	0	0	0	0	0
3684	0	0	0	0	0	0	0	0	0	0	0	0	0	0	0	0	0	0	0	0	0	0	0	0	0	0	0	0	0	0	0	0	0	0	0	0	0	0	0	0	0	0	0	0	0	0	0	0	0
1662	0	0	0	0	0	0	0	0	0	0	0	0	0	0	0	0	0	0	0	0	0	0	0	0	0	0	0	0	0	0	0	0	0	0	0	0	0	0	0	0	0	0	0	0	0	0	0	0	0
3816	0	0	0	0	0	0	0	0	0	0	0	0	0	0	0	0	0	0	0	0	0	0	0	0	0	0	0	0	0	0	0	0	0	0	0	0	0	0	0	0	0	0	0	0	0	0	0	0	0
4287	0	0	0	0	0	0	0	0	0	0	0	0	0	0	0	0	0	0	0	0	0	0	0	0	0	0	0	0	0	0	0	0	0	0	0	0	0	0	0	0	0	0	0	0	0	0	0	0	0
3988	0	0	0	0	0	0	0	0	0	0	0	0	0	0	0	0	0	0	0	0	0	0	0	0	0	0	0	0	0	0	0	0	0	0	0	0	0	0	0	0	0	0	0	0	0	0	0	0	0
3775	0	0	0	0	0	0	0	0	0	0	0	0	0	0	0	0	0	0	0	0	0	0	0	0	0	0	0	0	0	0	0	0	0	0	0	0	0	0	0	0	0	0	0	0	0	0	0	0	0
3943	0	0	0	0	0	0	0	0	0	0	0	0	0	0	0	0	0	0	0	0	0	0	0	0	0	0	0	0	0	0	0	0	0	0	0	0	0	0	0	0	0	0	0	0	0	0	0	0	0
4184	0	0	0	0	0	0	0	0	0	0	0	0	0	0	0	0	0	0	0	0	0	0	0	0	0	0	0	0	0	0	0	0	0	0	0	0	0	0	0	0	0	0	0	0	0	0	0	0	0
3	0	2	0	0	0	0	0	1	2	0	8	0	3	15	0	0	0	7	0	0	15	3	0	0	0	0	0	0	0	0	3	0	0	1	0	0	0	3	0	0	1	3	0	0	1	0	0	0	6
4247	0	0	0	0	0	0	0	0	0	0	0	0	0	0	0	0	0	0	0	0	0	0	0	0	0	0	0	0	0	0	0	0	0	0	0	0	0	0	0	0	0	0	0	0	0	0	0	0	0
4436	0	0	0	0	0	0	0	0	0	0	0	0	0	0	0	0	0	0	0	0	0	0	0	0	0	0	0	0	0	0	0	0	0	0	0	0	0	0	0	0	0	0	0	0	0	0	0	0	0
4083	0	0	0	0	0	0	0	0	0	0	0	0	0	0	0	0	0	0	0	0	0	0	0	0	0	0	0	0	0	0	0	0	0	0	0	0	0	0	0	0	0	0	0	0	0	0	0	0	0
10761	0	0	0	0	0	0	0	0	0	0	0	0	0	0	0	0	0	0	0	0	0	0	0	0	0	0	0	0	0	0	0	0	0	0	0	0	0	0	0	0	0	0	0	0	0	0	0	0	0
4446	0	0	0	0	0	0	0	0	0	0	0	0	0	0	0	0	0	0	0	0	0	0	0	0	0	0	0	0	0	0	0	0	0	0	0	0	0	0	0	0	0	0	0	0	0	0	0	0	0
4680	0	0	0	0	0	0	0	354	0	0	0	0	0	0	0	0	0	0	0	0	0	0	0	0	0	0	0	0	0	0	0	0	0	0	0	0	0	0	0	0	0	0	0	0	0	0	0	0	0
4752	0	0	0	0	0	0	0	0	0	0	0	0	0	0	0	0	0	0	0	0	0	0	0	0	0	0	0	0	0	0	0	0	0	0	0	0	0	0	0	0	0	0	0	0	0	0	0	0	0
3744	0	0	0	0	0	0	0	0	0	0	0	0	0	0	0	0	0	0	0	0	0	0	0	0	0	0	0	0	0	0	0	0	0	0	0	0	0	0	0	0	0	0	0	0	0	0	0	0	0
4548	0	0	0	0	0	0	0	0	0	0	0	0	0	0	0	0	0	0	0	0	0	0	0	0	0	0	0	0	0	0	0	0	0	0	0	0	0	0	0	0	0	0	0	0	0	0	0	0	0
4334	0	0	0	0	0	0	0	0	0	0	0	0	0	0	0	0	0	0	0	0	0	0	0	0	0	0	0	0	0	0	0	0	0	0	0	0	0	0	0	0	0	0	0	0	0	0	0	0	0
4376	0	0	0	0	0	0	0	0	0	0	0	0	0	0	0	0	0	0	0	0	0	0	0	0	0	0	0	0	0	0	0	0	0	0	0	0	0	0	0	0	0	0	0	0	0	0	0	0	0
4683	0	0	0	0	0	0	0	0	0	0	0	0	0	0	0	0	0	0	0	0	0	0	0	0	0	0	0	0	0	0	0	0	0	0	0	0	0	0	0	0	0	0	0	0	0	0	0	0	0
10415	0	0	0	0	0	0	14	7	6	0	0	0	0	0	0	0	0	0	0	0	0	0	0	0	0	0	0	0	0	0	0	0	0	0	0	0	0	0	0	0	0	0	0	0	0	0	0	0	0
3364	0	0	0	0	0	0	0	0	0	0	0	0	0	0	0	0	0	0	0	0	0	0	0	0	0	0	0	0	0	0	0	0	0	0	0	0	0	0	0	0	0	0	0	0	0	0	0	0	0
3667	0	0	0	0	0	0	0	0	0	0	0	0	0	0	0	0	0	0	0	0	0	0	0	190	0	0	0	0	0	0	0	0	0	0	0	0	0	0	0	0	0	0	0	0	0	0	0	0	0
3580	0	0	0	0	0	0	0	0	0	0	0	0	0	0	0	0	0	0	0	0	0	0	0	0	0	0	0	0	0	0	0	0	0	0	0	0	0	0	0	0	0	0	0	0	0	0	0	0	0
3636	0	0	0	0	0	0	0	0	0	0	0	0	0	0	0	0	0	0	0	0	0	0	0	0	0	0	0	0	0	0	0	0	0	0	0	0	0	0	0	0	0	0	0	0	0	0	0	0	0
3780	0	0	0	0	0	0	0	0	0	0	0	0	0	0	0	0	0	0	0	0	0	0	0	0	0	0	0	0	0	0	0	0	0	0	0	0	0	0	0	0	0	0	0	0	0	0	0	0	0
3965	0	0	0	0	0	0	0	0	0	0	0	0	0	0	0	0	0	0	0	0	0	0	0	0	0	0	0	0	0	0	0	0	0	0	0	0	0	0	0	0	0	0	0	0	0	0	0	0	0
4491	0	0	0	0	0	0	0	0	0	0	0	0	0	0	0	0	0	0	0	0	0	0	0	0	0	0	0	0	0	0	0	0	0	0	0	0	0	0	0	0	0	0	0	0	0	0	0	0	0
3576	0	0	0	0	0	0	0	0	0	0	0	0	0	0	0	0	0	0	0	0	0	0	0	0	0	0	0	0	0	0	0	0	0	0	0	0	0	0	0	0	0	0	0	0	0	0	0	0	0
3946	0	0	0	0	0	0	0	0	0	0	0	0	0	0	0	0	0	0	0	0	0	0	0	0	0	0	0	0	0	0	0	0	0	0	0	0	0	0	0	0	0	0	0	0	0	0	0	0	0
4070	0	0	0	0	0	0	0	0	0	0	0	0	0	0	0	0	0	0	0	0	0	0	0	0	0	0	0	0	0	0	0	0	0	0	0	0	0	0	0	0	0	0	0	0	0	0	0	0	0
14289	0	0	0	0	0	0	0	0	4	0	0	0	0	0	0	0	0	0	0	0	0	0	0	0	0	2	0	0	0	0	0	0	0	0	0	0	0	0	0	0	3	0	0	0	0	0	0	0	0
3956	0	0	0	0	0	0	0	0	0	0	0	0	0	0	0	0	0	0	0	0	0	0	0	0	0	0	0	0	0	0	0	0	0	0	0	0	0	0	0	0	0	0	0	0	0	0	0	0	0
4037	0	0	0	0	0	0	0	0	0	0	0	0	0	0	0	0	0	0	0	0	0	0	0	0	0	0	0	0	0	0	0	0	0	0	0	0	0	0	0	0	0	0	0	0	0	0	0	0	0
4377	0	0	0	0	0	0	0	0	0	0	0	0	0	0	0	0	0	0	0	0	0	0	0	0	0	0	0	0	0	0	0	0	0	0	0	0	0	0	0	0	0	0	0	0	0	0	0	0	0
3469	0	0	0	0	0	0	0	0	0	0	0	0	0	0	0	0	0	0	0	0	0	0	0	0	0	0	0	0	0	0	0	0	0	0	0	0	0	0	0	0	0	0	0	0	0	0	0	0	0
3807	0	0	0	0	0	0	0	0	0	0	0	0	0	0	0	0	0	0	0	0	0	0	0	0	0	0	0	0	0	0	0	0	0	0	0	0	0	0	0	0	0	0	0	0	0	0	0	0	0
3812	0	0	0	0	0	0	0	0	0	0	0	0	0	0	0	0	0	0	0	0	0	0	0	0	0	0	0	0	0	0	0	0	0	0	0	0	0	0	0	0	0	0	0	0	0	0	0	0	0
307	0	0	0	0	0	0	0	1	0	0	0	0	0	0	0	0	0	1	0	0	0	19	0	0	0	0	0	0	0	0	0	0	0	0	0	0	0	2	0	0	11	0	0	0	0	0	0	0	0
3981	0	0	0	0	0	0	0	0	0	0	0	0	0	0	0	0	0	0	0	0	0	0	0	0	0	0	0	0	0	0	0	0	0	0	0	0	0	0	0	0	0	0	0	0	0	0	0	0	0
15740	0	0	0	0	0	0	0	0	0	0	47	0	0	0	0	0	0	0	0	0	0	0	0	0	0	0	0	0	0	0	14	0	0	1	0	2	0	0	0	0	0	1	0	0	0	0	0	0	0
1785	0	0	0	0	0	0	0	0	0	0	0	0	0	0	0	0	0	0	0	0	0	0	0	0	0	0	0	0	0	0	0	0	0	1	0	0	0	0	0	0	0	0	0	0	0	0	0	0	0
4719	0	0	0	0	0	0	0	0	0	0	0	0	0	0	0	0	0	0	0	0	0	0	0	0	0	0	0	0	0	0	0	0	0	0	0	0	0	0	0	0	0	0	0	0	0	0	0	0	0
300	0	0	0	0	0	0	0	0	0	0	0	0	0	0	0	0	0	0	0	0	0	0	0	0	0	0	0	0	0	0	0	0	0	0	0	1	0	0	0	0	0	0	0	0	0	0	0	0	0
3621	0	0	0	0	0	0	0	0	0	0	0	0	0	0	0	0	0	0	0	0	0	0	0	0	0	0	0	0	0	0	0	0	0	0	0	0	0	0	0	0	0	0	0	0	0	0	0	0	0
878	0	0	0	0	0	0	0	0	0	0	0	0	96	0	0	0	0	0	0	0	0	0	0	0	0	0	0	0	0	0	0	0	0	0	0	0	0	0	0	0	0	0	0	0	0	0	0	0	0
3887	0	0	0	0	0	0	0	0	0	0	0	0	0	0	0	0	0	0	0	0	0	0	0	0	0	0	0	0	0	0	0	0	0	0	0	0	0	0	0	0	0	0	0	0	0	0	0	0	0
3420	0	0	0	0	0	0	0	0	0	0	0	0	0	0	0	0	0	0	0	0	2	0	6	8	0	0	0	0	0	0	0	0	0	0	0	0	0	0	0	0	0	0	0	0	0	0	0	0	0
4305	0	0	0	0	0	0	0	0	0	0	0	0	0	0	0	0	0	0	0	0	0	0	0	0	0	0	0	0	0	0	0	0	0	0	0	0	0	0	0	0	0	0	0	0	0	0	0	0	0
3651	0	0	0	0	0	0	0	0	0	0	0	0	0	0	0	0	0	0	0	0	0	0	0	0	0	0	0	0	0	0	0	0	0	0	0	0	0	0	0	0	0	0	0	0	0	0	0	0	0
4050	0	0	0	0	0	0	0	0	0	0	0	0	0	0	0	0	0	0	0	0	0	0	0	6	0	0	0	0	0	0	0	0	0	0	0	0	0	0	0	0	0	0	0	0	0	0	0	0	0
4575	0	0	0	0	0	0	0	0	0	0	0	0	0	0	0	0	0	0	0	0	0	0	0	0	0	339	0	0	0	0	0	0	0	0	0	0	0	0	0	0	0	0	0	0	0	0	0	0	0
4360	0	0	0	0	0	0	0	0	0	0	0	0	0	0	0	0	0	0	0	0	0	0	0	0	0	0	0	0	0	0	0	0	0	0	0	0	0	0	0	0	0	0	0	0	0	0	0	0	0
4448	0	0	0	0	0	0	0	0	0	0	0	0	0	0	0	0	0	0	0	0	0	0	0	0	0	0	0	0	0	0	0	0	0	0	0	0	0	0	0	0	0	0	0	0	0	0	0	0	0
5037	0	0	0	0	0	0	0	0	0	0	0	0	0	0	0	0	0	0	0	0	0	0	0	0	0	0	0	0	0	0	0	0	0	0	0	0	0	0	0	0	0	0	0	0	0	0	0	0	0
3612	0	0	0	0	0	0	0	0	0	0	0	0	0	0	0	0	0	0	0	0	0	0	0	0	0	0	0	0	0	0	0	0	0	0	0	0	0	0	0	0	0	0	0	0	0	0	0	0	0
4209	0	0	0	0	0	0	0	0	0	0	0	0	0	0	0	0	0	0	0	0	0	0	0	0	0	0	0	0	0	0	0	0	0	0	0	0	0	0	0	0	0	0	0	0	0	0	0	0	0
4901	0	0	0	0	0	0	0	0	0	0	0	0	0	0	0	0	0	0	0	0	0	0	0	0	0	0	0	0	0	0	0	0	0	0	0	0	0	0	0	0	0	0	0	0	0	0	0	0	0
4370	0	0	0	0	0	0	0	0	0	0	0	0	0	0	0	0	0	0	0	0	0	0	0	0	0	0	0	0	0	0	0	0	0	0	0	0	0	0	0	0	0	0	0	0	0	0	0	0	0
4674	0	0	0	0	0	0	0	0	0	0	0	0	0	0	0	0	0	0	0	0	0	0	0	0	0	0	0	0	0	0	0	0	0	0	0	0	0	0	0	0	0	0	0	0	0	0	0	0	0
11964	0	0	0	0	0	0	0	0	0	0	0	0	2	0	0	0	0	0	0	0	0	0	0	0	0	0	0	0	0	0	0	5	0	0	0	0	0	0	0	0	0	0	0	0	0	0	0	0	0
4123	0	0	0	0	0	0	0	0	0	0	0	0	0	0	0	0	0	0	0	0	0	0	0	0	0	0	0	0	0	0	0	0	0	0	0	0	0	0	0	0	0	0	0	0	0	0	0	0	0
831	0	0	0	0	0	0	0	0	0	0	0	0	0	0	0	0	0	0	0	0	0	0	0	0	0	0	0	0	0	0	0	0	0	0	0	0	0	0	0	0	0	0	0	0	0	0	0	0	0
2462	0	0	0	0	0	0	0	0	0	0	0	0	0	0	0	0	0	0	0	0	0	0	0	0	0	0	0	0	0	0	0	0	0	0	0	0	0	0	0	0	0	0	0	0	0	0	0	0	0
14929	0	8	0	0	0	0	1	0	1	0	1	0	0	0	0	0	0	0	0	0	0	0	0	0	0	0	0	0	0	0	18	0	0	4	0	0	0	0	0	0	0	1	0	0	0	0	0	0	7
14038	0	0	0	0	0	15	0	0	0	0	0	0	10	0	0	0	0	4	1	0	0	4	0	4	0	0	0	5	0	0	0	0	0	0	0	0	0	0	0	0	0	0	0	5	0	0	0	0	0
4350	0	0	0	0	0	0	0	0	0	0	0	0	0	0	0	0	0	0	0	0	0	0	0	0	0	0	0	0	0	0	0	0	0	0	0	0	0	0	0	0	0	0	0	0	0	0	0	0	0
4144	0	0	0	0	0	0	0	0	0	0	0	0	0	0	0	0	0	0	0	0	0	0	0	0	0	0	0	0	0	0	0	0	0	0	0	0	0	0	0	0	0	0	0	0	0	0	0	0	0
4347	0	0	0	0	0	0	0	0	0	0	0	0	0	0	0	0	0	0	0	0	0	0	0	0	0	0	0	0	0	0	0	0	0	0	0	0	0	0	0	0	0	0	0	0	0	0	0	0	0
4649	0	0	0	0	0	0	0	0	0	0	0	0	0	0	0	0	0	0	0	0	0	0	0	0	0	0	0	0	0	0	0	0	0	0	0	0	0	0	0	0	331	0	0	0	0	0	0	0	0
10168	0	0	0	0	0	0	6	3	3	0	0	0	0	0	0	0	0	0	0	0	0	0	0	0	0	0	0	0	0	0	0	0	0	5	0	0	0	0	0	0	0	0	0	0	0	0	0	0	0
4146	0	0	0	0	0	0	0	0	0	0	0	0	0	0	0	0	0	0	0	0	0	0	0	0	0	0	0	0	0	0	0	0	0	0	0	0	0	0	0	0	0	0	0	0	0	0	0	0	0
4249	0	0	0	0	0	0	0	0	0	1	0	0	0	0	0	0	0	0	0	0	0	0	0	0	0	0	0	0	0	0	0	0	0	0	0	0	0	0	0	0	0	0	0	0	0	0	0	0	0
4666	0	0	0	0	0	0	0	0	0	0	0	0	0	0	0	0	0	0	0	0	0	0	0	0	0	0	0	0	0	0	0	0	0	0	0	0	0	0	0	0	0	0	0	0	0	0	0	0	0
2560	0	0	0	0	0	0	0	0	0	0	0	0	0	0	0	0	0	0	0	0	0	0	0	0	0	0	0	0	0	0	0	0	0	0	0	0	0	0	0	0	0	0	0	0	0	0	0	0	0
3140	0	0	0	0	0	0	0	0	0	0	0	0	0	0	0	0	0	0	0	0	0	0	0	0	0	0	0	0	0	0	0	0	0	0	0	0	0	0	0	0	0	0	0	0	0	0	0	0	0
3758	0	0	0	0	0	0	0	0	0	0	0	0	0	0	0	0	0	0	0	0	0	0	0	0	0	0	0	0	0	0	0	0	0	0	0	0	0	0	0	0	0	0	0	0	0	0	0	0	0
4024	0	0	0	0	0	0	0	0	0	0	0	0	0	0	0	0	0	0	0	0	0	0	0	0	0	0	0	0	0	0	0	0	0	0	0	0	0	0	0	0	0	0	0	0	0	0	0	0	0
4366	0	0	0	0	0	0	0	0	0	0	0	0	0	0	0	0	0	0	0	0	0	0	0	0	0	0	0	0	0	0	0	0	0	0	0	0	0	0	0	0	0	0	0	0	0	0	0	0	0
4387	0	0	0	0	0	0	0	0	0	0	0	0	0	0	0	0	0	0	0	0	0	0	0	0	0	0	0	0	0	0	0	0	0	0	0	0	0	0	0	0	0	0	0	0	0	0	0	0	0
1259	0	0	0	0	0	0	0	0	0	0	0	0	0	0	0	0	0	0	0	0	20	30	0	0	0	0	0	0	0	0	0	0	0	0	0	0	0	0	0	0	0	0	0	0	0	0	0	0	0
4047	0	0	0	0	0	0	0	0	0	0	0	0	0	0	0	0	0	0	0	0	0	0	0	0	0	0	0	0	0	0	0	0	0	0	0	0	0	0	0	0	0	0	0	0	0	0	0	0	0
4086	0	0	0	0	0	0	0	0	0	0	0	0	0	0	0	0	0	0	0	0	0	0	0	0	0	0	0	0	0	0	0	0	0	0	0	0	0	0	0	0	0	0	0	0	0	0	0	0	0
4865	0	0	0	0	0	0	0	0	0	0	0	0	0	0	0	0	0	0	0	0	0	0	0	0	0	0	0	0	0	0	0	0	0	0	0	0	0	0	0	0	0	0	0	0	0	0	0	0	0
3881	0	0	0	0	0	0	0	0	0	0	0	0	0	0	0	0	0	0	0	0	0	0	0	0	0	0	0	0	0	0	0	0	0	0	0	0	0	0	0	0	0	0	0	0	0	0	0	0	0
4007	0	0	0	0	0	0	0	0	0	0	0	0	0	0	0	0	0	0	0	0	0	0	0	0	0	0	0	0	0	0	0	0	0	0	0	0	0	0	0	0	0	0	0	0	0	0	0	0	0
3950	0	0	0	0	0	0	0	0	0	0	0	0	0	0	0	0	0	0	0	0	0	0	0	0	0	0	0	0	0	0	0	0	0	0	0	0	0	0	0	0	0	0	0	0	0	0	0	0	0
4637	0	0	0	0	0	0	0	0	0	0	0	0	0	0	0	0	0	0	0	0	0	0	0	0	0	0	0	0	0	0	0	0	0	0	0	0	0	0	0	0	0	0	0	0	0	0	0	0	0
3700	0	0	0	0	0	0	0	0	0	0	0	0	0	0	0	0	0	0	0	0	0	0	0	0	0	0	0	0	0	0	0	0	0	0	0	0	0	0	0	0	0	0	0	0	0	0	0	0	0
3760	0	0	0	0	0	0	0	0	0	0	0	0	0	0	0	0	0	0	0	0	0	0	0	0	0	0	0	0	0	0	0	0	0	0	0	0	0	0	0	0	0	0	0	0	0	0	0	0	0
13538	0	0	0	0	0	0	2	3	1	0	0	0	0	0	0	0	0	0	0	0	0	0	0	0	0	0	0	0	0	0	0	3	0	7	0	0	0	0	0	0	0	0	0	0	0	0	0	0	0
5396	0	0	0	0	0	0	0	0	0	0	0	0	0	0	0	0	0	0	0	0	1	0	0	0	0	0	0	0	0	0	0	0	0	0	0	0	0	0	0	0	0	0	0	0	0	0	0	0	0
4431	0	0	0	0	0	0	0	0	0	0	0	0	0	0	0	0	0	0	0	0	0	0	0	0	0	314	0	0	0	0	0	0	0	0	0	0	0	0	0	0	0	0	0	0	0	0	0	0	0
4212	0	0	0	0	0	0	0	0	0	0	0	0	0	0	0	0	0	0	0	0	0	0	0	0	0	0	0	0	0	0	0	0	0	0	0	0	0	0	0	0	0	0	0	0	0	0	0	0	0
4061	0	0	0	0	0	0	0	0	0	0	0	0	0	0	0	0	0	0	0	0	0	0	0	0	0	0	0	0	0	0	0	0	0	0	0	0	0	0	0	0	0	0	0	0	0	0	0	0	0
3906	0	0	0	0	0	0	0	0	0	0	0	0	0	0	0	0	0	0	0	0	0	0	0	0	0	0	0	0	0	0	0	0	0	0	0	0	0	0	0	0	0	0	0	0	0	0	0	0	0
1633	0	0	0	0	0	0	0	0	0	0	0	0	0	0	0	0	0	0	0	0	0	0	0	0	0	0	0	0	0	0	0	0	0	0	0	0	0	0	0	0	0	0	0	0	0	0	0	0	0
3900	0	0	0	0	0	0	0	0	0	0	0	0	0	0	0	0	0	0	0	0	0	0	0	0	0	0	0	0	0	0	0	0	0	0	0	0	0	0	0	0	0	0	0	0	0	0	0	0	0
4317	0	0	0	0	0	0	0	0	0	0	0	0	0	0	0	0	0	0	0	0	0	0	0	9	0	309	0	0	0	0	0	0	0	0	0	0	0	0	0	0	0	0	0	0	0	0	0	0	0
4426	0	0	0	0	0	1	0	0	0	0	0	0	0	0	0	0	0	0	0	0	26	2	0	0	0	2	3	0	0	0	0	0	0	0	0	0	0	36	7	0	0	3	0	0	0	0	0	0	0
4447	0	0	0	0	0	0	0	0	0	0	0	0	0	0	0	0	0	0	0	0	0	0	0	0	0	0	0	0	0	0	0	0	0	0	0	0	0	0	0	0	0	0	0	0	0	0	0	0	0
5356	0	0	0	0	0	0	0	0	0	0	0	0	0	0	0	0	0	0	0	0	0	0	0	0	0	0	0	0	0	0	0	0	0	0	0	0	0	0	0	0	0	0	0	0	0	0	0	0	0
4543	0	0	0	0	0	0	0	0	0	0	0	0	0	0	0	0	0	0	0	0	0	0	0	0	0	0	0	0	0	0	0	0	0	0	0	0	0	0	0	0	0	0	0	0	0	0	0	0	0
4645	0	0	0	0	0	0	0	0	0	0	0	0	0	0	0	0	0	0	0	0	0	0	0	0	0	0	0	0	0	0	0	0	0	0	0	0	0	0	0	0	0	0	0	0	0	0	0	0	0
4957	0	0	0	0	0	0	0	0	0	0	0	0	0	0	0	0	0	0	0	0	0	0	0	0	0	0	0	0	0	0	0	0	0	0	0	0	0	0	0	0	0	0	0	0	0	0	0	0	0
3942	0	0	0	316	0	0	0	0	0	0	0	0	0	0	0	0	0	0	0	0	0	0	0	0	0	0	0	0	0	0	0	0	0	0	0	0	0	0	0	0	0	0	0	0	0	0	0	0	0
4766	0	0	0	0	0	0	0	0	0	0	0	0	0	0	0	0	0	0	0	0	0	0	0	0	0	0	0	0	0	0	0	0	0	0	0	0	0	0	0	0	0	0	0	0	0	0	0	0	0
4302	0	0	0	0	0	0	0	0	0	0	0	0	0	0	0	0	0	0	0	0	0	0	0	0	0	0	0	0	0	0	0	0	0	0	0	0	0	0	0	0	0	0	0	0	0	0	0	0	0
4440	0	0	0	0	0	0	0	0	0	0	0	0	0	0	0	0	0	0	0	0	1	0	0	0	0	0	0	0	0	0	0	0	0	0	0	0	0	0	0	0	0	0	0	0	0	0	0	0	0
4069	0	0	0	0	0	0	0	0	0	0	0	0	0	0	0	0	0	0	0	0	0	0	0	0	0	0	0	0	0	0	0	0	0	0	0	0	0	0	0	0	0	0	0	0	0	0	0	35	0
4253	0	0	0	0	0	0	0	0	0	0	0	0	0	0	0	0	0	0	0	0	0	0	0	0	0	0	0	0	0	0	0	0	0	0	0	0	0	0	0	0	0	0	0	0	0	0	0	0	0
4639	0	0	0	0	0	0	0	0	0	0	0	0	0	0	0	0	0	0	0	0	0	0	0	0	0	0	0	0	0	0	0	0	0	0	0	0	0	0	0	0	0	0	0	0	0	0	0	0	0
1393	0	0	0	0	0	0	0	0	0	0	0	0	0	0	0	0	0	0	0	0	0	0	0	0	0	0	0	0	170	0	0	0	0	0	0	0	0	0	0	0	0	0	0	0	0	0	0	0	0
624	0	0	0	0	0	0	3	2	1	0	1	0	0	0	0	0	0	6	0	0	0	4	0	0	0	0	0	0	0	0	23	0	0	0	0	0	0	0	0	0	5	2	0	0	0	0	0	0	25
2566	0	0	0	0	0	0	0	0	0	0	0	0	0	0	0	0	0	0	0	0	0	0	0	0	0	0	0	0	0	0	0	0	0	0	0	0	0	0	0	0	0	0	0	0	0	0	0	0	0
4887	0	0	0	0	0	0	0	0	0	0	0	0	0	0	0	0	0	0	0	0	0	0	0	0	0	0	0	0	0	0	0	0	0	0	0	0	0	0	0	0	0	0	0	0	0	0	0	0	0
331	0	2	3	0	0	0	0	0	0	0	0	0	0	11	0	0	0	0	0	0	0	0	0	0	0	0	2	0	0	0	0	0	0	0	10	0	1	0	0	0	0	0	0	0	1	0	0	0	0
4452	0	0	0	0	0	0	0	0	0	0	0	0	0	0	0	0	0	0	0	0	0	0	0	0	0	0	0	0	0	0	0	0	0	0	0	0	0	0	0	0	0	0	0	0	0	0	0	0	0
4824	0	0	0	0	0	0	0	0	0	0	0	0	0	0	0	0	0	0	0	0	0	0	0	0	0	0	0	0	0	0	0	0	0	0	0	0	0	0	0	0	0	0	0	0	0	0	0	0	0
4514	0	0	0	0	0	0	0	0	0	0	0	0	0	0	0	0	0	0	0	0	0	0	0	0	0	0	0	0	0	0	0	0	0	0	0	0	0	0	0	0	0	0	0	0	0	0	0	0	0
1509	0	0	0	0	0	0	0	0	0	0	0	0	0	0	0	0	0	0	0	0	0	0	0	0	0	0	0	0	0	0	0	0	0	0	0	0	0	0	0	0	0	0	0	0	0	0	0	0	0
4262	0	0	0	0	0	0	0	0	0	0	0	0	0	0	0	0	0	0	0	0	0	0	0	302	0	7	0	0	0	0	0	0	0	0	0	0	0	0	0	0	0	0	0	0	0	0	0	0	0
15539	0	0	0	5	0	0	2	0	0	0	0	0	0	0	0	0	0	0	0	0	4	0	0	0	0	3	3	0	0	0	0	0	0	0	0	2	2	5	2	0	0	1	1	0	0	0	0	0	0
4956	0	0	0	0	0	0	0	0	0	0	0	0	0	0	0	0	0	0	0	0	0	0	0	0	0	0	0	0	0	0	0	0	0	0	0	0	0	0	0	0	0	0	0	0	0	0	0	0	0
3500	0	0	0	0	0	0	0	0	0	0	0	0	0	0	0	0	0	0	0	0	1	0	0	0	0	0	0	0	0	0	0	1	0	0	0	0	0	0	0	0	0	0	0	0	0	0	0	0	0
4077	0	0	0	0	0	0	0	0	0	0	0	0	0	0	0	0	0	0	0	0	0	0	0	0	0	0	0	0	0	0	0	0	0	0	0	0	0	0	0	0	0	0	0	0	0	0	0	0	0
4700	0	0	0	0	0	0	0	0	0	0	0	0	0	0	0	0	0	0	0	0	0	0	0	0	0	0	0	0	0	0	0	0	0	0	0	0	0	0	0	0	0	0	0	0	0	0	0	0	0
4228	0	0	0	0	0	0	0	0	0	0	0	0	0	0	0	0	0	0	0	0	0	0	0	0	0	0	0	0	0	0	0	0	0	0	0	0	0	0	0	0	0	0	0	0	0	0	0	0	0
4258	0	0	0	0	0	0	0	0	0	0	0	0	0	0	0	0	0	0	0	0	0	0	0	0	0	0	0	0	0	0	0	0	0	0	0	0	0	0	0	0	0	0	0	0	0	0	0	0	0
4204	0	0	0	0	0	0	0	0	0	0	0	0	0	0	0	0	0	0	0	0	0	0	0	0	0	0	0	0	0	0	0	0	0	0	0	0	0	0	0	0	0	0	0	0	0	0	0	0	0
4257	0	0	0	0	0	0	0	0	0	0	0	0	0	0	0	0	0	0	0	0	0	0	0	0	0	0	0	0	0	0	0	0	0	0	0	0	0	0	0	0	0	0	0	0	0	0	0	0	0
4471	0	0	0	0	0	0	0	0	0	0	0	0	0	0	0	0	0	0	0	0	0	0	0	0	0	0	0	0	0	0	0	0	0	0	0	0	0	0	0	0	0	0	0	0	0	0	0	0	0
4617	0	0	0	0	0	0	0	0	0	0	0	0	0	0	0	0	0	0	0	0	0	0	0	0	0	0	0	0	0	0	0	0	0	0	0	0	0	0	0	0	0	0	0	0	0	0	0	0	0
5401	0	0	0	0	0	0	0	0	0	0	0	0	0	0	0	0	0	0	0	0	0	0	0	0	0	0	0	0	0	0	0	0	0	0	0	0	0	0	0	0	0	0	0	0	0	0	0	0	0
4560	0	0	0	0	0	0	0	0	0	0	0	0	0	0	0	0	0	0	0	0	0	0	0	0	0	0	0	0	0	0	0	0	0	0	0	0	0	0	0	0	0	0	0	0	0	0	0	0	0
4168	0	0	0	0	0	0	0	0	0	0	0	0	0	0	0	0	0	0	0	0	0	0	0	0	0	0	0	0	0	0	0	0	0	0	0	0	0	0	0	0	0	0	0	0	0	0	0	0	0
4219	0	0	0	0	0	0	0	0	0	0	0	0	0	0	0	0	0	0	0	0	0	0	0	0	0	0	0	0	0	0	0	0	0	0	0	0	0	0	0	0	0	0	0	302	0	0	0	0	0
4423	0	0	0	0	0	0	0	0	0	0	0	0	0	0	0	0	0	0	0	0	0	0	0	0	0	0	0	0	0	0	0	0	0	0	0	0	0	0	0	0	0	0	0	0	0	0	0	0	0
4059	0	0	0	0	0	0	0	0	0	0	0	0	0	0	0	0	0	0	0	0	0	0	0	0	0	0	0	0	0	0	0	0	0	0	0	0	0	0	0	0	0	0	0	0	0	0	0	0	0
4342	0	0	0	0	0	0	0	0	0	0	0	0	0	0	0	0	0	0	0	0	0	0	0	0	0	0	0	0	0	0	0	0	0	0	0	0	0	0	0	0	0	0	0	0	0	0	0	0	0
4531	0	0	0	0	0	0	0	0	0	0	0	0	0	0	0	0	0	0	0	0	0	0	0	0	0	0	0	0	0	0	0	0	0	0	0	0	0	0	0	0	0	0	0	0	0	0	0	0	0
4549	0	0	0	0	0	0	0	0	0	0	0	0	0	0	0	0	0	0	0	0	0	0	0	0	0	0	0	0	0	0	0	0	0	0	0	0	0	0	0	0	0	0	0	0	0	0	0	0	0
4687	0	0	0	0	0	0	0	0	0	0	0	0	0	0	0	0	0	0	0	0	0	0	0	0	0	0	0	0	0	0	0	0	0	0	0	0	0	0	0	0	0	0	0	0	0	0	0	0	0
4030	0	0	0	0	0	0	0	0	0	0	0	0	0	0	0	0	0	0	0	0	0	0	0	108	0	193	0	0	0	0	0	0	0	0	0	0	0	0	0	0	0	0	0	0	0	0	0	0	0
4071	0	0	0	0	0	0	0	0	0	0	0	0	0	0	0	0	0	0	0	0	0	0	0	0	0	0	0	0	0	0	0	0	0	0	0	0	0	0	0	0	0	0	0	0	0	0	0	0	0
4439	0	0	0	0	0	0	0	0	0	0	0	0	0	0	0	0	0	0	0	0	0	0	0	0	0	0	0	0	0	0	0	0	0	0	0	0	0	0	0	0	0	0	0	0	0	0	0	0	0
4660	0	0	0	0	0	0	0	0	0	0	0	0	0	0	0	0	0	0	0	0	0	0	0	0	0	0	0	0	0	0	0	0	0	0	0	0	0	0	0	0	0	0	0	0	0	0	0	0	0
4859	0	0	0	0	0	0	0	0	0	0	0	0	0	0	0	0	0	0	0	0	0	0	0	0	0	0	0	0	0	0	0	0	0	0	0	0	0	0	0	0	0	0	0	0	0	0	0	0	0
771	0	2	0	0	0	0	0	0	0	0	0	0	0	0	0	0	0	0	0	0	0	0	0	0	0	0	0	0	0	0	0	0	0	0	0	0	0	0	0	0	0	0	0	0	0	0	0	0	0
4733	0	0	0	0	0	0	0	0	0	0	0	0	0	0	0	0	0	0	0	0	0	0	0	0	0	0	0	0	0	0	0	0	0	0	0	0	0	0	0	0	0	0	0	0	0	0	0	0	0
4221	0	0	0	0	0	0	0	0	0	0	0	0	0	0	0	0	0	0	0	0	0	0	0	0	0	0	0	0	0	0	0	0	0	0	0	0	0	0	0	0	0	0	0	0	0	0	0	0	0
4343	0	0	0	0	0	0	0	0	0	0	0	0	0	0	0	0	0	0	0	0	0	0	0	0	0	0	0	0	0	0	0	0	0	0	0	0	0	0	0	0	0	0	0	0	0	0	0	0	0
4498	0	0	0	0	0	0	0	0	0	0	0	0	0	0	0	0	0	0	0	0	0	0	0	0	0	0	0	0	0	0	0	0	0	0	0	0	0	0	0	0	0	0	0	0	0	0	0	0	0
3935	0	0	0	0	0	0	0	0	0	0	0	0	0	0	0	0	0	0	0	0	0	0	0	0	0	0	0	0	0	0	0	0	0	0	0	0	0	0	0	0	0	0	0	0	0	0	0	0	0
229	0	0	0	0	0	0	0	0	0	0	0	0	0	0	0	0	0	0	0	0	0	0	0	0	0	0	0	0	0	0	0	0	0	0	0	0	0	0	0	0	0	0	0	0	0	0	0	0	0
5458	0	0	0	0	0	0	0	0	0	0	0	0	0	0	0	0	0	0	0	0	0	0	0	0	0	0	0	0	0	0	0	0	0	0	0	0	0	0	0	0	0	0	0	0	0	0	0	0	0
6029	0	0	0	0	0	0	0	0	0	0	0	0	0	0	0	0	0	0	0	0	0	0	0	0	0	0	0	0	0	0	0	0	0	0	0	0	0	0	0	0	0	0	0	0	0	0	0	0	0
4112	0	0	0	0	0	0	0	0	0	0	0	0	0	0	0	0	0	0	0	0	0	0	0	0	0	0	2	0	0	0	0	0	0	0	0	0	0	0	0	0	0	0	0	0	0	0	0	0	0
4433	0	0	0	0	0	0	0	0	0	0	0	0	0	0	0	0	0	0	0	0	0	0	0	0	0	0	0	0	0	0	0	0	0	0	0	0	0	0	0	0	0	0	0	0	0	0	0	0	0
4629	0	0	0	0	0	0	0	0	0	0	0	0	0	0	0	0	0	0	0	0	0	0	0	0	0	297	0	0	0	0	0	0	0	0	0	0	0	0	0	0	0	0	0	0	0	0	0	0	0
4862	0	0	0	0	0	0	0	0	0	0	0	0	0	0	0	0	0	0	0	0	0	0	0	0	0	0	0	0	0	0	0	0	0	0	0	0	0	0	0	0	0	0	0	0	0	0	0	0	0
8130	0	0	0	0	0	0	0	0	0	0	0	0	0	0	0	0	0	0	0	0	0	0	0	0	0	0	0	17	3	0	0	0	0	0	0	0	0	0	0	0	0	0	0	0	0	0	0	0	0
4397	0	0	0	0	0	0	0	0	0	0	0	0	0	0	0	0	0	0	0	0	0	0	0	0	0	0	0	0	0	0	0	0	0	0	0	0	0	0	0	0	0	0	0	0	0	0	0	0	0
4870	0	0	0	0	0	0	0	0	0	0	0	0	0	0	0	0	0	0	0	0	0	0	0	0	0	0	0	0	0	0	0	0	0	0	0	0	0	0	0	0	0	0	0	0	0	0	0	0	0
4382	0	296	0	0	0	0	0	0	0	0	0	0	0	0	0	0	0	0	0	0	0	0	0	0	0	0	0	0	0	0	0	0	0	0	0	0	0	0	0	0	0	0	0	0	0	0	0	0	0
4826	0	0	0	0	0	0	0	0	0	0	0	0	0	0	0	0	0	0	0	0	0	0	0	0	0	0	0	0	0	0	0	0	0	0	0	0	0	0	0	0	0	0	0	0	0	0	0	0	0
4292	0	0	0	0	0	10	0	0	0	0	0	0	0	0	0	0	0	0	0	0	0	0	0	0	0	0	0	0	0	0	0	0	0	0	0	0	0	0	0	0	0	0	0	0	0	0	0	0	0
4509	0	0	0	0	0	0	0	0	0	0	0	0	0	0	0	0	0	0	0	0	0	0	0	0	0	0	0	6	0	0	0	0	0	0	0	0	0	0	0	0	0	0	0	0	0	0	0	0	0
3901	0	0	0	0	0	0	0	0	0	0	0	0	0	0	0	0	0	0	0	0	0	0	0	0	0	0	0	0	0	0	0	0	0	0	0	0	0	0	0	0	0	0	0	0	0	0	0	0	0
4537	0	0	0	0	0	0	0	0	0	0	0	0	0	0	0	0	0	0	0	0	0	0	0	0	0	0	0	0	0	0	0	0	0	0	0	0	0	0	0	0	0	0	0	0	0	0	0	0	0
4874	0	0	0	0	0	0	0	0	0	0	0	0	0	0	0	0	0	0	0	0	0	0	0	0	0	0	0	0	0	0	0	0	0	0	0	0	0	0	0	0	0	0	0	0	0	0	0	0	0
4557	0	0	0	0	0	0	0	0	0	0	0	0	0	0	0	0	0	0	0	0	0	0	0	0	0	0	0	0	0	0	0	0	0	0	0	0	0	0	0	0	0	0	0	0	0	0	0	0	0
14067	0	0	0	0	0	0	0	0	0	0	0	1	0	0	0	0	0	0	0	0	0	0	0	0	0	0	0	0	2	0	0	0	0	0	0	0	7	0	0	0	0	0	0	0	0	0	0	0	0
3939	0	0	0	0	0	0	0	0	0	0	0	0	0	0	0	0	0	0	0	0	0	0	0	0	0	0	0	0	0	0	0	0	0	0	0	0	0	0	0	0	0	0	0	0	0	0	0	0	0
5272	0	0	0	0	0	0	0	0	0	0	0	0	0	0	0	0	0	0	0	0	0	0	0	0	0	292	0	0	0	0	0	0	0	0	0	0	0	0	0	0	0	0	0	0	0	0	0	0	0
4518	0	0	0	0	0	0	0	0	0	0	0	0	0	0	0	0	0	0	0	0	0	0	0	0	0	0	0	0	0	0	0	0	0	0	0	0	0	0	0	0	0	0	0	0	0	0	0	0	0
3676	0	0	0	0	0	0	0	0	0	0	0	0	0	0	0	0	0	0	0	0	0	0	0	0	0	0	0	0	0	0	0	0	0	0	0	0	0	0	0	0	0	0	0	0	0	0	0	0	0
261	0	0	0	0	0	0	0	0	0	0	0	0	0	0	1	0	0	0	0	0	0	0	0	0	0	0	0	0	0	0	0	0	0	0	0	0	0	0	0	0	0	0	0	0	0	0	0	0	0
4958	0	0	0	0	0	0	0	0	0	0	0	0	0	0	0	0	0	0	0	0	0	0	0	0	0	0	0	0	0	0	0	0	0	0	0	0	0	0	0	0	197	0	0	0	0	0	0	0	0
4566	0	0	0	0	0	0	0	0	0	0	0	0	0	0	0	0	0	0	0	0	0	0	0	0	0	0	0	0	0	0	0	0	0	0	0	0	0	0	0	0	0	0	0	0	0	0	0	0	0
4405	0	0	0	0	0	0	0	0	0	0	0	0	0	0	0	0	0	0	0	0	0	0	0	0	0	0	0	0	0	0	0	0	0	0	0	0	0	0	0	0	0	0	0	0	0	0	0	0	0
4519	0	0	0	0	0	0	0	0	0	0	0	0	0	0	0	0	0	0	0	0	0	0	0	0	0	0	0	0	0	0	0	0	0	0	0	0	0	0	0	0	0	0	0	0	0	0	0	0	0
4653	0	0	0	0	0	0	0	0	0	0	0	0	0	0	0	0	0	0	0	0	0	0	0	0	0	0	0	0	0	0	0	0	0	0	0	0	0	0	0	0	0	0	0	0	0	0	0	0	0
4730	0	0	0	0	0	0	0	0	0	0	0	0	0	0	0	0	0	0	0	0	0	0	0	0	0	0	0	0	0	0	0	0	0	0	0	0	0	0	0	0	0	0	0	0	0	0	0	0	0
4505	0	0	0	0	0	0	0	0	0	0	0	0	0	0	0	0	0	0	0	0	0	0	0	0	0	0	0	0	0	0	0	0	0	0	0	0	0	0	0	0	0	0	0	0	0	0	0	0	0
4453	0	0	0	0	0	0	0	0	0	0	0	0	0	0	0	0	0	0	0	0	0	0	0	0	0	0	0	0	0	0	0	0	0	0	0	0	0	0	0	0	0	0	0	0	0	0	0	0	0
5130	0	0	0	0	0	0	0	0	0	0	0	0	0	0	0	0	0	0	0	0	0	0	0	0	0	0	0	0	0	0	0	0	0	0	0	0	0	0	0	0	0	0	0	0	0	0	0	0	0
4722	0	0	0	0	0	0	0	0	0	0	0	0	0	0	0	0	0	0	0	0	0	0	0	0	0	0	0	0	0	0	0	0	0	0	0	0	0	0	0	0	0	0	0	0	0	0	0	0	0
15140	0	4	0	0	0	0	0	0	2	0	5	0	0	0	0	0	0	0	0	0	0	0	0	0	0	0	0	0	0	0	1	0	0	14	0	3	0	0	0	0	0	0	0	0	0	0	0	0	0
197	0	0	0	0	0	0	0	0	0	0	0	0	0	0	0	0	0	0	0	0	0	0	0	0	0	0	0	0	0	0	0	0	0	0	0	0	0	0	0	0	0	0	0	0	0	0	0	0	0
2247	0	0	0	0	0	0	0	0	0	0	0	0	0	0	1	0	0	0	0	0	0	0	0	0	0	0	0	0	0	0	0	0	0	0	0	0	0	0	0	0	282	0	0	0	0	0	0	0	0
4550	0	0	0	0	0	0	0	0	0	0	0	0	0	0	0	0	0	0	0	0	0	0	0	0	0	0	0	0	0	0	0	0	0	0	0	0	0	0	0	0	0	0	0	0	0	0	0	0	0
4592	0	0	0	0	0	0	0	0	0	0	0	0	0	0	0	0	0	0	0	0	0	0	0	0	0	0	0	0	0	0	0	0	0	0	0	0	0	0	0	0	0	0	0	0	0	0	0	0	0
5435	0	0	0	0	0	0	0	0	198	0	0	0	0	0	0	0	0	0	0	0	0	0	0	0	0	0	0	0	0	0	0	0	0	0	0	0	0	0	0	0	0	0	0	0	0	0	0	0	0
1969	0	0	0	0	0	0	0	0	0	0	0	0	0	0	0	0	0	0	0	0	0	0	0	0	0	0	0	0	0	0	0	0	0	0	0	0	0	0	0	0	0	0	0	0	0	0	0	0	0
4599	0	0	0	0	0	0	0	0	0	0	0	0	0	0	0	0	0	0	0	0	0	0	0	282	0	0	0	0	0	0	0	0	0	0	0	0	0	0	0	0	0	0	0	0	0	0	0	0	0
4743	0	0	0	0	0	0	0	0	0	0	0	0	0	0	0	0	0	0	0	0	0	0	0	0	0	0	0	0	0	0	0	0	0	0	0	0	0	0	0	0	0	0	0	0	0	0	0	0	0
4341	0	0	0	0	0	0	0	0	0	0	0	0	0	0	0	0	0	0	0	0	0	0	0	0	0	0	0	0	0	0	0	0	0	0	0	0	0	0	0	0	0	0	0	0	0	0	0	0	0
4465	0	0	0	0	0	0	0	0	0	0	0	0	0	0	0	0	0	0	0	0	0	0	0	0	0	0	0	0	0	0	0	0	0	0	0	0	0	0	0	0	0	0	0	0	0	0	0	0	0
2316	0	0	0	0	0	0	0	0	0	0	0	0	0	0	0	0	0	0	0	0	0	0	0	0	0	0	0	0	0	0	0	0	0	0	0	0	0	0	0	0	0	0	0	0	0	0	0	0	0
2849	0	0	0	0	0	0	0	0	0	0	0	0	0	0	0	0	0	0	0	0	0	0	0	0	0	0	0	0	0	0	0	0	0	0	0	0	0	0	0	0	0	0	0	0	0	0	0	0	0
4400	0	0	0	0	0	0	0	0	0	0	0	0	0	0	0	0	0	0	0	0	0	0	0	0	0	0	0	0	0	0	0	0	0	0	0	0	0	0	0	0	0	0	0	0	0	0	0	0	0
1748	0	0	0	0	0	0	0	0	0	0	0	0	0	0	0	0	0	0	0	0	0	0	0	0	0	0	0	0	0	0	0	0	0	0	0	0	0	0	0	0	0	0	0	0	0	0	0	0	0
3426	0	0	0	0	0	0	0	0	0	0	0	0	0	0	0	0	0	0	0	0	0	0	0	0	0	0	0	0	0	0	0	0	0	0	0	0	0	0	0	0	0	0	0	0	0	0	0	0	0
2616	0	0	0	0	0	0	0	0	0	0	0	0	0	0	0	0	0	0	0	0	0	0	0	0	0	0	0	0	0	0	0	0	0	0	0	0	0	0	0	0	0	0	0	0	0	0	0	0	0
4208	0	0	0	0	0	0	0	0	0	0	0	0	0	0	0	0	0	0	0	0	0	0	0	0	0	0	0	0	0	0	0	0	0	0	0	0	0	0	0	0	0	0	0	0	0	0	0	0	0
4740	0	0	0	0	0	0	0	0	0	0	0	0	0	0	0	0	0	0	0	0	0	0	0	0	0	0	0	0	0	0	0	0	0	0	0	0	0	0	0	0	0	0	0	0	0	0	0	0	0
6175	0	0	0	0	0	0	0	0	0	0	0	0	0	0	0	0	0	0	0	0	0	0	0	0	0	0	0	0	0	0	0	0	0	0	0	0	0	0	0	0	0	0	0	0	0	0	0	0	0
13433	0	0	0	0	0	0	0	2	0	0	0	0	0	0	0	0	0	0	0	0	0	0	0	0	0	0	0	0	0	0	0	0	0	16	0	0	0	0	0	0	0	0	0	0	0	0	2	0	0
4337	0	0	0	0	0	0	0	0	0	0	0	0	0	0	0	0	0	0	0	0	0	0	0	0	0	0	0	0	0	0	0	0	0	0	0	0	0	0	0	0	0	0	0	0	0	0	0	0	0
4677	0	0	0	0	0	0	0	0	0	0	0	0	0	0	0	0	0	0	0	0	0	0	0	0	0	0	0	0	0	0	0	0	0	0	0	0	0	0	0	0	0	0	0	0	0	0	0	0	0
5028	0	0	0	0	0	0	0	0	0	0	0	0	0	0	0	0	0	0	0	0	0	0	0	0	0	0	0	0	0	0	0	0	0	0	0	0	0	0	0	0	277	0	0	0	0	0	0	0	0
5091	0	0	0	0	0	0	0	0	0	0	0	0	0	0	0	0	0	0	0	0	0	0	0	0	0	0	0	0	0	0	0	0	0	0	0	0	0	0	0	0	0	0	0	0	0	0	0	0	0
5122	0	0	0	0	0	0	0	0	0	0	0	0	0	0	0	0	0	0	0	0	0	0	0	1	0	0	0	0	0	0	0	0	0	0	0	0	0	0	0	0	0	0	0	0	0	0	0	0	0
2288	0	0	0	0	0	0	0	0	0	0	0	0	0	0	0	0	0	0	0	0	0	0	0	0	0	0	0	0	0	0	0	0	0	0	0	0	0	0	0	0	0	0	0	0	0	0	0	0	0
4989	0	0	0	0	0	0	0	0	0	0	0	0	0	0	0	0	0	0	0	0	0	0	0	0	0	0	0	0	0	0	0	0	0	0	0	0	0	0	0	0	0	0	0	0	0	0	0	0	0
4339	0	0	0	0	0	0	0	0	0	0	0	0	0	0	0	0	0	0	0	0	0	0	0	0	0	0	0	0	0	0	0	0	0	0	0	0	0	0	0	0	0	0	0	0	0	0	0	0	0
4837	0	0	0	0	0	0	0	0	0	0	0	0	0	0	0	0	0	0	0	0	275	0	0	0	0	0	0	0	0	0	0	0	0	0	0	0	0	0	0	0	0	0	0	0	0	0	0	0	0
4623	0	0	0	0	0	0	0	0	0	0	0	0	0	0	0	0	0	0	0	0	0	0	0	0	0	0	0	0	0	0	0	0	0	0	0	0	0	0	0	0	0	0	0	0	0	0	0	0	0
4760	0	0	0	0	0	0	0	0	0	0	0	0	0	0	0	0	0	0	0	0	0	0	0	0	0	0	0	0	0	0	0	0	0	0	0	0	0	0	0	0	0	0	0	0	0	0	0	0	0
4526	0	0	0	0	0	0	0	0	0	0	0	0	0	0	0	0	0	0	0	0	0	0	0	0	0	0	0	0	0	0	0	0	0	0	0	0	0	0	0	0	0	0	0	0	0	0	0	0	0
4081	0	0	0	0	0	0	0	0	0	0	0	0	0	0	0	0	0	0	0	0	0	0	0	0	0	0	0	0	0	0	0	0	0	0	0	0	0	0	0	0	0	0	0	0	0	0	0	0	0
4770	0	0	0	0	0	0	0	0	0	0	0	0	0	0	0	0	0	0	0	0	0	0	0	0	0	0	0	0	0	0	0	0	0	0	0	0	0	1	0	0	0	0	0	0	0	0	0	0	0
1009	0	0	0	0	0	0	0	0	0	0	0	0	0	0	0	0	0	0	0	0	0	0	0	0	0	0	0	0	0	0	0	0	0	0	0	0	0	0	0	0	0	0	0	0	0	0	0	0	0
4460	0	0	0	0	0	0	0	0	0	0	0	0	0	0	0	0	0	0	0	0	0	0	0	0	0	0	0	0	0	0	0	0	0	0	0	0	0	0	0	0	0	0	0	0	0	0	0	0	0
4489	0	0	0	0	0	0	0	0	0	0	0	0	0	0	0	0	0	0	0	0	0	0	0	0	0	0	0	0	0	0	0	0	0	0	0	0	0	0	0	0	0	0	0	0	0	0	0	0	0
9034	0	0	0	9	0	0	0	0	0	0	0	0	0	0	0	0	0	0	0	0	8	0	0	20	0	7	3	0	0	0	0	0	0	0	0	0	0	0	0	0	0	0	0	0	0	0	0	0	0
4704	0	0	0	0	0	0	0	0	0	0	0	0	0	0	0	0	0	0	0	0	0	0	0	0	0	0	0	0	0	0	0	0	0	0	0	0	0	0	0	0	0	0	0	0	0	0	0	0	0
4732	0	0	0	0	0	0	0	0	0	0	0	0	0	0	0	0	0	0	0	0	0	0	0	0	0	0	0	0	0	0	0	0	0	0	0	0	0	0	0	0	0	0	0	0	0	0	0	0	0
4856	0	0	0	0	0	0	0	0	0	0	0	0	0	0	0	0	0	0	0	0	0	0	0	0	0	0	0	0	0	0	0	0	0	0	0	0	0	0	0	0	0	0	0	0	0	0	0	0	0
4937	0	0	0	0	0	0	0	0	0	0	0	0	0	0	0	0	0	0	0	0	0	0	0	0	0	0	0	0	0	0	0	0	0	0	0	0	0	0	0	0	271	0	0	0	0	0	0	0	0
5093	0	0	0	0	0	0	0	0	0	0	0	0	0	0	0	0	0	0	0	0	0	0	0	0	0	0	0	0	0	0	0	0	0	0	0	0	0	0	0	0	0	0	0	0	0	0	0	0	0
5157	0	0	0	0	0	0	0	0	0	0	0	0	0	0	0	0	0	0	0	0	0	0	0	0	0	0	0	0	0	0	0	0	0	0	0	0	0	0	0	0	0	0	0	0	0	0	0	0	0
6000	0	0	0	0	0	0	0	0	0	0	0	0	0	0	0	0	0	0	0	0	0	0	0	0	0	0	0	0	0	0	0	0	0	0	0	0	0	0	0	0	273	0	0	0	0	0	0	0	0
2071	0	0	0	0	0	0	0	0	0	0	0	0	0	0	0	0	0	0	0	0	0	0	0	0	0	0	0	0	0	0	0	0	0	254	0	0	0	0	0	0	0	0	0	0	0	0	0	0	0
4883	0	0	0	0	0	0	0	0	0	0	0	0	0	0	0	0	0	0	0	0	0	0	0	0	0	0	0	0	0	0	0	0	0	0	0	0	0	0	0	0	0	0	0	0	0	0	0	0	0
[truncated: 9,479 more rows]
[truncated: 56 more columns]

## Sheet: Rickettsia_Reads_ompA
Additional file 5. 16S and Rickettsia-specific read totals, sequence compositions, and prevalence estimates for samples.
Sheet 3. Number of ompA reads in samples.
			ZOTUs →
Biosample Accession	Sample name	Run ID	13	20	26
SAMN15320866	883ATFB	ompAB1	1093	0	0
SAMN15320645	288ITL	ompAC1	0	0	2
1639ITF	1639ITF	ompAC7	0	0	43
SAMN15321013	H97ITF	ompAD6	1	0	12
SAMN15320657	297IHF	ompAE1	54	177	0
SAMN15320659	311ATN3	ompAE4	20	39	0
SAMN15320658	311ATN1	ompAE5	106	31	0
SAMN15320653	296HBM	ompAE6	0	0	0
SAMN15320656	297HBF	ompAE7	0	0	0

## Sheet: Rickettsia_Reads_ompB
Additional file 5. 16S and Rickettsia-specific read totals, sequence compositions, and prevalence estimates for samples.
Sheet 4. Number of ompB reads in samples.
	ZOTU
Run ID	Zotu158
OMPBE4	0
OMPBE5	1
OMPBE6	0
OMPBNTC	2
ompBA11	0
ompBA5	0
ompBB1	0
ompBC7	2
ompBD7	0
OMPBNTC	2

## Sheet: Rickettsia_Reads_17kDa
Additional file 5. 16S and Rickettsia-specific read totals, sequence compositions, and prevalence estimates for samples.
Sheet 5. Number of 17kDa reads in samples.
			ZOTUs →
Biosample Accession	Sample Name	Run ID	2	3	5	20	25	29	32	36	75	81
SAMN15320866	883ATFB	17kDaB1	15039	4	3	1	0	14	0	0	10	3
SAMN15320560	1639ITF	17kDaC7	208	13652	1	0	0	0	0	41	0	0
SAMN15320735	620HLF	17kDaD2	1	5	3	0	0	0	0	0	0	0
SAMN15320761	631IHF	17kDaD3	1	0	0	1	0	0	0	0	0	0
SAMN15320775	733IHF	17kDaD4	2	3	1	0	0	0	0	0	0	0
SAMN15321013	H97ITF	17kDaD6	44	39	2	0	2467	1	0	8	0	0
SAMN15321061	OO34IHF	17kDaD7	4	3	0	0	0	1	2	0	0	0
SAMN15320660	314IHF	17kDaE4	5975	1	0	2	0	1871	18	1	544	245
SAMN15320659	311ATN3	17kDaE5	15896	2158	4	5977	9	0	2241	1801	1	0
SAMN15320653	296HBM	17kDaE6	10	2	13829	0	0	0	0	1	0	0

## Sheet: Rickettsia_Reads_gltA
Additional file 5. 16S and Rickettsia-specific read totals, sequence compositions, and prevalence estimates for samples.
Sheet 6. Number of gltA reads in samples.
			ZOTUs →
Biosample Accession	Sample Name	Run ID	1	4	8	30	48	111	177	311	318	320	430	469	479	503	615	742	929	999	1029	1191	1381	1397	1545	1555	1585
SAMN15320479	1285HspF	P1F3	9	5	3040	0	0	0	0	0	0	4	0	0	0	0	0	0	0	0	0	5	0	0	0	0	0
SAMN15320481	1285HspM2	P2E3	1	1	198	0	1	0	0	0	0	3	0	0	0	0	0	0	0	0	0	0	0	0	0	0	0
SAMN15320493	1369RSM	gltAB12	0	0	0	0	0	0	0	0	0	0	0	0	0	0	0	0	0	0	0	0	0	0	0	0	0
SAMN15320507	1396Hsp.2F	P1F5	16	6	5545	0	0	0	1	0	0	9	0	0	0	0	0	0	0	0	0	13	0	0	0	0	0
SAMN15320516	1488ITF	P2B5	11651	0	1	0	0	0	0	0	0	1	0	0	0	0	7	0	0	0	0	0	0	0	0	0	0
SAMN15320518	1496ITN	P2B2	5013	1	1	0	0	0	0	0	0	2	0	0	0	0	11	0	0	0	0	0	0	0	0	0	0
SAMN15320519	1497ITF	P1H5	2768	2	2	0	0	0	0	0	0	0	0	0	0	0	5	0	0	0	0	0	0	0	0	0	0
SAMN15320521	1499ITF	P2F9	23652	3	3	0	0	0	0	0	0	5	0	0	0	0	24	0	0	0	0	0	0	0	0	0	0
SAMN15320539	1506RSN1	gltAA10	0	1	0	0	0	0	0	0	0	0	0	0	0	0	0	0	0	0	0	0	0	0	0	0	0
SAMN15320554	1629ITF	P2C11	1	0	1	0	0	0	0	0	0	0	0	0	0	0	0	0	0	0	0	0	0	0	0	0	0
SAMN15320555	1630ITF	P1H7	7290	0	0	0	0	0	0	1	0	2	0	0	0	0	14	0	0	0	0	0	0	0	0	0	0
SAMN15320558	1635ITF	P2B11	1	0	1	0	0	0	0	0	0	0	0	0	0	0	0	0	0	0	0	0	0	0	0	0	0
SAMN15320559	1638ITF	P1G11	1	1	0	0	0	0	0	0	0	0	0	0	0	0	0	1	0	0	0	0	0	0	0	0	0
SAMN15320560	1639ITF	P2C8	6741	2	0	1	0	0	0	0	0	0	0	0	0	0	7	0	0	0	0	0	0	0	0	0	0
SAMN15320561	1640ITN	P2G1	17328	5	2	0	0	0	0	0	0	5	0	0	0	0	10	0	0	0	0	0	0	0	0	0	0
SAMN15320562	1641ITF	P1G12	1650	3	1	0	0	0	0	0	0	0	0	0	0	0	1	0	0	0	0	0	0	0	0	0	0
SAMN15320563	1642ITF	P1H1	5231	2	0	0	0	0	0	0	0	1	0	0	0	0	13	0	0	0	0	0	0	0	0	0	0
SAMN15320564	1645ITF	P1H2	7084	1	2	0	0	0	0	0	0	1	0	0	0	0	11	0	0	0	0	0	0	0	0	0	0
SAMN15320570	167RSF	P2D4	0	1	0	0	0	0	0	0	0	0	0	0	0	0	0	0	0	0	0	0	0	0	0	0	0
SAMN15320571	169RSF	P2D9	1	0	2	0	1	0	0	0	0	0	0	0	0	0	0	0	0	0	0	0	0	0	0	0	0
SAMN15320574	172RSF	P2C2	3	1	0	0	0	0	0	0	0	0	0	0	0	0	0	0	0	0	0	0	0	0	0	0	0
SAMN15320578	179ITF	P2C10	5	0	0	0	0	0	0	0	0	0	0	0	0	0	0	0	0	0	0	0	0	0	0	0	0
SAMN15320579	182ITF	P2A3	4604	1	1	0	0	0	0	0	0	2	0	0	0	0	5	0	0	0	0	0	0	0	0	0	0
SAMN15320632	2774RSFA	P2A11	0	1	0	0	0	0	0	0	0	0	0	0	0	0	0	0	0	0	0	0	0	0	0	0	0
SAMN15320636	2775RSFA	P1C1	1	0	0	0	0	0	0	0	0	0	0	0	0	0	0	0	0	0	0	0	0	0	0	0	0
SAMN15320637	2775RSFB	P1B12	2	0	0	0	0	0	0	0	0	0	0	0	0	0	0	0	0	0	0	0	0	0	0	0	0
SAMN15320638	2775RSFC	P2A10	7	0	0	2	0	0	0	0	0	0	0	0	0	0	0	0	0	0	0	0	0	0	0	0	0
SAMN15320645	288ITL	P2A12	5611	0	0	0	0	0	0	0	0	2	0	0	0	0	4	0	0	0	0	0	0	0	0	0	0
SAMN15320648	294HBF	P2F12	21	0	5596	2	0	0	0	0	0	7	0	0	0	0	0	0	0	0	0	2	0	0	0	0	0
SAMN15320653	296HBM	P2E6	27	12	10955	0	1	0	0	0	0	19	0	0	0	0	0	0	0	0	0	10	0	0	0	0	0
SAMN15320656	297HBF	P2E7	14	3	4576	0	0	0	1	0	0	15	0	0	0	0	0	0	0	0	0	8	0	0	0	0	0
SAMN15320658	311ATN1	P2B3	162	1659	2	0	11	0	941	24	0	143	0	273	1	0	4	0	6	0	0	0	0	0	0	0	2
SAMN15320659	311ATN3	P2B4	7	9250	0	0	0	0	0	0	0	0	0	1	0	0	0	0	0	0	0	0	0	0	0	0	14
SAMN15320662	318ITF	P2C9	3982	0	0	0	0	0	0	1	0	2	0	0	0	0	1	0	0	0	0	0	0	0	0	0	0
SAMN15320666	325RSN	P2F2	1	2	4	0	0	0	0	0	0	0	0	0	0	0	0	0	0	0	0	0	0	0	0	0	0
SAMN15320673	376HLN	P2C6	14	4	5579	0	0	0	0	0	0	10	0	0	0	0	0	0	0	0	0	5	0	0	0	0	0
SAMN15320696	582ATF	P1E6REDO	0	1839	1	0	0	0	0	0	0	0	0	0	0	0	0	0	0	0	0	0	0	0	0	0	0
SAMN15320697	583ATF	P2E8	7	8165	1	0	0	0	0	0	0	0	0	0	0	0	0	0	0	0	0	0	0	0	0	0	2
SAMN15320699	585ATF	P1E8REDO	2	0	0	0	0	0	0	0	0	0	0	0	0	0	0	0	0	0	0	0	0	0	0	0	0
SAMN15320700	589ATF	P1E9REDO	3	3159	0	0	0	0	0	0	0	0	0	0	0	0	0	0	0	1	0	0	0	0	0	0	2
SAMN15320753	627HBF	P1D6	7	4	1839	0	0	0	0	0	0	3	0	0	0	0	0	0	0	0	0	1	0	0	0	0	0
SAMN15320765	657IHF	P2G2	2	1	2	0	0	0	0	0	0	0	0	0	0	0	0	0	0	0	0	0	0	0	0	0	0
SAMN15320769	661RSF1	P2F3	1	0	0	0	1	0	0	0	0	0	0	0	0	0	0	0	0	0	0	0	0	0	0	0	0
SAMN15320776	734ATF	P1E11	4	1573	3	0	0	0	2	0	0	0	0	1	0	0	0	0	0	0	0	0	0	0	0	0	1
SAMN15320778	737ITF	P1B10	2729	3	0	0	0	0	0	0	0	2	0	0	0	0	3	0	0	0	0	0	0	0	0	0	0
SAMN15320781	741ITF	P2B9	9212	1	2	0	0	0	0	0	0	1	0	0	0	0	3	0	0	0	0	0	0	0	0	0	0
SAMN15320784	745ITF	P1A11	4	0	0	0	0	0	0	0	0	0	0	0	0	0	0	0	0	0	0	0	0	0	0	0	0
SAMN15320785	746ITF	P1A12	0	1	0	0	0	0	0	0	0	0	0	0	0	0	0	0	0	0	0	0	0	0	0	0	0
SAMN15320786	747ITF	P1B1	6509	3	0	0	0	0	0	0	0	3	0	0	0	0	6	0	0	0	0	0	0	0	0	0	0
SAMN15320789	750RSF	P2B7	0	0	0	0	0	0	0	0	0	0	0	0	0	0	0	0	0	0	0	0	0	0	0	0	0
SAMN15320850	859ITF	P1B9	3807	0	1	0	0	0	0	0	0	1	0	0	0	0	4	0	0	0	0	0	0	0	0	0	0
SAMN15320851	860ITN	P1B5	3620	0	0	0	0	0	0	0	0	2	0	0	0	0	8	0	0	0	0	0	0	0	0	0	0
SAMN15320865	883ATFA	P1D2	2	876	0	0	0	0	0	0	0	0	0	0	0	0	0	0	0	0	0	0	0	0	0	0	0
SAMN15320866	883ATFB	gltAB1	1	5058	0	0	0	0	0	0	0	0	0	0	0	0	0	0	0	0	0	0	0	0	0	0	4
SAMN15320867	953ATF	P1E12	86	1154	0	0	17	1577	68	24	284	169	338	0	194	106	2	68	0	45	0	0	2	24	0	1	5
SAMN15320868	957ATF	P2E9	96	6612	1	0	2	114	41	20	96	54	60	0	52	32	2	62	0	55	0	0	0	11	0	0	2
SAMN15320868	957ATF1	P2E10	237	4402	5	0	29	483	125	49	490	257	195	0	111	116	0	268	0	105	72	0	0	21	3	5	0
SAMN15320874	A09RSF	P2F6	4	0	0	0	0	0	0	0	0	0	0	0	0	0	0	0	0	0	0	0	0	0	0	0	0
SAMN15320882	A69ITF	P2E11	16	5	0	0	5966	0	0	0	0	0	0	1	0	0	1	0	0	0	0	0	0	0	0	0	0
SAMN15320896	AH50RSL	P2F7	1	1	0	0	0	0	0	0	0	0	0	0	0	0	0	0	0	0	0	0	0	0	0	0	0
SAMN15320898	B3IHF	P2D2	4	0	0	0	0	0	0	0	0	0	0	0	0	0	0	0	0	0	0	0	0	0	0	0	0
SAMN15321000	H1RSF	P2F5	0	2	0	0	1	0	0	0	0	0	0	0	0	0	0	0	0	0	0	0	0	0	0	0	0
SAMN15321058	OO25IHF	P2F4	0	1	1	0	1	0	0	0	0	0	0	0	0	0	0	0	0	0	0	0	0	0	0	0	0
SAMN15321072	PI1368RSN	P2G9	3	0	0	0	0	0	0	0	0	0	0	0	0	0	0	0	0	0	0	0	0	0	0	0	0
SAMN15321076	PI1447RSF1	P2G10	5	0	0	0	0	0	0	0	0	0	0	0	0	0	0	0	0	0	0	0	0	0	0	0	0
SAMN15321077	PI1447RSF2	P2G12	4	0	0	0	0	0	0	0	0	0	0	0	0	0	0	0	0	0	0	0	0	0	0	0	0
SAMN15321079	PI1490ITF	P2A5	4653	2	0	0	0	0	0	0	0	3	0	0	0	0	6	0	0	0	0	0	0	0	0	0	0
SAMN15321083	PI1660ATF	P1H6	214	7755	3	0	10	0	478	32	0	108	0	252	0	0	1	2	5	0	0	0	0	0	0	0	12
SAMN15321086	PI187ICF	P2G8	1	1	2	0	1	0	0	0	0	0	0	0	0	0	0	0	0	0	0	0	0	0	0	0	0

## Sheet: 16S_Samples_Taxonomy
Additional file 5. 16S and Rickettsia-specific read totals, sequence compositions, and prevalence estimates for samples.
Sheet 7. Taxonomic assignment of ZOTUs
																												Sample Name →
ZOTU	RDP_Family	Confidence Threshold	RDP_Genus	Confidence Threshold	SILVA_ZOTU	SILVA_Kingdom	SILVA_Phylum	SILVA_Class	SILVA_Order	SILVA_Family	SILVA_Genus	SILVA_Species	Confidence	GG_ZOTU	GG_Kingdom	GG_Phylum	GG_Class	GG_Order	GG_Family	GG_Genus	GG_Species	Confidence	GenBank Accession Match	% similarity	Isolate	Final taxonomy	ZOTU	CT11047IHN	CT11048IHN	CT11049IHN	CT11050IHN	CT11051IHM	CT11053IHN	CT11054IHN	CT11055IHN	CT11306IHF	CT11346IHF	CT11346IHF2	CT11346IHM	CT11350IHF	CT11352IHF	CT11395IHF	CT11395IHF2	CT11416IHF	CT11435IHN	CT11436IHN	CT1149IHF	CT1153IHF	CT11675IHF
1	Phyllobacteriaceae	0.12	Lentilitoribacter	0.1	1	D_0__Bacteria	D_1__Proteobacteria	D_2__Alphaproteobacteria	D_3__Rickettsiales	D_4__Midichloriaceae	D_5__Candidatus Midichloria	D_6__Candidatus Midichloria sp. Ixholo1	0.999989	1	k__Bacteria	p__Proteobacteria	c__Alphaproteobacteria	o__Rickettsiales	f__	g__	s__	0.999963	FM992372.1	100	Candidatus Midichloria sp. Ixholo1 partial 16S rRNA gene	Candidatus Midichloria sp.	1	2501.5	6721.66	3027.39	13531.3	685.863	49355.1	114167	5410.92	0	19545.1	2420.52	15823.8	1362.73	17627.5	0	83	5818.84	6.9986	27.9944	1.9996	26224.8	12007.6
2	Phyllobacteriaceae	0.1	Lentilitoribacter	0.1	2	D_0__Bacteria	D_1__Proteobacteria	D_2__Alphaproteobacteria	D_3__Rickettsiales	D_4__Midichloriaceae	D_5__Candidatus Midichloria	Ambiguous_taxa	0.982004	2	k__Bacteria	p__Proteobacteria	c__Alphaproteobacteria	o__Rickettsiales	f__	g__	s__	0.999791	AY167034.1	98.611	Uncultured Rickettsiales bacterium clone m43-2 16S ribosomal RNA gene	Candidatus Midichloria sp.	2	9.99409	19345.6	5.99645	12.9923	51807.4	15.9905	36.9781	26.984	0	19.9882	5.99645	10.9935	0.999409	14.9911	0	0	15973.6	11.9929	20.9876	0	10.9935	24825.3
3	Coxiellaceae	0.93	Coxiella	0.93	3	D_0__Bacteria	D_1__Proteobacteria	D_2__Gammaproteobacteria	D_3__Coxiellales	D_4__Coxiellaceae	D_5__Coxiella	Ambiguous_taxa	0.837579	3	k__Bacteria	p__Proteobacteria	c__Gammaproteobacteria	o__Legionellales	f__Coxiellaceae	g__Coxiella	s__	0.996224	JX185722.1	100	Uncultured Coxiella sp. clone D23C 16S ribosomal RNA gene	Coxiella sp.	3	0	0	0	0	0	0	0	0	0	0	0	0	0	0	0	0	0	0	0	0	0	0
4	Coxiellaceae	0.89	Coxiella	0.89	4	D_0__Bacteria	D_1__Proteobacteria	D_2__Gammaproteobacteria	D_3__Coxiellales	D_4__Coxiellaceae	D_5__Coxiella	Ambiguous_taxa	0.999935	4	k__Bacteria	p__Proteobacteria	c__Gammaproteobacteria	o__Legionellales	f__Coxiellaceae	g__Coxiella	s__	0.999998	KC170757.1	100	Coxiella endosymbiont of Haemaphysalis sp. isolate TSD26 16S ribosomal RNA gene	Coxiella sp.	4	0	0	0	0.999992	0	0	0	3.99997	0	0	0.999992	0	0	0	0	0	0	3.99997	4.99996	0	0	0
5	Chitinophagaceae	1	Sediminibacterium	0.52	5	D_0__Bacteria	D_1__Bacteroidetes	D_2__Bacteroidia	D_3__Chitinophagales	D_4__Chitinophagaceae	D_5__uncultured	D_6__wastewater metagenome	1	5	k__Bacteria	p__Bacteroidetes	c__[Saprospirae]	o__[Saprospirales]	f__Chitinophagaceae	g__Sediminibacterium	s__	0.998501	DQ857171.1	99.672	Uncultured Saprospiraceae bacterium clone BR01BC01 16S ribosomal RNA gene	Chitinophagaceae gen. sp.	5	0	0	0	0	0	0	0	0.909588	0	0.909588	0	0	0	0	0	0	1.81918	0	0	0	0	0
6	Propionibacteriaceae	1	Propionibacterium	1	6	D_0__Bacteria	D_1__Actinobacteria	D_2__Actinobacteria	D_3__Propionibacteriales	D_4__Propionibacteriaceae	D_5__Cutibacterium		0.997827	6	k__Bacteria	p__Actinobacteria	c__Actinobacteria	o__Actinomycetales	f__Propionibacteriaceae	g__Propionibacterium	s__acnes	1	MH553123.1	100	Uncultured bacterium clone 16s_endPac4 16S ribosomal RNA gene	Cutibacterium sp.	6	0	12298	4255.87	16185.9	24491.5	1043.74	1236.12	4311.12	1000.62	5829.38	8426.91	1175.94	2017.45	3226.93	144.295	1805.4	1299.25	10335.8	2.95958	5580.78	1885.25	1757.99
7	Coxiellaceae	0.32	Diplorickettsia	0.32	7	D_0__Bacteria	D_1__Proteobacteria	D_2__Gammaproteobacteria	D_3__Diplorickettsiales	D_4__Diplorickettsiaceae	D_5__Diplorickettsia	D_6__uncultured gamma proteobacterium	0.921789	7	k__Bacteria	p__Proteobacteria	c__Gammaproteobacteria	o__Legionellales				0.828143	EU430251.1	95.082	Coxiellaceae bacterium 844a 16S ribosomal RNA gene	Coxiellaceae sp.	7	0	0	0	0	0	0	0	0	0	0	0	0	0	0	0	0	0	0	0	0	0	0
8	Anaplasmataceae	0.97	Ehrlichia	0.81	8	D_0__Bacteria	D_1__Proteobacteria	D_2__Alphaproteobacteria	D_3__Rickettsiales	D_4__Anaplasmataceae	D_5__Candidatus Neoehrlichia	Ambiguous_taxa	0.998762	8	k__Bacteria	p__Proteobacteria	c__Alphaproteobacteria	o__Rickettsiales	f__Anaplasmataceae	g__Candidatus Neoehrlichia	s__mikurensis	0.998676	KT203915.1	98.969	Uncultured Candidatus Neoehrlichia sp. clone PI808 16S ribosomal RNA gene	Candidatus Neoehrlichia australis	8	2.99842	0	0	0	0	0.999472	0	0.999472	0	5.99683	0	0	374.802	2.99842	0	0	47.9747	0	0	0	0.999472	10812.3
9	Rickettsiaceae	1	Rickettsia	1	9	D_0__Bacteria	D_1__Proteobacteria	D_2__Alphaproteobacteria	D_3__Rickettsiales	D_4__Rickettsiaceae	D_5__Rickettsia	Ambiguous_taxa	0.990993	9	k__Bacteria	p__Proteobacteria	c__Alphaproteobacteria	o__Rickettsiales	f__Rickettsiaceae	g__Rickettsia	s__	1	KY433580.1	100	Rickettsia clone YN03 16S ribosomal RNA gene	Rickettsia sp.	9	0	0	0	0	0	0	0	0	0	0	0	0	0	0	0	0	0	0	17.9995	1.99994	0	0
10	Oxalobacteraceae	1	Herbaspirillum	1	10	D_0__Bacteria	D_1__Proteobacteria	D_2__Gammaproteobacteria	D_3__Betaproteobacteriales	D_4__Burkholderiaceae	D_5__Herbaspirillum		0.982895	10	k__Bacteria	p__Proteobacteria	c__Betaproteobacteria	o__Burkholderiales	f__Oxalobacteraceae	g__Herbaspirillum	s__	0.999887	MG875105.1	100	Uncultured bacterium clone PhaseI/II-12 16S ribosomal RNA gene	Herbaspirillum sp.	10	0	0	0	0	0	0	0	0	0	0	0	0	0	0	0	0	0	0	0	0	0	0
11	Rickettsiaceae	1	Rickettsia	1	11	D_0__Bacteria	D_1__Proteobacteria	D_2__Alphaproteobacteria	D_3__Rickettsiales	D_4__Rickettsiaceae	D_5__Rickettsia	Ambiguous_taxa	0.987567	11	k__Bacteria	p__Proteobacteria	c__Alphaproteobacteria	o__Rickettsiales	f__Rickettsiaceae	g__Rickettsia	s__	1	KF318168.1	99.65	Uncultured Rickettsia sp. clone APXP1 16S ribosomal RNA gene	Rickettsia sp.	11	1	0	2	0	0	0	0	5	0	1	1	0	0	0	1.99977	0	0	0	14618	4033	0	1
12	Cytophagaceae	1	Spirosoma	1	12	D_0__Bacteria	D_1__Bacteroidetes	D_2__Bacteroidia	D_3__Cytophagales	D_4__Spirosomaceae	D_5__Spirosoma	Ambiguous_taxa	0.989172	12	k__Bacteria	p__Bacteroidetes	c__Cytophagia	o__Cytophagales	f__Cytophagaceae	g__Spirosoma	s__	1	CP025096.1	96.516	Spirosoma sp. HA7 chromosome	Cytophagaceae gen. sp.	12	0	0	0	0	0	0	0	0	0	0	0	0	0	0	0	0	0	0	0	0	0	0
13	Francisellaceae	1	Francisella	1	13	D_0__Bacteria	D_1__Proteobacteria	D_2__Gammaproteobacteria	D_3__Francisellales	D_4__Francisellaceae	D_5__Francisella	Ambiguous_taxa	0.999623	13	k__Bacteria	p__Proteobacteria	c__Gammaproteobacteria	o__Legionellales	f__Francisellaceae	g__Francisella	s__	0.999989	AB001522.1	99.327	Ornithodoros moubata symbiote B gene for 16S rRNA	Francisella sp.	13	0	0	0	0	0	0	0	0	0	0	0	0	0	0	0	0	0	0	0	0	0	0
14	Rickettsiaceae	1	Rickettsia	1	14	D_0__Bacteria	D_1__Proteobacteria	D_2__Alphaproteobacteria	D_3__Rickettsiales	D_4__Rickettsiaceae	D_5__Rickettsia	Ambiguous_taxa	0.966941	14	k__Bacteria	p__Proteobacteria	c__Alphaproteobacteria	o__Rickettsiales	f__Rickettsiaceae	g__Rickettsia	s__	1	LC070176.1	99.301	Uncultured Rickettsia sp. gene for 16S ribosomal RNA	Rickettsia sp.	14	0	0	0	0	0	0	0	0	0	0	0	0	0	0	0	0	0	0	0	0	0	0
15	Chitinophagaceae	1	Sediminibacterium	0.72	15	D_0__Bacteria	D_1__Bacteroidetes	D_2__Bacteroidia	D_3__Chitinophagales	D_4__Chitinophagaceae	D_5__Sediminibacterium	D_6__uncultured bacterium	0.967133	15	k__Bacteria	p__Bacteroidetes	c__[Saprospirae]	o__[Saprospirales]	f__Chitinophagaceae	g__Sediminibacterium	s__	0.999327	LC002965.1	98.689	Uncultured bacterium gene for 16S ribosomal RNA		15	0	0	0	0	0	0	0	0	0	0	0	0	0	0	0	0	0	0	0	0	0	0
16	Comamonadaceae	1	Pelomonas	0.87	16	D_0__Bacteria	D_1__Proteobacteria	D_2__Gammaproteobacteria	D_3__Betaproteobacteriales	D_4__Burkholderiaceae	D_5__Pelomonas	D_6__uncultured bacterium	0.790191	16	k__Bacteria	p__Proteobacteria	c__Betaproteobacteria	o__Burkholderiales	f__Comamonadaceae	g__Pelomonas		0.992639	MG488570.1	100	Uncultured bacterium clone OTU_320 16S ribosomal RNA gene		16	1381.87	93.9911	351.967	2142.8	1361.87	408.961	1260.88	945.911	365.803	69.9934	435.959	432.959	17.9983	246.977	20.6502	1.96668	101.99	0	0	0	1086.9	140.987
17	Coxiellaceae	0.97	Diplorickettsia	0.97	17	D_0__Bacteria	D_1__Proteobacteria	D_2__Gammaproteobacteria	D_3__Diplorickettsiales	D_4__Diplorickettsiaceae	D_5__Rickettsiella	Ambiguous_taxa	0.878841	17	k__Bacteria	p__Proteobacteria	c__Gammaproteobacteria	o__Legionellales	f__Coxiellaceae	g__Rickettsiella	s__	0.999997	FJ382003.1	100	Uncultured bacterium clone 4W_04d04 16S ribosomal RNA gene	Rickettsiella sp.	17	0	0	0	0	0	0	0	2.99998	0	0	1.99999	0	0	0	0.999976	0	0	13520.9	1300.99	1055.99	0	0
18	Chitinophagaceae	0.49	Heliimonas	0.14	18	D_0__Bacteria	D_1__Bacteroidetes	D_2__Bacteroidia	D_3__Chitinophagales	D_4__37-13			0.972919	18	k__Bacteria	p__Bacteroidetes	c__[Saprospirae]	o__[Saprospirales]	f__	g__	s__	0.999954	JN128673.1	98.007	Uncultured bacterium clone 0pa_16 16S ribosomal RNA gene		18	0	0	0	0	0	0	0	0	0	0	0	0	0	0	0	0	0	0	0	0	0	0
19	Anaplasmataceae	1	Anaplasma	1	19	D_0__Bacteria	D_1__Proteobacteria	D_2__Alphaproteobacteria	D_3__Rickettsiales	D_4__Anaplasmataceae	D_5__Anaplasma		1	19	k__Bacteria	p__Proteobacteria	c__Alphaproteobacteria	o__Rickettsiales	f__Anaplasmataceae	g__Anaplasma	s__	1	KX792089.2	100	Anaplasma platys isolate D35 16S ribosomal RNA gene	Anaplasma platys	19	0	0	0	0	0	0	0	0	0	0	0	0	0	0	0	0	0	0	0	0	0	0
20	Alcaligenaceae	1	Achromobacter	1	20	D_0__Bacteria	D_1__Proteobacteria	D_2__Gammaproteobacteria	D_3__Betaproteobacteriales	D_4__Burkholderiaceae	D_5__Achromobacter		0.991303	20	k__Bacteria	p__Proteobacteria	c__Betaproteobacteria	o__Burkholderiales	f__Alcaligenaceae	g__Achromobacter	s__	0.999919	MH539645.1	100	Achromobacter sp. strain GBTHC-03 16S ribosomal RNA gene		20	1.99458	0.997291	0	0.997291	0.997291	1.99458	0	0	0.999887	0	0	0	0	4.98646	0	1.99977	0	0.997291	0	0	1.99458	0
21	Alcaligenaceae	1	Achromobacter	1	21	D_0__Bacteria	D_1__Proteobacteria	D_2__Gammaproteobacteria	D_3__Betaproteobacteriales	D_4__Burkholderiaceae	D_5__Achromobacter		0.990354	21	k__Bacteria	p__Proteobacteria	c__Betaproteobacteria	o__Burkholderiales	f__Alcaligenaceae	g__Achromobacter	s__	0.999385	LS483395.1	100	Achromobacter xylosoxidans strain NCTC10808 genome assembly		21	1331.08	89.2675	145.804	2191.02	2.97558	4.9593	487.004	0	648.169	0	171.592	0	62.4872	991.861	27.9383	2705.36	49.593	716.123	0	0	1355.87	132.909
23	Staphylococcaceae	1	Staphylococcus	1	23	D_0__Bacteria	D_1__Firmicutes	D_2__Bacilli	D_3__Bacillales	D_4__Staphylococcaceae	D_5__Staphylococcus	D_6__Staphylococcus pseudintermedius	0.975375	23	k__Bacteria	p__Firmicutes	c__Bacilli	o__Bacillales	f__Staphylococcaceae	g__Staphylococcus	s__	0.999997	KY983238.1	100	Staphylococcus sp. strain Seq20161206D6 16S ribosomal RNA gene		23	0	0	0	0	0	0	0	0	0	0	0	0	0	0	0	0	0	0	0	0	0	0
24	Pseudomonadaceae	1	Pseudomonas	1	24	D_0__Bacteria	D_1__Proteobacteria	D_2__Gammaproteobacteria	D_3__Pseudomonadales	D_4__Pseudomonadaceae	D_5__Pseudomonas		0.994917	24	k__Bacteria	p__Proteobacteria	c__Gammaproteobacteria	o__Pseudomonadales	f__Pseudomonadaceae	g__Pseudomonas		0.98826	MG517417.1	100	Pseudomonas sp. strain 12E3432CH 16S ribosomal RNA gene		24	0	0	0	0	0	0	0	0	0	0	0	0	0	0	0	0	0	0	0	0	0	0
25	Bradyrhizobiaceae	1	Bradyrhizobium	0.73	25	D_0__Bacteria	D_1__Proteobacteria	D_2__Alphaproteobacteria	D_3__Rhizobiales	D_4__Xanthobacteraceae	D_5__Bradyrhizobium		0.921371	25	k__Bacteria	p__Proteobacteria	c__Alphaproteobacteria	o__Rhizobiales	f__Bradyrhizobiaceae	g__Bradyrhizobium	s__	0.964697	KX771662.1	100	Uncultured bacterium clone Kili_11E_N8 16S ribosomal RNA gene	Bradyrhizobium sp.	25	0	0	0	991.343	5.0773	0	112.335	0.634663	1878.98	0	25.3865	0	0.634663	239.902	0	1194.86	36.1758	1068.77	11.4239	0.634663	0	3.80798
26	Sphingomonadaceae	0.99	Sphingomonas	0.77	26	D_0__Bacteria	D_1__Proteobacteria	D_2__Alphaproteobacteria	D_3__Sphingomonadales	D_4__Sphingomonadaceae			0.999699	26	k__Bacteria	p__Proteobacteria	c__Alphaproteobacteria	o__Sphingomonadales	f__Sphingomonadaceae	g__	s__	0.865363	AB806479.1	100	Uncultured bacterium gene for 16S rRNA		26	0	0	0	0	0	0	0	0	0	0	0	0	0	0	0	0	0	0	0	0	0	0
27	Chitinophagaceae	1	Hydrotalea	1	27	D_0__Bacteria	D_1__Bacteroidetes	D_2__Bacteroidia	D_3__Chitinophagales	D_4__Chitinophagaceae	D_5__Hydrotalea	Ambiguous_taxa	0.727361	27	k__Bacteria	p__Bacteroidetes	c__[Saprospirae]	o__[Saprospirales]	f__Chitinophagaceae	g__Sediminibacterium	s__	0.999462	KX176900.1	100	Uncultured bacterium clone MSW2WK-20H02 16S ribosomal RNA gene		27	0	0	0	2326	0	0	0	2655	0.976603	0	0	0	1	2	0.976603	0	63	0	0	0	3150	1
28	Coxiellaceae	0.97	Diplorickettsia	0.97	28	D_0__Bacteria	D_1__Proteobacteria	D_2__Gammaproteobacteria	D_3__Diplorickettsiales	D_4__Diplorickettsiaceae	D_5__Rickettsiella	Ambiguous_taxa	0.808128	28	k__Bacteria	p__Proteobacteria	c__Gammaproteobacteria	o__Legionellales	f__Coxiellaceae	g__Rickettsiella	s__	0.999998	FJ382003.1	99.673	Uncultured bacterium clone 4W_04d04 16S ribosomal RNA gene		28	0	0	0	0	0	0	0	3	0	0	0	0	0	0	0	0	0	4185	7477	15288	0	0
29	Comamonadaceae	1	Delftia	1	29	D_0__Bacteria	D_1__Proteobacteria	D_2__Gammaproteobacteria	D_3__Betaproteobacteriales	D_4__Burkholderiaceae	D_5__Delftia		0.992847	29	k__Bacteria	p__Proteobacteria	c__Betaproteobacteria	o__Burkholderiales	f__Comamonadaceae	g__Delftia	s__	0.999995	MG773962.1	100	Uncultured bacterium clone il.C.3_27303 16S ribosomal RNA gene		29	86.9644	0.783463	0.783463	32.122	60.3267	0	0	42.307	0.781123	0	51.7086	13.3189	8.61809	1.56693	1.56225	190.594	0	1977.46	13.3189	0	55.6259	3.91732
30	Coxiellaceae	0.97	Diplorickettsia	0.97	30	D_0__Bacteria	D_1__Proteobacteria	D_2__Gammaproteobacteria	D_3__Diplorickettsiales	D_4__Diplorickettsiaceae	D_5__Rickettsiella	Ambiguous_taxa	0.771223	30	k__Bacteria	p__Proteobacteria	c__Gammaproteobacteria	o__Legionellales	f__Coxiellaceae	g__Rickettsiella	s__	0.999985	FJ382003.1	99.677	Uncultured bacterium clone 4W_04d04 16S ribosomal RNA gene		30	0	0	0	0	0	0	0	1	0	0	1	0	0	0	0.999978	0	0	8	8220	18462	0	0
31	Coxiellaceae	1	Coxiella	1	31	D_0__Bacteria	D_1__Proteobacteria	D_2__Gammaproteobacteria	D_3__Coxiellales	D_4__Coxiellaceae	D_5__Coxiella	Ambiguous_taxa	0.984611	31	k__Bacteria	p__Proteobacteria	c__Gammaproteobacteria	o__Legionellales	f__Coxiellaceae	g__Coxiella	s__	0.999995	CP014563.1	100	Coxiella burnetii str. Schperling chromosome		31	2	0	1	0	0	0	0	0	0	0	0	0	0	0	0	0	0	0	0	0	0	0
32	Corynebacteriaceae	1	Corynebacterium	1	32	D_0__Bacteria	D_1__Actinobacteria	D_2__Actinobacteria	D_3__Corynebacteriales	D_4__Corynebacteriaceae	D_5__Corynebacterium 1	Ambiguous_taxa	0.914323	32	k__Bacteria	p__Actinobacteria	c__Actinobacteria	o__Actinomycetales	f__Corynebacteriaceae	g__Corynebacterium	s__	0.989104	MG657228.1	100	Uncultured bacterium clone 6 B07 16S ribosomal RNA gene		32	0.98226	565.782	2662.91	0	0	198.417	0.98226	508.811	0	0	0	0	118.854	0	225.853	0	5.89356	0	0	0	0	0
33	Rickettsiaceae	1	Rickettsia	1	33	D_0__Bacteria	D_1__Proteobacteria	D_2__Alphaproteobacteria	D_3__Rickettsiales	D_4__Rickettsiaceae	D_5__Rickettsia	Ambiguous_taxa	0.995619	33	k__Bacteria	p__Proteobacteria	c__Alphaproteobacteria	o__Rickettsiales	f__Rickettsiaceae	g__Rickettsia	s__	1	KJ410261.1	99.65	Rickettsia raoultii isolate BL029-2 16S ribosomal RNA gene		33	0	0	0	0	0	0	0	0	0	0	0	0	0	0	0	0	0	0	0	0	0	0
34	Burkholderiaceae	1	Ralstonia	1	34	D_0__Bacteria	D_1__Proteobacteria	D_2__Gammaproteobacteria	D_3__Betaproteobacteriales	D_4__Burkholderiaceae	D_5__Ralstonia	D_6__uncultured Ralstonia sp.	0.764882	34	k__Bacteria	p__Proteobacteria	c__Betaproteobacteria	o__Burkholderiales	f__Oxalobacteraceae	g__Ralstonia	s__	1	LC370594.1	100	Ralstonia sp. gene for 16S rRNA		34	148.5	87.7048	35.8793	751.471	266.104	209.296	177.403	132.554	1.9966	89.6981	114.614	182.386	15.9463	176.406	7.9864	0.9983	22.9229	0	0	373.742	4.98323	3.98658
35	Brucellaceae	1	Ochrobactrum	1	35	D_0__Bacteria	D_1__Proteobacteria	D_2__Alphaproteobacteria	D_3__Rhizobiales	D_4__Rhizobiaceae	D_5__Ochrobactrum	Ambiguous_taxa	0.957253	35	k__Bacteria	p__Proteobacteria	c__Alphaproteobacteria	o__Rhizobiales	f__Brucellaceae	g__Ochrobactrum	s__	0.981972	LC150701.1	100	Ochrobactrum sp. JCM 28827 gene for 16S ribosomal RNA		35	0	0	0	0	0	0	0	0	0	0	0	2	29543	1	0	0	626	0	0	0	0	1
36	Francisellaceae	1	Francisella	1	36	D_0__Bacteria	D_1__Proteobacteria	D_2__Gammaproteobacteria	D_3__Francisellales	D_4__Francisellaceae	D_5__Francisella	Ambiguous_taxa	0.982132	36	k__Bacteria	p__Proteobacteria	c__Gammaproteobacteria	o__Legionellales	f__Francisellaceae	g__Francisella	s__	0.998969	AB001522.1	97.651	Ornithodoros moubata symbiote B gene for 16S rRNA		36	0	0	0	0	0	0	0	0	0	0	0	0	0	0	0	0	0	0	0	0	0	0
37	Burkholderiaceae	1	Cupriavidus	1	37	D_0__Bacteria	D_1__Proteobacteria	D_2__Gammaproteobacteria	D_3__Betaproteobacteriales	D_4__Burkholderiaceae	D_5__Cupriavidus		0.999987	37	k__Bacteria	p__Proteobacteria	c__Betaproteobacteria	o__Burkholderiales	f__Oxalobacteraceae	g__Cupriavidus	s__	0.999999	LN564793.1	100	Uncultured bacterium partial 16S rRNA gene		37	0	0	0	0	0	0	0	0	0	0	0	0	0	0	0	0	0	0	0	0	0	0
38	Erythrobacteraceae	1	Altererythrobacter	0.91	38	D_0__Bacteria	D_1__Proteobacteria	D_2__Alphaproteobacteria	D_3__Sphingomonadales	D_4__Sphingomonadaceae	D_5__Altererythrobacter		0.998216	38	k__Bacteria	p__Proteobacteria	c__Alphaproteobacteria	o__Sphingomonadales	f__Erythrobacteraceae	g__	s__	0.999742	KF759959.1	100	Uncultured prokaryote clone 10B_20647 16S ribosomal RNA gene		38	0	0	0	0	0	0	0	0	0	0	0	0	0	0	0	0	0	0	0	0	0	0
39	Comamonadaceae	1	Curvibacter	0.99	39	D_0__Bacteria	D_1__Proteobacteria	D_2__Gammaproteobacteria	D_3__Betaproteobacteriales	D_4__Burkholderiaceae	D_5__Curvibacter		0.994806	39	k__Bacteria	p__Proteobacteria	c__Betaproteobacteria	o__Burkholderiales	f__Comamonadaceae	g__Curvibacter	s__	0.83047	KU350571.1	100	Uncultured bacterium clone SDZ_Enriched2-15 16S ribosomal RNA gene		39	0	0	0	0	0	0	0	0	0	0	0	0	0	0	0	0	0	0	0	0	0	0
40	Anaplasmataceae	1	Ehrlichia	0.81	40	D_0__Bacteria	D_1__Proteobacteria	D_2__Alphaproteobacteria	D_3__Rickettsiales	D_4__Anaplasmataceae	D_5__Candidatus Neoehrlichia	Ambiguous_taxa	0.997012	40	k__Bacteria	p__Proteobacteria	c__Alphaproteobacteria	o__Rickettsiales	f__Anaplasmataceae	g__Candidatus Neoehrlichia	s__mikurensis	0.992359	KT203914.1	98.966	Uncultured Candidatus Neoehrlichia sp. clone PI800 16S ribosomal RNA gene	Candidatus Neoehrlichia arcana	40	0	0	0	0	0	0	0	924.996	0	0	0	0	0	0	0	0	0	0	0	0	0	0
41	Phyllobacteriaceae	1	Mesorhizobium	0.99	41	D_0__Bacteria	D_1__Proteobacteria	D_2__Alphaproteobacteria	D_3__Rhizobiales	D_4__Rhizobiaceae	D_5__Mesorhizobium		0.892153	41	k__Bacteria	p__Proteobacteria	c__Alphaproteobacteria	o__Rhizobiales	f__Phyllobacteriaceae	g__Mesorhizobium	s__	0.941293	KY445634.1	100	Mesorhizobium sp. strain MB40 16S ribosomal RNA gene		41	0	0	0	0	0	540	0	0	1915.1	149	0	0	0	1	0	1471.77	87	0	40	836	0	0
42	Francisellaceae	1	Francisella	1	42	D_0__Bacteria	D_1__Proteobacteria	D_2__Gammaproteobacteria	D_3__Francisellales	D_4__Francisellaceae	D_5__Francisella	Ambiguous_taxa	0.913333	42	k__Bacteria	p__Proteobacteria	c__Gammaproteobacteria	o__Legionellales	f__Francisellaceae	g__Francisella	s__	0.998155	AB001522.1	97.315	Ornithodoros moubata symbiote B gene for 16S rRNA	Francisella sp.	42	0	0	0	0	0	0	0	0	0	0	0	0	0	0	0	0	0	0	0	0	0	0
43	Francisellaceae	1	Francisella	1	43	D_0__Bacteria	D_1__Proteobacteria	D_2__Gammaproteobacteria	D_3__Francisellales	D_4__Francisellaceae	D_5__Francisella	Ambiguous_taxa	0.985307	43	k__Bacteria	p__Proteobacteria	c__Gammaproteobacteria	o__Legionellales	f__Francisellaceae	g__Francisella	s__	0.999432	AB001522.1	97.651	Ornithodoros moubata symbiote B gene for 16S rRNA		43	0	0	0	0	0	0	0	0	0	0	0	0	0	0	0	0	0	0	0	0	0	0
44	Flavobacteriaceae	1	Cloacibacterium	1	44	D_0__Bacteria	D_1__Bacteroidetes	D_2__Bacteroidia	D_3__Flavobacteriales	D_4__Weeksellaceae	D_5__Cloacibacterium		0.999991	44	k__Bacteria	p__Bacteroidetes	c__Flavobacteriia	o__Flavobacteriales	f__[Weeksellaceae]	g__Cloacibacterium	s__	0.999994	MG488497.1	100	Uncultured bacterium clone OTU_229 16S ribosomal RNA gene		44	0	0	0	0	0	0	0	0	0	0	0	0	0	0.999996	0	0	54.9998	0	0	0	0	323.999
45	Staphylococcaceae	1	Staphylococcus	1	45	D_0__Bacteria	D_1__Firmicutes	D_2__Bacilli	D_3__Bacillales	D_4__Staphylococcaceae	D_5__Staphylococcus		0.973757	45	k__Bacteria	p__Firmicutes	c__Bacilli	o__Bacillales	f__Staphylococcaceae	g__Staphylococcus	s__epidermidis	0.999861	MH174443.1	100	Staphylococcus epidermidis strain CM2_AKZM_29 16S ribosomal RNA gene		45	1	898	3090	0	946	0	0	0	0	0	0	0	0	0	26.3583	1.95246	50	0	0	0	0	0
46	Coxiellaceae	0.98	Diplorickettsia	0.98	46	D_0__Bacteria	D_1__Proteobacteria	D_2__Gammaproteobacteria	D_3__Diplorickettsiales	D_4__Diplorickettsiaceae	D_5__Rickettsiella	Ambiguous_taxa	0.992181	46	k__Bacteria	p__Proteobacteria	c__Gammaproteobacteria	o__Legionellales	f__Coxiellaceae	g__Rickettsiella	s__	0.999996	HM306204.1	97.735	Uncultured bacterium clone ncd862h05c1 16S ribosomal RNA gene		46	0	0	0	0	0	0	0	0	0	3	0	0	0	0	0	0	0	0	0	0	0	0
47	Desulfovibrionaceae	0.2	Bilophila	0.07	47	D_0__Bacteria	D_1__Proteobacteria	D_2__Deltaproteobacteria	D_3__Oligoflexales	D_4__0319-6G20	D_5__uncultured Roseobacter sp.	D_6__uncultured Roseobacter sp.	0.998605	47	k__Bacteria	p__Proteobacteria	c__Deltaproteobacteria	o__Myxococcales	f__0319-6G20	g__	s__	1	LT697265.1	100	uncultured delta proteobacterium partial 16S rRNA gene		47	0	0	0	0	0	0	135	0	0	0	0	0	0	0	0	0	2	0	0	629	172	0
48	Mycobacteriaceae	1	Mycobacterium	1	48	D_0__Bacteria	D_1__Actinobacteria	D_2__Actinobacteria	D_3__Corynebacteriales	D_4__Mycobacteriaceae	D_5__Mycobacterium	Ambiguous_taxa	0.733548	48	k__Bacteria	p__Actinobacteria	c__Actinobacteria	o__Actinomycetales	f__Mycobacteriaceae	g__Mycobacterium	s__celatum	0.758771	JX809097.1	100	Uncultured bacterium clone GD25::G9RA0RH03FXALT 16S ribosomal RNA gene		48	0	0	0	0	0	0	0	2	0	1	0	0	0	0	5792.93	0	6	0	1	0	0	0
49	Sphingomonadaceae	1	Sphingomonas	1	49	D_0__Bacteria	D_1__Proteobacteria	D_2__Alphaproteobacteria	D_3__Sphingomonadales	D_4__Sphingomonadaceae	D_5__Sphingomonas	Ambiguous_taxa	0.793418	49	k__Bacteria	p__Proteobacteria	c__Alphaproteobacteria	o__Sphingomonadales	f__Sphingomonadaceae	g__Sphingomonas	s__yabuuchiae	0.999994	MG770731.1	100	Sphingomonas sp. strain 5K212 16S ribosomal RNA gene		49	0	0	0	0	0	0	0	0	0	0	0	0	0	0	0	0	0	0	0	0	0	0
50	Burkholderiaceae	1	Ralstonia	1	50	D_0__Bacteria	D_1__Proteobacteria	D_2__Gammaproteobacteria	D_3__Betaproteobacteriales	D_4__Burkholderiaceae	D_5__Ralstonia		0.99943	50	k__Bacteria	p__Proteobacteria	c__Betaproteobacteria	o__Burkholderiales	f__Oxalobacteraceae	g__Ralstonia	s__	0.999999	MG488515.1	100	Uncultured bacterium clone OTU_250 16S ribosomal RNA gene		50	73.5609	41.7508	47.7152	188.872	19.8813	158.056	16.8991	21.8694	108.706	42.7448	0	89.4659	0	67.5965	22.938	706.091	1.98813	0	0	0.994066	16.8991	3.97626
51	Rickettsiaceae	1	Rickettsia	1	51	D_0__Bacteria	D_1__Proteobacteria	D_2__Alphaproteobacteria	D_3__Rickettsiales	D_4__Rickettsiaceae	D_5__Rickettsia	Ambiguous_taxa	0.997991	51	k__Bacteria	p__Proteobacteria	c__Alphaproteobacteria	o__Rickettsiales	f__Rickettsiaceae	g__Rickettsia	s__	1	KF646705.1	99.65	Rickettsia endosymbiont of Nesidiocoris tenuis isolate rbf1531r 16S ribosomal RNA gene		51	0	0	0	0	0	0	0	0	0	0	0	0	0	0	0	0	0	0	0	0	0	0
52	Streptococcaceae	1	Streptococcus	1	52	D_0__Bacteria	D_1__Firmicutes	D_2__Bacilli	D_3__Lactobacillales	D_4__Streptococcaceae	D_5__Streptococcus		0.998146	52	k__Bacteria	p__Firmicutes	c__Bacilli	o__Lactobacillales	f__Streptococcaceae	g__Streptococcus		1	LC317365.1	100	Uncultured Streptococcus sp. gene for 16S ribosomal RNA		52	0	954	0	1345	3654	3	7	5	0	1441	714	651	1	728	95.9998	0	99	0	0	0	0	0
53	Streptococcaceae	1	Streptococcus	1	53	D_0__Bacteria	D_1__Firmicutes	D_2__Bacilli	D_3__Lactobacillales	D_4__Streptococcaceae	D_5__Streptococcus		0.993613	53	k__Bacteria	p__Firmicutes	c__Bacilli	o__Lactobacillales	f__Streptococcaceae	g__Streptococcus		1	LT692048.1	100	Uncultured Streptococcus sp. partial 16S rRNA gene		53	0	2016.36	2909.97	0	7.9698	2.98867	0.996225	0	0	10.9585	0	5.97735	0	0	0	0	1.99245	0	0	0	0	0
54	Chloroplast	1	Streptophyta	1	54	D_0__Bacteria	D_1__Cyanobacteria	D_2__Oxyphotobacteria	D_3__Chloroplast				0.989246	54	k__Bacteria	p__Cyanobacteria	c__Chloroplast	o__Streptophyta	f__	g__	s__	1	NC_037994.1	100	Panax trifolius chloroplast		54	0	0	0	0.999992	1.99998	8560.94	0.999992	1752.99	0	0	0	0	0	0	0	0	0	7.99994	0	0	0.999992	0
55	Xanthomonadaceae	1	Stenotrophomonas	1	55	D_0__Bacteria	D_1__Proteobacteria	D_2__Gammaproteobacteria	D_3__Xanthomonadales	D_4__Xanthomonadaceae	D_5__Stenotrophomonas		0.999876	55	k__Bacteria	p__Proteobacteria	c__Gammaproteobacteria	o__Xanthomonadales	f__Xanthomonadaceae	g__Stenotrophomonas	s__geniculata	0.80359	MH558366.1	100	Curtobacterium sp. strain RS7 16S ribosomal RNA gene		55	0	0	0	2.86385	0	0	0	0	464.022	0	0	0	0	0	0	924.309	0	0	0.954618	0	0	0
56	Sphingomonadaceae	1	Novosphingobium	0.64	56	D_0__Bacteria	D_1__Proteobacteria	D_2__Alphaproteobacteria	D_3__Sphingomonadales	D_4__Sphingomonadaceae	D_5__Novosphingobium		0.928359	56	k__Bacteria	p__Proteobacteria	c__Alphaproteobacteria	o__Sphingomonadales	f__Sphingomonadaceae	g__Novosphingobium	s__	0.901393	AB202236.2	100	Bacterium 081648 gene for 16S rRNA		56	0	0	0	0	0	0	0	0	0	0	0	0	0	0	0	0	0	0	0	0	0	0
57	Coxiellaceae	0.17	Diplorickettsia	0.16	57	D_0__Bacteria	D_1__Proteobacteria	D_2__Gammaproteobacteria	D_3__Diplorickettsiales	D_4__Diplorickettsiaceae	D_5__Diplorickettsia	D_6__uncultured gamma proteobacterium	0.707453	57	k__Bacteria	p__Proteobacteria	c__Gammaproteobacteria	o__Legionellales				0.80091	EU430251.1	95.492	Coxiellaceae bacterium 844a 16S ribosomal RNA gene		57	0	0	0	0	0	0	0	0	0	0	0	0	0	0	0	0	0	0	0	0	0	0
58	Anaplasmataceae	0.85	Anaplasma	0.74	58	D_0__Bacteria	D_1__Proteobacteria	D_2__Alphaproteobacteria	D_3__Rickettsiales	D_4__Anaplasmataceae	D_5__Wolbachia	Ambiguous_taxa	0.99989	58	k__Bacteria	p__Proteobacteria	c__Alphaproteobacteria	o__Rickettsiales	f__Rickettsiaceae	g__Wolbachia	s__	0.998869	LC063848.1	100	Uncultured Wolbachia sp. gene for 16S ribosomal RNA		58	0	0	0	0	0	0	0	0	0	0	0	0	0	0	0	0	0	0	0	0	0	0
60	Pseudomonadaceae	1	Pseudomonas	1	60	D_0__Bacteria	D_1__Proteobacteria	D_2__Gammaproteobacteria	D_3__Pseudomonadales	D_4__Pseudomonadaceae	D_5__Pseudomonas		0.99583	60	k__Bacteria	p__Proteobacteria	c__Gammaproteobacteria	o__Pseudomonadales	f__Pseudomonadaceae	g__Pseudomonas		0.995119	MH190053.1	100	Pseudomonas moraviensis strain TPD3001 16S ribosomal RNA gene		60	0	0	0	0	0	0	0	0	0	0	0	0	0	0	0	0	0	0	0	0	0	0
61	Streptococcaceae	1	Streptococcus	1	61	D_0__Bacteria	D_1__Firmicutes	D_2__Bacilli	D_3__Lactobacillales	D_4__Streptococcaceae	D_5__Streptococcus	D_6__Streptococcus salivarius subsp. thermophilus	0.78705	61	k__Bacteria	p__Firmicutes	c__Bacilli	o__Lactobacillales	f__Streptococcaceae	g__Streptococcus	s__	0.9999	LS974444.1	100	Streptococcus thermophilus strain N4L genome assembly		61	0	0	0	0	0	0	0	0	0	0	0	0	0	0	0	0	0	0	0	0	0	0
62	Coxiellaceae	0.97	Diplorickettsia	0.97	62	D_0__Bacteria	D_1__Proteobacteria	D_2__Gammaproteobacteria	D_3__Diplorickettsiales	D_4__Diplorickettsiaceae	D_5__Rickettsiella	Ambiguous_taxa	0.737978	62	k__Bacteria	p__Proteobacteria	c__Gammaproteobacteria	o__Legionellales	f__Coxiellaceae	g__Rickettsiella	s__	0.999979	FJ382003.1	99.674	Uncultured bacterium clone 4W_04d04 16S ribosomal RNA gene		62	0	0	0	0	0	0	0	0	0	0	0	0	0	0	0	0	0	0	1167	1134	0	0
63	Streptococcaceae	1	Streptococcus	1	63	D_0__Bacteria	D_1__Firmicutes	D_2__Bacilli	D_3__Lactobacillales	D_4__Streptococcaceae	D_5__Streptococcus	D_6__Streptococcus dysgalactiae subsp. equisimilis GGS_124	0.980443	63	k__Bacteria	p__Firmicutes	c__Bacilli	o__Lactobacillales	f__Streptococcaceae	g__Streptococcus	s__	0.999937	LS483361.1	100	Streptococcus dysgalactiae subsp. equisimilis strain NCTC6179 genome assembly	Streptococcus dysgalactiae	63	0	0	0	0	0	0	0	0	0	0	0	0	0	0	0	0	0	0	0	0	0	0
64	Coxiellaceae	0.97	Diplorickettsia	0.97	64	D_0__Bacteria	D_1__Proteobacteria	D_2__Gammaproteobacteria	D_3__Diplorickettsiales	D_4__Diplorickettsiaceae	D_5__Rickettsiella	Ambiguous_taxa	0.868404	64	k__Bacteria	p__Proteobacteria	c__Gammaproteobacteria	o__Legionellales	f__Coxiellaceae	g__Rickettsiella	s__	0.999998	FJ382003.1	100	Uncultured bacterium clone 4W_04d04 16S ribosomal RNA gene		64	0	0	0	0	0	0	0	0	0	0	0	0	0	0	0	0	0	102.999	721.996	634.996	0	0
65	Staphylococcaceae	1	Staphylococcus	1	65	D_0__Bacteria	D_1__Firmicutes	D_2__Bacilli	D_3__Bacillales	D_4__Staphylococcaceae	D_5__Staphylococcus		0.999986	65	k__Bacteria	p__Firmicutes	c__Bacilli	o__Bacillales	f__Staphylococcaceae	g__Staphylococcus	s__	0.999912	MH263650.1	100	Staphylococcus sp. strain ZMMW2 16S ribosomal RNA gene		65	0	447	12	0	0	0	0	0	0	590	0	0	0	1	0	0	1	0	0	0	0	153
66	Corynebacteriaceae	1	Corynebacterium	1	66	D_0__Bacteria	D_1__Actinobacteria	D_2__Actinobacteria	D_3__Corynebacteriales	D_4__Corynebacteriaceae	D_5__Corynebacterium 1	Ambiguous_taxa	0.952726	66	k__Bacteria	p__Actinobacteria	c__Actinobacteria	o__Actinomycetales	f__Corynebacteriaceae	g__Corynebacterium	s__	0.99668	MG488770.1	100	Uncultured bacterium clone OTU_630 16S ribosomal RNA gene		66	0	0	0	0	0	0	0	0	0	0	0	0	0	0	0	0	0	0	0	0	0	0
67	Coxiellaceae	0.97	Diplorickettsia	0.97	67	D_0__Bacteria	D_1__Proteobacteria	D_2__Gammaproteobacteria	D_3__Diplorickettsiales	D_4__Diplorickettsiaceae	D_5__Rickettsiella	Ambiguous_taxa	0.834478	67	k__Bacteria	p__Proteobacteria	c__Gammaproteobacteria	o__Legionellales	f__Coxiellaceae	g__Rickettsiella	s__	0.999998	FJ382003.1	99.676	Uncultured bacterium clone 4W_04d04 16S ribosomal RNA gene		67	0	0	0	0	0	0	0	1	0	0	0	0	0	0	0	0	0	7	1444	1303	0	0
68	Chitinophagaceae	1	Sediminibacterium	0.47	68	D_0__Bacteria	D_1__Bacteroidetes	D_2__Bacteroidia	D_3__Chitinophagales	D_4__Chitinophagaceae	D_5__Sediminibacterium	Ambiguous_taxa	0.994047	68	k__Bacteria	p__Bacteroidetes	c__[Saprospirae]	o__[Saprospirales]	f__Chitinophagaceae	g__Sediminibacterium	s__	0.999924	KX350528.1	100	Uncultured Sediminibacterium sp. clone Z3AcetAkaB50 16S ribosomal RNA gene		68	0	0	0	0	0	0	0	0	0	0	0	0	0	0	0	0	0	0	0	0	0	0
69	Staphylococcaceae	1	Staphylococcus	1	69	D_0__Bacteria	D_1__Firmicutes	D_2__Bacilli	D_3__Bacillales	D_4__Staphylococcaceae	D_5__Staphylococcus		0.992164	69	k__Bacteria	p__Firmicutes	c__Bacilli	o__Bacillales	f__Staphylococcaceae	g__Staphylococcus		1	CP023966.1	100	Staphylococcus capitis strain FDAARGOS_378 chromosome		69	0	0	1517	0	0	0	0	0	0	0	1	0	0	0	0	0	0	0	0	0	0	0
70	Francisellaceae	1	Francisella	1	70	D_0__Bacteria	D_1__Proteobacteria	D_2__Gammaproteobacteria	D_3__Francisellales	D_4__Francisellaceae	D_5__Francisella	Ambiguous_taxa	0.855942	70	k__Bacteria	p__Proteobacteria	c__Gammaproteobacteria	o__Legionellales	f__Francisellaceae	g__Francisella	s__	0.997676	AB001522.1	96.949	Ornithodoros moubata symbiote B gene for 16S rRNA	Francisella sp.	70	0	0	0	0	0	0	0	0	0	0	0	0	0	0	0	0	0	0	0	0	0	0
71	Staphylococcaceae	1	Staphylococcus	1	71	D_0__Bacteria	D_1__Firmicutes	D_2__Bacilli	D_3__Bacillales	D_4__Staphylococcaceae	D_5__Staphylococcus	D_6__Staphylococcus sp.	0.7257	71	k__Bacteria	p__Firmicutes	c__Bacilli	o__Bacillales	f__Staphylococcaceae	g__Staphylococcus	s__	0.990538	LT963439.1	100	Staphylococcus xylosus isolate Staphylococcus xylosus ATCC 29971 genome assembly		71	0	0	0	0	0	0	0	0	0	0	0	0	0	0	0	0	0	0	0	0	0	0
72	Sphingomonadaceae	0.92	Sphingomonas	0.79	72	D_0__Bacteria	D_1__Proteobacteria	D_2__Alphaproteobacteria	D_3__Sphingomonadales	D_4__Sphingomonadaceae	D_5__Sphingomonas	Ambiguous_taxa	0.704968	72	k__Bacteria	p__Proteobacteria	c__Alphaproteobacteria	o__Sphingomonadales	f__Sphingomonadaceae	g__Sphingomonas	s__	0.958913	HM813328.1	100	Uncultured bacterium clone nby263d07c1 16S ribosomal RNA gene		72	0	0	0	0	0	0	0	0	0	0	0	0	0	0	0	0	0	0	0	0	0	0
73	Streptococcaceae	1	Streptococcus	1	73	D_0__Bacteria	D_1__Firmicutes	D_2__Bacilli	D_3__Lactobacillales	D_4__Streptococcaceae	D_5__Streptococcus	D_6__Streptococcus sp. oral clone ASCC04	0.790354	73	k__Bacteria	p__Firmicutes	c__Bacilli	o__Lactobacillales	f__Streptococcaceae	g__Streptococcus	s__infantis	0.980461	LT693212.1	100	Uncultured Streptococcus sp. partial 16S rRNA gene		73	0	1001	0	4901	2	2	2	1	0	0	0	0	1	0	0	0	26	0	0	0	0	0
74	Burkholderiaceae	1	Cupriavidus	1	74	D_0__Bacteria	D_1__Proteobacteria	D_2__Gammaproteobacteria	D_3__Betaproteobacteriales	D_4__Burkholderiaceae	D_5__Cupriavidus		0.999986	74	k__Bacteria	p__Proteobacteria	c__Betaproteobacteria	o__Burkholderiales	f__Oxalobacteraceae	g__Cupriavidus	s__	0.999999	LN564793.1	100	Uncultured bacterium partial 16S rRNA gene		74	0	0	0	0	0	0	0	0	0	0	0	0	0	0	0	0	0	0	0	0	0	0
75	Hydrogenophilaceae	1	Hydrogenophilus	1	75	D_0__Bacteria	D_1__Proteobacteria	D_2__Gammaproteobacteria	D_3__Betaproteobacteriales	D_4__Hydrogenophilaceae	D_5__Hydrogenophilus	Ambiguous_taxa	0.756224	75	k__Bacteria	p__Proteobacteria	c__Betaproteobacteria	o__Rhodocyclales	f__Rhodocyclaceae	g__Hydrogenophilus	s__	1	MF040291.1	100	Hydrogenophilus hirschii strain LMB3G94 16S ribosomal RNA gene		75	0	49	0	0	0	97	0	0	13.9861	0	0	0	0	0	0.999005	192.808	0	0	0	0	0	0
76	Phyllobacteriaceae	1	Mesorhizobium	1	76	D_0__Bacteria	D_1__Proteobacteria	D_2__Alphaproteobacteria	D_3__Rhizobiales	D_4__Rhizobiaceae	D_5__Mesorhizobium		0.894292	76	k__Bacteria	p__Proteobacteria	c__Alphaproteobacteria	o__Rhizobiales	f__Phyllobacteriaceae	g__Mesorhizobium	s__	0.988591	MF949008.1	100	Mesorhizobium sp. strain WSM4694 16S ribosomal RNA gene		76	0	0	0	0	0	0	0	0	0	0	0	0	0	0	0	0	0	0	0	0	0	0
77	Coxiellaceae	0.93	Diplorickettsia	0.93	77	D_0__Bacteria	D_1__Proteobacteria	D_2__Gammaproteobacteria	D_3__Diplorickettsiales	D_4__Diplorickettsiaceae	D_5__Rickettsiella	Ambiguous_taxa	0.847738	77	k__Bacteria	p__Proteobacteria	c__Gammaproteobacteria	o__Legionellales	f__Coxiellaceae	g__Rickettsiella	s__	0.999995	FJ382003.1	98.71	Uncultured bacterium clone 4W_04d04 16S ribosomal RNA gene		77	0	0	0	0	0	0	0	0	0	0	0	0	0	0	0	0	0	0	0	0	0	0
78	Staphylococcaceae	1	Staphylococcus	1	78	D_0__Bacteria	D_1__Firmicutes	D_2__Bacilli	D_3__Bacillales	D_4__Staphylococcaceae	D_5__Staphylococcus	D_6__Staphylococcus pasteuri	0.902642	78	k__Bacteria	p__Firmicutes	c__Bacilli	o__Bacillales	f__Staphylococcaceae	g__Staphylococcus	s__	0.99992	MH174447.1	100	Staphylococcus pasteuri strain CM2_AKZM_32 16S ribosomal RNA gene		78	0	0	0	0	0	0	0	0	0	0	0	0	0	0	0	0	0	0	0	0	0	0
79	Coxiellaceae	0.93	Diplorickettsia	0.93	79	D_0__Bacteria	D_1__Proteobacteria	D_2__Gammaproteobacteria	D_3__Diplorickettsiales	D_4__Diplorickettsiaceae	D_5__Rickettsiella	Ambiguous_taxa	0.859336	79	k__Bacteria	p__Proteobacteria	c__Gammaproteobacteria	o__Legionellales	f__Coxiellaceae	g__Rickettsiella	s__	0.999992	FJ382003.1	98.714	Uncultured bacterium clone 4W_04d04 16S ribosomal RNA gene		79	0	0	0	0	0	0	0	0	0	0	0	0	0	0	0	0	0	0	0	0	0	0
80	Erythrobacteraceae	0.98	Altererythrobacter	0.78	80	D_0__Bacteria	D_1__Proteobacteria	D_2__Alphaproteobacteria	D_3__Sphingomonadales	D_4__Sphingomonadaceae	D_5__Altererythrobacter		0.996611	80	k__Bacteria	p__Proteobacteria	c__Alphaproteobacteria	o__Sphingomonadales	f__Erythrobacteraceae	g__	s__	0.998868	KT961304.1	100	Uncultured bacterium clone A38 16S ribosomal RNA gene		80	0	0	0	0	0	0	0	0	0	0	0	0	0	0	0	0	0	0	0	0	0	0
82	Coxiellaceae	0.91	Coxiella	0.91	82	D_0__Bacteria	D_1__Proteobacteria	D_2__Gammaproteobacteria	D_3__Coxiellales	D_4__Coxiellaceae	D_5__Coxiella	Ambiguous_taxa	0.807163	82	k__Bacteria	p__Proteobacteria	c__Gammaproteobacteria	o__Legionellales	f__Coxiellaceae	g__Coxiella	s__	0.944493	JQ480818.1	98.577	Coxiella endosymbiont of Rhipicephalus turanicus isolate DGGE gel band 4.12 16S ribosomal RNA gene		82	0	0	0	0	0	0	0	0	0	0	0	0	0	0	0	0	0	0	0	0	0	0
83	Coxiellaceae	0.97	Diplorickettsia	0.97	83	D_0__Bacteria	D_1__Proteobacteria	D_2__Gammaproteobacteria	D_3__Diplorickettsiales	D_4__Diplorickettsiaceae	D_5__Rickettsiella	Ambiguous_taxa	0.822114	83	k__Bacteria	p__Proteobacteria	c__Gammaproteobacteria	o__Legionellales	f__Coxiellaceae	g__Rickettsiella	s__	0.999996	FJ382003.1	99.674	Uncultured bacterium clone 4W_04d04 16S ribosomal RNA gene		83	0	0	0	0	0	0	0	0	0	0	0	0	0	0	0	0	0	19	3	4	0	0
84	Rhodobacteraceae	1	Paracoccus	0.9	84	D_0__Bacteria	D_1__Proteobacteria	D_2__Alphaproteobacteria	D_3__Rhodobacterales	D_4__Rhodobacteraceae	D_5__Paracoccus		0.834093	84	k__Bacteria	p__Proteobacteria	c__Alphaproteobacteria	o__Rhodobacterales	f__Rhodobacteraceae	g__Paracoccus	s__	0.919758	KY053155.1	100	Alphaproteobacteria bacterium strain IMCC25631 16S ribosomal RNA gene		84	0	0	0	0	0	0	0	0	0	89	0	0	0	0	0	0	0	0	0	0	0	0
85	Mycobacteriaceae	0.98	Mycobacterium	0.98	85	D_0__Bacteria	D_1__Actinobacteria	D_2__Actinobacteria	D_3__Corynebacteriales	D_4__Mycobacteriaceae	D_5__Mycobacterium		0.999999	85	k__Bacteria	p__Actinobacteria	c__Actinobacteria	o__Actinomycetales	f__Mycobacteriaceae	g__Mycobacterium		1	KU931185.1	100	Uncultured bacterium clone Y78 16S ribosomal RNA gene		85	0	0	0	0	0	0	0	3	0	0	0	0	0	0	8488.98	0	0	1	0	0	0	0
86	Bradyrhizobiaceae	0.98	Afipia	0.58	86	D_0__Bacteria	D_1__Proteobacteria	D_2__Alphaproteobacteria	D_3__Rhizobiales	D_4__Xanthobacteraceae	D_5__Afipia	Ambiguous_taxa	0.758758	86	k__Bacteria	p__Proteobacteria	c__Alphaproteobacteria	o__Rhizobiales	f__Bradyrhizobiaceae	g__Afipia	s__	0.998126	KU978226.1	100	Uncultured bacterium clone EHB-P0242 #01 16S ribosomal RNA gene		86	0	0	0	0	0	0	0	0	0	0	0	0	0	0	0	0	44	0	0	0	0	0
87	Enterobacteriaceae	1	Escherichia/Shigella	1	87	D_0__Bacteria	D_1__Proteobacteria	D_2__Gammaproteobacteria	D_3__Enterobacteriales	D_4__Enterobacteriaceae	D_5__Escherichia-Shigella		0.962726	87	k__Bacteria	p__Proteobacteria	c__Gammaproteobacteria	o__Enterobacteriales	f__Enterobacteriaceae			1	CP029981.1	100	Escherichia coli strain 99-3165 chromosome		87	0	0	0	0	0	0	0	0	0	0	0	0	0	0	0	0	0	0	0	0	0	0
88	Rhizobiaceae	0.99	Rhizobium	0.57	88	D_0__Bacteria	D_1__Proteobacteria	D_2__Alphaproteobacteria	D_3__Rhizobiales	D_4__Rhizobiaceae	D_5__Allorhizobium-Neorhizobium-Pararhizobium-Rhizobium		0.87003	88	k__Bacteria	p__Proteobacteria	c__Alphaproteobacteria	o__Rhizobiales	f__Rhizobiaceae	g__Rhizobium	s__	0.911314	CP024311.1	100	Rhizobium sp. NXC24 chromosome		88	0	1	0	0	2	2	0	0	0	0	486	0	0	0	0	0	147	0	0	0	0	0
89	Bradyrhizobiaceae	1	Bosea	1	89	D_0__Bacteria	D_1__Proteobacteria	D_2__Alphaproteobacteria	D_3__Rhizobiales	D_4__Beijerinckiaceae	D_5__Bosea		0.999987	89	k__Bacteria	p__Proteobacteria	c__Alphaproteobacteria	o__Rhizobiales				0.998873	LC318245.1	100	Uncultured Bosea sp. gene for 16S ribosomal RNA		89	0	0	0	0	0	0	0	0	0	0	0	0	0	0	0	0	0	0	0	0	0	0
90	Propionibacteriaceae	1	Propionibacterium	1	90	D_0__Bacteria	D_1__Actinobacteria	D_2__Actinobacteria	D_3__Propionibacteriales	D_4__Propionibacteriaceae	D_5__Cutibacterium	D_6__uncultured Propionibacterium sp.	0.958978	90	k__Bacteria	p__Actinobacteria	c__Actinobacteria	o__Actinomycetales	f__Propionibacteriaceae	g__Propionibacterium	s__granulosum	1	MG489782.1	100	Uncultured bacterium clone OTU_9814 16S ribosomal RNA gene		90	0	1	0	1	0	0	0	0	0	0	0	0	0	0	0	0	2	0	0	0	0	0
91	Reyranella	1	Reyranella	1	91	D_0__Bacteria	D_1__Proteobacteria	D_2__Alphaproteobacteria	D_3__Reyranellales	D_4__Reyranellaceae	D_5__Reyranella		1	91	k__Bacteria	p__Proteobacteria	c__Alphaproteobacteria	o__Rhodospirillales	f__Rhodospirillaceae	g__Reyranella	s__massiliensis	0.999992	MF040540.1	100	Uncultured bacterium clone DWI11A 16S ribosomal RNA gene		91	0	0	0	0	0	0	0	0	0	0	0	0	0	0	0	0	0	0	0	0	0	12.996
92	Francisellaceae	1	Francisella	1	92	D_0__Bacteria	D_1__Proteobacteria	D_2__Gammaproteobacteria	D_3__Francisellales	D_4__Francisellaceae	D_5__Francisella	Ambiguous_taxa	0.996317	92	k__Bacteria	p__Proteobacteria	c__Gammaproteobacteria	o__Legionellales	f__Francisellaceae	g__Francisella	s__	0.999975	JX101605.1	97.682	Francisella-like endosymbiont strain DALBE3 PA2 16S ribosomal RNA gene		92	0	0	0	0	0	0	0	0	0	0	0	0	0	0	0	0	0	0	0	0	0	0
[truncated: 11,385 more rows]
[truncated: 694 more columns]

## Sheet: 16S_Samples_Prevalence_TABS
Additional file 5. 16S and Rickettsia-specific read totals, sequence compositions, and prevalence estimates for samples.
Sheet 8. Prevalence of tick-associated bacterial 16S sequences in samples.
D: dog; C: cat; H: horse; L: larva; N: nymph; M: male; F: female; NS: not submitted to GenBank
[truncated: 166 more rows]
