# Supplementary material for: Illuminating the bacterial microbiome of Australian ticks with 16S and Rickettsia-specific next-generation sequencing
Source: Curr Res Parasitol Vector Borne Dis. 2021 Jun 11;1:100037. doi: 10.1016/j.crpvbd.2021.100037 (PMC8906098; doi:10.1016/j.crpvbd.2021.100037)
Supplement: Multimedia component 7 — Additional file 7.Alpha and beta diversity statistics. [file mmc7.xlsx]

## Sheet: Species-alpha
Additional file 7. Alpha and beta diversity statistics.
Alpha diversity metric	Statistical test	Group 1	Group 2	H	p-value	q-value
ACE	Kruskal-Wallis (pairwise)	Amblyomma triguttatum triguttatum (n = 17)	Ixodes holocyclus (n = 334)	15.3511	8.92679e-05	0.000276609
ACE	Kruskal-Wallis (pairwise)	Amblyomma triguttatum triguttatum (n = 17)	Ixodes tasmani (n = 58)	15.29	9.2203e-05	0.000276609
ACE	Kruskal-Wallis (pairwise)	Amblyomma triguttatum triguttatum (n = 17)	Haemaphysalis longicornis (n = 47)	13.3645	0.000256438	0.000641096
ACE	Kruskal-Wallis (pairwise)	Amblyomma triguttatum triguttatum (n = 17)	Ixodes myrmecobii (n = 5)	3.10742	0.0779365	0.116905
ACE	Kruskal-Wallis (pairwise)	Amblyomma triguttatum triguttatum (n = 17)	Rhipicephalus sanguineus s.l. (n = 174)	0.066261	0.796861	0.796861
ACE	Kruskal-Wallis (pairwise)	Haemaphysalis longicornis (n = 47)	Rhipicephalus sanguineus s.l. (n = 174)	51.82	6.08297e-13	3.04148e-12
ACE	Kruskal-Wallis (pairwise)	Haemaphysalis longicornis (n = 47)	Ixodes tasmani (n = 58)	3.93959	0.0471623	0.0786038
ACE	Kruskal-Wallis (pairwise)	Haemaphysalis longicornis (n = 47)	Ixodes myrmecobii (n = 5)	1.01766	0.313074	0.391342
ACE	Kruskal-Wallis (pairwise)	Haemaphysalis longicornis (n = 47)	Ixodes holocyclus (n = 334)	0.140529	0.707756	0.75831
ACE	Kruskal-Wallis (pairwise)	Ixodes holocyclus (n = 334)	Rhipicephalus sanguineus s.l. (n = 174)	134.535	4.17296e-31	6.25944e-30
ACE	Kruskal-Wallis (pairwise)	Ixodes holocyclus (n = 334)	Ixodes tasmani (n = 58)	7.81726	0.00517495	0.0110892
ACE	Kruskal-Wallis (pairwise)	Ixodes holocyclus (n = 334)	Ixodes myrmecobii (n = 5)	0.596492	0.43992	0.5076
ACE	Kruskal-Wallis (pairwise)	Ixodes myrmecobii (n = 5)	Rhipicephalus sanguineus s.l. (n = 174)	5.5449	0.0185346	0.0347523
ACE	Kruskal-Wallis (pairwise)	Ixodes myrmecobii (n = 5)	Ixodes tasmani (n = 58)	2.10065	0.147237	0.200778
ACE	Kruskal-Wallis (pairwise)	Ixodes tasmani (n = 58)	Rhipicephalus sanguineus s.l. (n = 174)	62.0515	3.34599e-15	2.50949e-14
ACE	Kruskal-Wallis (all groups)	N/A	N/A	166.958	3.25062e-34	N/A
Chao1	Kruskal-Wallis (pairwise)	Amblyomma triguttatum triguttatum (n = 17)	Ixodes holocyclus (n = 334)	14.8277	0.000117793	0.000397621
Chao1	Kruskal-Wallis (pairwise)	Amblyomma triguttatum triguttatum (n = 17)	Ixodes tasmani (n = 58)	14.6053	0.00013254	0.000397621
Chao1	Kruskal-Wallis (pairwise)	Amblyomma triguttatum triguttatum (n = 17)	Haemaphysalis longicornis (n = 47)	11.9587	0.000543929	0.00135982
Chao1	Kruskal-Wallis (pairwise)	Amblyomma triguttatum triguttatum (n = 17)	Ixodes myrmecobii (n = 5)	4.31049	0.0378781	0.0568172
Chao1	Kruskal-Wallis (pairwise)	Amblyomma triguttatum triguttatum (n = 17)	Rhipicephalus sanguineus s.l. (n = 174)	0.143811	0.704522	0.772632
Chao1	Kruskal-Wallis (pairwise)	Haemaphysalis longicornis (n = 47)	Rhipicephalus sanguineus s.l. (n = 174)	47.5445	5.37698e-12	2.68849e-11
Chao1	Kruskal-Wallis (pairwise)	Haemaphysalis longicornis (n = 47)	Ixodes tasmani (n = 58)	4.70245	0.0301197	0.0501994
Chao1	Kruskal-Wallis (pairwise)	Haemaphysalis longicornis (n = 47)	Ixodes myrmecobii (n = 5)	0.127419	0.721124	0.772632
Chao1	Kruskal-Wallis (pairwise)	Haemaphysalis longicornis (n = 47)	Ixodes holocyclus (n = 334)	0.00500282	0.943612	0.943612
Chao1	Kruskal-Wallis (pairwise)	Ixodes holocyclus (n = 334)	Rhipicephalus sanguineus s.l. (n = 174)	138.682	5.17034e-32	7.75551e-31
Chao1	Kruskal-Wallis (pairwise)	Ixodes holocyclus (n = 334)	Ixodes tasmani (n = 58)	8.9546	0.00276772	0.00593082
Chao1	Kruskal-Wallis (pairwise)	Ixodes holocyclus (n = 334)	Ixodes myrmecobii (n = 5)	0.175013	0.675695	0.772632
Chao1	Kruskal-Wallis (pairwise)	Ixodes myrmecobii (n = 5)	Rhipicephalus sanguineus s.l. (n = 174)	6.80493	0.00909064	0.0170449
Chao1	Kruskal-Wallis (pairwise)	Ixodes myrmecobii (n = 5)	Ixodes tasmani (n = 58)	1.88539	0.169723	0.23144
Chao1	Kruskal-Wallis (pairwise)	Ixodes tasmani (n = 58)	Rhipicephalus sanguineus s.l. (n = 174)	62.9446	2.12608e-15	1.59456e-14
Chao1	Kruskal-Wallis (all groups)	N/A	N/A	169.294	1.03194e-34	N/A
Observed ZOTUs	Kruskal-Wallis (pairwise)	Amblyomma triguttatum triguttatum (n = 17)	Ixodes holocyclus (n = 334)	18.2537	1.93e-05	7.25e-05
Observed ZOTUs	Kruskal-Wallis (pairwise)	Amblyomma triguttatum triguttatum (n = 17)	Ixodes tasmani (n = 58)	14.2722	0.00015818	0.00047455
Observed ZOTUs	Kruskal-Wallis (pairwise)	Amblyomma triguttatum triguttatum (n = 17)	Haemaphysalis longicornis (n = 47)	9.61791	0.00192688	0.00481721
Observed ZOTUs	Kruskal-Wallis (pairwise)	Amblyomma triguttatum triguttatum (n = 17)	Ixodes myrmecobii (n = 5)	5.16506	0.0230456	0.0345684
Observed ZOTUs	Kruskal-Wallis (pairwise)	Amblyomma triguttatum triguttatum (n = 17)	Rhipicephalus sanguineus s.l. (n = 174)	0.211314	0.64574	0.691864
Observed ZOTUs	Kruskal-Wallis (pairwise)	Haemaphysalis longicornis (n = 47)	Rhipicephalus sanguineus s.l. (n = 174)	37.5536	8.89e-10	4.45e-09
Observed ZOTUs	Kruskal-Wallis (pairwise)	Haemaphysalis longicornis (n = 47)	Ixodes tasmani (n = 58)	6.74616	0.00939498	0.0156583
Observed ZOTUs	Kruskal-Wallis (pairwise)	Haemaphysalis longicornis (n = 47)	Ixodes holocyclus (n = 334)	2.71871	0.0991779	0.135243
Observed ZOTUs	Kruskal-Wallis (pairwise)	Haemaphysalis longicornis (n = 47)	Ixodes myrmecobii (n = 5)	0.262383	0.608488	0.691864
Observed ZOTUs	Kruskal-Wallis (pairwise)	Ixodes holocyclus (n = 334)	Rhipicephalus sanguineus s.l. (n = 174)	164.363	1.26e-37	1.89e-36
Observed ZOTUs	Kruskal-Wallis (pairwise)	Ixodes holocyclus (n = 334)	Ixodes tasmani (n = 58)	7.34139	0.00673849	0.0126347
Observed ZOTUs	Kruskal-Wallis (pairwise)	Ixodes holocyclus (n = 334)	Ixodes myrmecobii (n = 5)	0.014844	0.903029	0.903029
Observed ZOTUs	Kruskal-Wallis (pairwise)	Ixodes myrmecobii (n = 5)	Rhipicephalus sanguineus s.l. (n = 174)	8.37098	0.00381259	0.00816984
Observed ZOTUs	Kruskal-Wallis (pairwise)	Ixodes myrmecobii (n = 5)	Ixodes tasmani (n = 58)	1.28083	0.257746	0.322182
Observed ZOTUs	Kruskal-Wallis (pairwise)	Ixodes tasmani (n = 58)	Rhipicephalus sanguineus s.l. (n = 174)	62.0207	3.4e-15	2.55e-14
Observed ZOTUs	Kruskal-Wallis (all groups)	N/A	N/A	188.539	8.02032e-39	N/A
Abbreviation; N/A: not applicable

## Sheet: Ecoregion-alpha
Tick species	Alpha diversity metric	Statistical test	Group 1	Group 2	H	p-value	q-value
I. holocyclus	ACE	Kruskal-Wallis (pairwise)	Temperate Broadleaf and Mixed Forest (n=238)	Tropical and Subtropical Moist Broadleaf Forests (n=91)	16.0727	6.1e-05	6.1e-05
I. holocyclus	Chao1	Kruskal-Wallis (pairwise)	Temperate Broadleaf and Mixed Forest (n=238)	Tropical and Subtropical Moist Broadleaf Forests (n=91)	15.2524	9.4e-05	9.4e-05
I. holocyclus	Observed-ZOTUs	Kruskal-Wallis (pairwise)	Temperate Broadleaf and Mixed Forest (n=238)	Tropical and Subtropical Moist Broadleaf Forests (n=91)	15.5804	7.9e-05	7.9e-05
R. sanguineus	ACE	Kruskal-Wallis (all groups)	N/A	N/A	6.55508	0.037721	N/A
R. sanguineus	ACE	Kruskal-Wallis (pairwise)	Deserts and Xeric Scrublands (n=82)	Tropical and Subtropical Grasslands, Savannas and Shrublands (n=78)	4.98428	0.025579	0.076736
R. sanguineus	ACE	Kruskal-Wallis (pairwise)	Deserts and Xeric Scrublands (n=82)	Tropical and Subtropical Moist Broadleaf Forests (n=12)	2.84994	0.091378	0.137066
R. sanguineus	ACE	Kruskal-Wallis (pairwise)	Tropical and Subtropical Grasslands, Savannas and Shrublands (n=78)	Tropical and Subtropical Moist Broadleaf Forests (n=12)	0.7102	0.399377	0.399377
R. sanguineus	Chao1	Kruskal-Wallis (all groups)	N/A	N/A	5.00688	0.081803	N/A
R. sanguineus	Chao1	Kruskal-Wallis (pairwise)	Deserts and Xeric Scrublands (n=82)	Tropical and Subtropical Grasslands, Savannas and Shrublands (n=78)	4.43628	0.035183	0.105548
R. sanguineus	Chao1	Kruskal-Wallis (pairwise)	Deserts and Xeric Scrublands (n=82)	Tropical and Subtropical Moist Broadleaf Forests (n=12)	1.46973	0.225389	0.338083
R. sanguineus	Chao1	Kruskal-Wallis (pairwise)	Tropical and Subtropical Grasslands, Savannasand Shrublands (n=78)	Tropical and Subtropical Moist Broadleaf Forests (n=12)	0.172585	0.677824	0.677824
R. sanguineus	Observed ZOTUs	Kruskal-Wallis (all groups)	N/A	N/A	4.25033	0.119413	N/A
R. sanguineus	Observed ZOTUs	Kruskal-Wallis (pairwise)	Deserts and Xeric Scrublands (n=82)	Tropical and Subtropical Grasslands, Savannas and Shrublands (n=78)	1.82764	0.176407	0.21923
R. sanguineus	Observed ZOTUs	Kruskal-Wallis (pairwise)	Deserts and Xeric Scrublands (n=82)	Tropical and Subtropical Moist Broadleaf Forests (n=12)	3.20522	0.073403	0.21923
R. sanguineus	Observed ZOTUs	Kruskal-Wallis (pairwise)	Tropical and Subtropical Grasslands, Savannas and Shrublands (n=78)	Tropical and Subtropical Moist Broadleaf Forests (n=12)	1.5094	0.21923	0.21923

## Sheet: Instar-alpha
Tick species	Ecoregion	Alpha diversity metric	Statistical test	Group 1	Group 2	H	p-value	q-value
H. longicornis	temperate broadleaf and mixed forests	ACE	Kruskal-Wallis (pairwise)	Female (n=23)	Nymph (n=24)	9.00408	0.002694	0.002694
H. longicornis	temperate broadleaf and mixed forests	Chao1	Kruskal-Wallis (pairwise)	Female (n=23)	Nymph (n=24)	8.625	0.003316	0.003316
H. longicornis	temperate broadleaf and mixed forests	Observed-ZOTUs	Kruskal-Wallis (pairwise)	Female (n=23)	Nymph (n=24)	11.168	0.000832	0.000832
I. holocyclus	temperate broadleaf and mixed forests	ACE	Kruskal-Wallis (all groups)	N/A	N/A	7.90216	0.0192339	N/A
I. holocyclus	temperate broadleaf and mixed forests	Chao1	Kruskal-Wallis (all groups)	N/A	N/A	6.38343	0.0411013	N/A
I. holocyclus	temperate broadleaf and mixed forests	Observed-ZOTUs	Kruskal-Wallis (all groups)	N/A	N/A	2.62265	0.269462	N/A
I. holocyclus	temperate broadleaf and mixed forests	ACE	Kruskal-Wallis (pairwise)	Female (n=163)	Male (n=44)	6.67597	0.009772	0.015671
I. holocyclus	temperate broadleaf and mixed forests	ACE	Kruskal-Wallis (pairwise)	Female (n=163)	Nymph (n=31)	0.069421	0.792182	0.792182
I. holocyclus	temperate broadleaf and mixed forests	ACE	Kruskal-Wallis (pairwise)	Male (n=44)	Nymph (n=31)	6.55703	0.010447	0.015671
I. holocyclus	temperate broadleaf and mixed forests	Chao1	Kruskal-Wallis (pairwise)	Female (n=163)	Male (n=44)	5.27125	0.02168	0.032521
I. holocyclus	temperate broadleaf and mixed forests	Chao1	Kruskal-Wallis (pairwise)	Female (n=163)	Nymph (n=31)	0.104204	0.746842	0.746842
I. holocyclus	temperate broadleaf and mixed forests	Chao1	Kruskal-Wallis (pairwise)	Male (n=44)	Nymph (n=31)	5.50131	0.019002	0.032521
I. holocyclus	temperate broadleaf and mixed forests	Observed-ZOTUs	Kruskal-Wallis (pairwise)	Female (n=163)	Male (n=44)	1.91613	0.166284	0.249426
I. holocyclus	temperate broadleaf and mixed forests	Observed-ZOTUs	Kruskal-Wallis (pairwise)	Female (n=163)	Nymph (n=31)	0.190338	0.662635	0.662635
I. holocyclus	temperate broadleaf and mixed forests	Observed-ZOTUs	Kruskal-Wallis (pairwise)	Male (n=44)	Nymph (n=31)	2.55408	0.11001	0.249426
I. holocyclus	tropical and subtropical moist broadleaf forests	ACE	Kruskal-Wallis (pairwise)	Female (n=82)	Nymph (n=8)	2.25864	0.13287	0.398611
I. holocyclus	tropical and subtropical moist broadleaf forests	Chao1	Kruskal-Wallis (pairwise)	Female (n=82)	Nymph (n=8)	2.25866	0.132869	0.398606
I. holocyclus	tropical and subtropical moist broadleaf forests	Observed-ZOTUs	Kruskal-Wallis (pairwise)	Female (n=82)	Nymph (n=8)	0.971353	0.324343	0.43992
I. tasmani	temperate broadleaf and mixed forests	ACE	Kruskal-Wallis (pairwise)	Female (n=45)	Nymph (n=6)	3.83675	0.050141	0.050141
I. tasmani	temperate broadleaf and mixed forests	Chao1	Kruskal-Wallis (pairwise)	Female (n=45)	Nymph (n=6)	3.61111	0.057395	0.057395
I. tasmani	temperate broadleaf and mixed forests	Observed-ZOTUs	Kruskal-Wallis (pairwise)	Female (n=45)	Nymph (n=6)	5.47306	0.019312	0.019312
R. sanguineus	deserts and xeric scrublands	ACE	Kruskal-Wallis (all groups)	N/A	N/A	1.44304	0.486012	N/A
R. sanguineus	deserts and xeric scrublands	ACE	Kruskal-Wallis (pairwise)	Female (n=28)	Male (n=28)	1.24168	0.265148	0.570865
R. sanguineus	deserts and xeric scrublands	ACE	Kruskal-Wallis (pairwise)	Female (n=28)	Nymph (n=22)	0.321238	0.570865	0.570865
R. sanguineus	deserts and xeric scrublands	ACE	Kruskal-Wallis (pairwise)	Male (n=28)	Nymph (n=22)	0.551566	0.457678	0.570865
R. sanguineus	deserts and xeric scrublands	Chao1	Kruskal-Wallis (all groups)	N/A	N/A	0.890753	0.640583	N/A
R. sanguineus	deserts and xeric scrublands	Chao1	Kruskal-Wallis (pairwise)	Female (n=28)	Male (n=28)	0.726126	0.394142	0.597706
R. sanguineus	deserts and xeric scrublands	Chao1	Kruskal-Wallis (pairwise)	Female (n=28)	Nymph (n=22)	0.27847	0.597706	0.597706
R. sanguineus	deserts and xeric scrublands	Chao1	Kruskal-Wallis (pairwise)	Male (n=28)	Nymph (n=22)	0.321238	0.570865	0.597706
R. sanguineus	deserts and xeric scrublands	Observed-ZOTUs	Kruskal-Wallis (all groups)	N/A	N/A	0.544612	0.761621	N/A
R. sanguineus	deserts and xeric scrublands	Observed-ZOTUs	Kruskal-Wallis (pairwise)	Female (n=28)	Male (n=28)	0.593321	0.441138	0.784338
R. sanguineus	deserts and xeric scrublands	Observed-ZOTUs	Kruskal-Wallis (pairwise)	Female (n=28)	Nymph (n=22)	0.110427	0.739659	0.784338
R. sanguineus	deserts and xeric scrublands	Observed-ZOTUs	Kruskal-Wallis (pairwise)	Male (n=28)	Nymph (n=22)	0.074895	0.784338	0.784338
R. sanguineus	tropical and subtropical grasslands, savannas and shrublands	ACE	Kruskal-Wallis (all groups)	N/A	N/A	0.928981	0.628455
R. sanguineus	tropical and subtropical grasslands, savannas and shrublands	ACE	Kruskal-Wallis (pairwise)	Female (n=38)	Male (n=18)	0.623269	0.429835	0.669301
R. sanguineus	tropical and subtropical grasslands, savannas and shrublands	ACE	Kruskal-Wallis (pairwise)	Female (n=38)	Nymph (n=19)	0.580285	0.446201	0.669301
R. sanguineus	tropical and subtropical grasslands, savannas and shrublands	ACE	Kruskal-Wallis (pairwise)	Male (n=18)	Nymph (n=19)	0.059095	0.807932	0.807932
R. sanguineus	tropical and subtropical grasslands, savannas and shrublands	Chao1	Kruskal-Wallis (all groups)	N/A	N/A	0.761053	0.683502	N/A
R. sanguineus	tropical and subtropical grasslands, savannas and shrublands	Chao1	Kruskal-Wallis (pairwise)	Female (n=38)	Male (n=18)	0.51739	0.471957	0.731475
R. sanguineus	tropical and subtropical grasslands, savannas and shrublands	Chao1	Kruskal-Wallis (pairwise)	Female (n=38)	Nymph (n=19)	0.481708	0.48765	0.731475
R. sanguineus	tropical and subtropical grasslands, savannas and shrublands	Chao1	Kruskal-Wallis (pairwise)	Male (n=18)	Nymph (n=19)	0.014774	0.903257	0.903257
R. sanguineus	tropical and subtropical grasslands, savannas and shrublands	Observed-ZOTUs	Kruskal-Wallis (all groups)	N/A	N/A	1.07697	0.583631	N/A
R. sanguineus	tropical and subtropical grasslands, savannas and shrublands	Observed-ZOTUs	Kruskal-Wallis (pairwise)	Female (n=38)	Male (n=18)	0.965319	0.32585	0.692787
R. sanguineus	tropical and subtropical grasslands, savannas and shrublands	Observed-ZOTUs	Kruskal-Wallis (pairwise)	Female (n=38)	Nymph (n=19)	0.361243	0.547817	0.692787
R. sanguineus	tropical and subtropical grasslands, savannas and shrublands	Observed-ZOTUs	Kruskal-Wallis (pairwise)	Male (n=18)	Nymph (n=19)	0.156085	0.692787	0.692787

## Sheet: Host species-alpha
Tick species	Ecoregion	Instar	Alpha diversity metric	Statistical test	Group 1	Group 2	H	p-value	q-value
I. holocyclus	temperate broadleaf and mixed forests	Females	ACE	Kruskal-Wallis (all groups)			19.6202	5.4895e-05
			ACE		Canis (n=93)	Equus (n=17)	0.850112	0.356521	0.356521
			ACE		Canis (n=93)	Felis (n=53)	16.3142	5.4e-05	0.000161
			ACE		Equus (n=17)	Felis (n=53)	10.2276	0.001384	0.002075
			Chao1	Kruskal-Wallis (all groups)			21.7548	1.88802e-05
			Chao1		Canis (n=93)	Equus (n=17)	0.488249	0.484709	0.484709
			Chao1		Canis (n=93)	Felis (n=53)	18.4863	1.7e-05	5.1e-05
			Chao1		Equus (n=17)	Felis (n=53)	11.2143	0.000812	0.001218
			Observed-ZOTUs	Kruskal-Wallis (all groups)			13.6465	0.00108818
			Observed-ZOTUs		Canis (n=93)	Equus (n=17)	0.206947	0.649171	0.649171
			Observed-ZOTUs		Canis (n=93)	Felis (n=53)	11.8149	0.000588	0.001763
			Observed-ZOTUs		Equus (n=17)	Felis (n=53)	6.73846	0.009436	0.014153
		Nymphs	ACE	Kruskal-Wallis (all groups)	Canis (n=15)	Felis (n=16)	0.15625	0.692633	0.692633
			Chao1	Kruskal-Wallis (all groups)	Canis (n=15)	Felis (n=16)	0.1	0.75183	0.75183
			Observed-ZOTUs	Kruskal-Wallis (all groups)	Canis (n=15)	Felis (n=16)	0.189139	0.663634	0.663634
I. holocyclus	tropical and subtropical moist broadleaf forests	Females and nymphs	ACE	Kruskal-Wallis (all groups)	Canis (n=39)	Felis (n=50)	36.0394	1.93369e-09	1.93369e-09
I. holocyclus	tropical and subtropical moist broadleaf forests	Females and nymphs	Chao1	Kruskal-Wallis (all groups)	Canis (n=39)	Felis (n=50)	31.6174	1.87743e-08	1.87743e-08
I. holocyclus	tropical and subtropical moist broadleaf forests	Females and nymphs	Observed-ZOTUs	Kruskal-Wallis (all groups)	Canis (n=39)	Felis (n=50)	30.615	3.14656e-08	3.14656e-08

## Sheet: Feeding status-alpha
Tick species	Ecoregion	Instar	Host	Alpha diversity metric	Statistical test	Group 1	Group 2	H	p-value	q-value
I. holocyclus	temperate broadleaf and mixed forests	Female	Dog	ACE	Kruskal-Wallis (all groups)			0.971481	0.615242
				Chao1	Kruskal-Wallis (all groups)			2.08633	0.352338
				Observed-ZOTUs	Kruskal-Wallis (all groups)			1.0361	0.595682
				ACE		Fed (n=62)	Pale (n=13)	0.414523	0.519683	0.779524
				ACE		Fed (n=62)	Unfed (n=5)	0.697343	0.403678	0.779524
				ACE		Pale (n=13)	Unfed (n=5)	0.021862	0.882454	0.882454
				Chao1		Fed (n=62)	Pale (n=13)	0.529711	0.466728	0.466728
				Chao1		Fed (n=62)	Unfed (n=5)	1.65996	0.197608	0.466728
				Chao1		Pale (n=13)	Unfed (n=5)	0.876923	0.349046	0.466728
				Observed-ZOTUs		Fed (n=62)	Pale (n=13)	0.200732	0.654131	0.654131
				Observed-ZOTUs		Fed (n=62)	Unfed (n=5)	0.738188	0.390242	0.585363
				Observed-ZOTUs		Pale (n=13)	Unfed (n=5)	0.972664	0.324017	0.585363
I. holocyclus	temperate broadleaf and mixed forests	Female	Cat	ACE	Kruskal-Wallis (all groups)	Fed (n=37)	Unfed (n=7)	2.83784	0.092068	0.092068
				Chao1	Kruskal-Wallis (all groups)	Fed (n=37)	Unfed (n=7)	2.62593	0.105131	0.10513
				Observed-ZOTUs	Kruskal-Wallis (all groups)	Fed (n=37)	Unfed (n=7)	3.52455	0.060466	0.060466
I. holocyclus	tropical and subtropical moist broadleaf forests	Females and nymphs	Dog	ACE	Kruskal-Wallis (all groups)	Fed (n=31)	Pale (n=5)	1.69956	0.192345	0.192345
				Chao1	Kruskal-Wallis (all groups)	Fed (n=31)	Pale (n=5)	0.716129	0.397417	0.397417
				Observed-ZOTUs	Kruskal-Wallis (all groups)	Fed (n=31)	Pale (n=5)	1.3086	0.252648	0.252648
I. tasmani	temperate broadleaf and mixed forests	Female	Dog	ACE	Kruskal-Wallis (all groups)	Fed (n=33)	Unfed (n=7)	7.80773	0.005202	0.005202
				Chao1	Kruskal-Wallis (all groups)	Fed (n=33)	Unfed (n=7)	8.62369	0.003318	0.003318
				Observed-ZOTUs	Kruskal-Wallis (all groups)	Fed (n=33)	Unfed (n=7)	8.63179	0.003303	0.003303

## Sheet: Species-beta
Beta diversity metric	Statistical test	Group 1	Group 2	Sample size	Permutations	pseudo-F	p-value	q-value
Bray-Curtis	PERMANOVA (all groups)	-	-	635	999	45.425	0.001	-
Bray-Curtis	PERMANOVA (pairwise)	Amblyomma triguttatum triguttatum	Haemaphysalis longicornis	64	999	10.406	0.001	0.00125
Bray-Curtis	PERMANOVA (pairwise)		Ixodes holocyclus	351	999	10.3535	0.001	0.00125
Bray-Curtis	PERMANOVA (pairwise)		Ixodes myrmecobii	22	999	2.2201	0.011	0.011
Bray-Curtis	PERMANOVA (pairwise)		Ixodes tasmani	75	999	10.8114	0.001	0.00125
Bray-Curtis	PERMANOVA (pairwise)		Rhipicephalus sanguineus	191	999	20.152	0.001	0.00125
Bray-Curtis	PERMANOVA (pairwise)	Haemaphysalis longicornis	Ixodes holocyclus	381	999	61.3059	0.001	0.00125
Bray-Curtis	PERMANOVA (pairwise)		Ixodes myrmecobii	52	999	13.7679	0.001	0.00125
Bray-Curtis	PERMANOVA (pairwise)		Ixodes tasmani	105	999	55.5569	0.001	0.00125
Bray-Curtis	PERMANOVA (pairwise)		Rhipicephalus sanguineus	221	999	94.3688	0.001	0.00125
Bray-Curtis	PERMANOVA (pairwise)	Ixodes holocyclus	Ixodes myrmecobii	339	999	2.05154	0.01	0.010714
Bray-Curtis	PERMANOVA (pairwise)		Ixodes tasmani	392	999	39.9997	0.001	0.00125
Bray-Curtis	PERMANOVA (pairwise)		Rhipicephalus sanguineus	508	999	111.15	0.001	0.00125
Bray-Curtis	PERMANOVA (pairwise)	Ixodes myrmecobii	Ixodes tasmani	63	999	3.76691	0.003	0.003462
Bray-Curtis	PERMANOVA (pairwise)		Rhipicephalus sanguineus	179	999	5.77187	0.001	0.00125
Bray-Curtis	PERMANOVA (pairwise)	Ixodes tasmani	Rhipicephalus sanguineus	232	999	60.9314	0.001	0.00125

## Sheet: Ecoregion-beta
Tick species	Beta diversity metric	Statistical test	Group 1	Group 2	Sample size	Permutations	pseudo-F	p-value	q-value
I. holocyclus	Bray-Curtis	PERMANOVA (pairwise)	Temperate Broadleaf and Mixed Forest	Tropical and Subtropical Moist Broadleaf Forests	329	999	4.12648	0.001	0.001
R. sanguineus	Bray-Curtis	PERMANOVA (all groups)			172	999	1.85691	0.015
R. sanguineus	Bray-Curtis	PERMANOVA (pairwise)	Deserts and Xeric Scrublands	Tropical and Subtropical Grasslands, Savannas and Shrublands	160	999	1.79524	0.06	0.09
R. sanguineus	Bray-Curtis	PERMANOVA (pairwise)	Deserts and Xeric Scrublands	Tropical and Subtropical Moist Broadleaf Forests	94	999	2.47992	0.011	0.033
R. sanguineus	Bray-Curtis	PERMANOVA (pairwise)	Tropical and Subtropical Grasslands, Savannas and Shrublands	Tropical and Subtropical Moist Broadleaf Forests	90	999	1.37874	0.144	0.144

## Sheet: Instar-beta
Tick species	Ecoregion	Beta diversity metric	Statistical test	Group 1	Group 2	Sample size	Permutations	pseudo-F	p-value	q-value
H. longicornis	temperate broadleaf and mixed forests	Bray-Curtis	PERMANOVA (pairwise)	Female	Nymph	47	999	1.01748	0.36	0.36
I. holocyclus	temperate broadleaf and mixed forests	Bray-Curtis	PERMANOVA (all groups)				999	8.05134	0.001
		Bray-Curtis	PERMANOVA (pairwise)	Female	Male	207	999	13.7079	0.001	0.001
		Bray-Curtis	PERMANOVA (pairwise)	Female	Nymph	194	999	4.12799	0.001	0.001
		Bray-Curtis	PERMANOVA (pairwise)	Male	Nymph	75	999	2.8009	0.001	0.001
I. holocyclus	tropical and subtropical moist broadleaf forests	Bray-Curtis	PERMANOVA (all groups)					3.10452	0.001
		Bray-Curtis	PERMANOVA (pairwise)	Female	Male	83	999	1.86574	0.079	0.1185
		Bray-Curtis	PERMANOVA (pairwise)	Female	Nymph	90	999	4.37972	0.001	0.003
		Bray-Curtis	PERMANOVA (pairwise)	Male	Nymph	9	999	1.77938	0.204	0.204
I. tasmani	temperate broadleaf and mixed forests	Bray-Curtis	PERMANOVA (pairwise)	Female	Nymph	51	999	1.61468	0.183	0.183
R. sanguineus	deserts and xeric scrublands	Bray-Curtis	PERMANOVA (all groups)					1.59255	0.056
		Bray-Curtis	PERMANOVA (pairwise)	Female	Male	56	999	0.786457	0.609	0.609
		Bray-Curtis	PERMANOVA (pairwise)	Female	Nymph	50	999	2.7532	0.015	0.045
		Bray-Curtis	PERMANOVA (pairwise)	Male	Nymph	50	999	1.30257	0.212	0.318
R. sanguineus	tropical and subtropical grasslands, savannas and shrublands	Bray-Curtis	PERMANOVA (all groups)					4.48639	0.001
		Bray-Curtis	PERMANOVA (pairwise)	Female	Male	56	999	1.46777	0.085	0.085
		Bray-Curtis	PERMANOVA (pairwise)	Female	Nymph	57	999	6.72395	0.001	0.0015
		Bray-Curtis	PERMANOVA (pairwise)	Male	Nymph	37	999	5.1572	0.001	0.0015

## Sheet: Host species-beta
Tick species	Ecoregion	Instar	Beta diversity metric	Statistical test	Group 1	Group 2	Sample size	Permutations	pseudo-F	p-value	q-value
I. holocyclus	temperate broadleaf and mixed forests	Females	Bray-Curtis	PERMANOVA (all groups)					8.4779	0.001
			Bray-Curtis	PERMANOVA (pairwise)	Dogs	Horses	110	999	12.0339	0.001	0.001
			Bray-Curtis	PERMANOVA (pairwise)	Dogs	Cats	146	999	7.76931	0.001	0.001
			Bray-Curtis	PERMANOVA (pairwise)	Horses	Cats	70	999	5.01407	0.001	0.001
		Males	Bray-Curtis	PERMANOVA (all groups)					4.18804	0.001
			Bray-Curtis	PERMANOVA (pairwise)	Dogs	Horses	39	999	3.65869	0.001	0.0015
			Bray-Curtis	PERMANOVA (all groups)		Cats	41	999	5.32984	0.001	0.0015
			Bray-Curtis	PERMANOVA (pairwise)	Horses	Cats	8	999	1.61346	0.084	0.084
		Nymph	Bray-Curtis	PERMANOVA (pairwise)	Dogs	Cats	31	999	3.23878	0.001	0.001
I. holocyclus	tropical and subtropical moist broadleaf forests	Females	Bray-Curtis	PERMANOVA (pairwise)	Dogs	Cats	89	999	6.96999	0.001	0.001

## Sheet: Feeding status-beta
Tick species	Ecoregion	Instar	Host	Alpha diversity metric	Statistical test	Group 1	Group 2	Sample size	Permutations	pseudo-F	p-value	q-value
I. holocyclus	temperate broadleaf and mixed forests	Female	Dog	Bray-Curtis	PERMANOVA (all groups)					1.55161	0.085
				Bray-Curtis	PERMANOVA (pairwise)	Fed	Pale	75	999	2.10116	0.036	0.108
				Bray-Curtis	PERMANOVA (pairwise)	Fed	Unfed	67	999	0.965614	0.448	0.448
				Bray-Curtis	PERMANOVA (pairwise)	Pale	Unfed	18	999	1.47586	0.133	0.1995
I. holocyclus	temperate broadleaf and mixed forests	Female	Cat	Bray-Curtis	PERMANOVA (pairwise)	Fed	Unfed	44	999	0.695818	0.835	0.835
I. holocyclus	tropical and subtropical moist broadleaf forests	Females and nymphs	Dog	Bray-Curtis	PERMANOVA (pairwise)	Fed	Pale	36	999	0.674791	0.745	0.745
I. tasmani	temperate broadleaf and mixed forests	Female	Dog	Bray-Curtis	PERMANOVA (pairwise)	Fed	Unfed	40	999	0.860855	0.342	0.342
