# Supplementary material for: Illuminating the bacterial microbiome of Australian ticks with 16S and Rickettsia-specific next-generation sequencing
Source: Curr Res Parasitol Vector Borne Dis. 2021 Jun 11;1:100037. doi: 10.1016/j.crpvbd.2021.100037 (PMC8906098; doi:10.1016/j.crpvbd.2021.100037)
Supplement: Multimedia component 9 — Additional file 9.Comparison of Greengenes, RDP Classifier, and SILVA taxonomy. [file mmc9.xlsx]

## Sheet: Taxonomic_Assignment_Comparison
Additional file 9. Comparison of Greengenes, RDP Classifier, and SILVA taxonomy.
Legend - ✓: Correct taxon assigned; ✗: Incorrect taxon assigned; †: Taxon unassigned; ~: Uncertain if taxon is correct (phylogenetic analysis required)
Notes - There is at least 5.6% interspecific genetic variation at the V1-2 region of 16S of Coxiella species [Coxiella sp. from H. longicornis (AY342036) was 5.6% dissimilar to C. burnetii CP014561)], therefore isolates
classified by the SILVA database as Coxiellaceae were classified as Coxiella if the similarity to NCBI nr/nt Coxiella spp. was ≥94.4%, and if the similarity was <94.4% then the sequences were designated as Legionellales sp.
"Candidatus Midichloriaceae" classified by the SILVA database were considered to have uncertain taxonomy at the genus and family level if similarity to "Candidatus Midichloria" species was <96.0% and were classified as Rickettsiales.
							Family						Genus						Species
ZOTU	Species	NCBI nr/nt	Isolation source	Country/locality	GenBank accession no.	Similarity (%)	GG	CL	SILVA	CL	RDP	CL	GG	CL	SILVA	CL	RDP	CL	GG	CL	SILVA	CL	RDP	CL
Anaplasmataceae
19	Anaplasma platys	Anaplasma platys	Canis lupus familiaris (domestic dog)	Zambia: Chilanga District	LC269822	100	✓	1	✓	1	✓	1.0***	✓	1	✓	1	✓	1	†	1	†	1	N/A	N/A
8	Candidatus Neoehrlichia australis	Candidatus Neoehrlichia sp.*	Ixodes holocyclus (paralysis tick)	Australia	KT803957	100	✓	1	✓	1	✓	0.97	✓	1	✓	1	✗ Ehrlichia	0.81	✗ N. mikurensis	1	†	1	N/A	N/A
		Candidatus Neoehrlichia sp.	Ixodes holocyclus (paralysis tick)	Australia	KT203915	99
40	Candidatus Neoehrlichia arcana	Candidatus Neoehrlichia arcana*	Ixodes holocyclus (paralysis tick)	Australia	KU865461	100	✓	0.99	✓	1	✓	1	✓	0.99	✓	1	✗ Ehrlichia	0.81	✗ N. mikurensis	0.99	†	1	N/A	N/A
		Candidatus Neoehrlichia sp.	Ixodes holocyclus (paralysis tick)	Australia	KT203914	99
104	Candidatus Neoehrlichia sp.	Candidatus Neoehrlichia sp.	Ixodes holocyclus (paralysis tick)	Australia	KT203914	99.3	✓	0.99	✓	1	✓	0.98	✓	0.99	✓	1	✗ Ehrlichia	0.89	✗ N. mikurensis	0.99	†	1	N/A	N/A
		Candidatus Neoehrlichia sp.	Ixodes holocyclus (paralysis tick)	Australia	KT803958	98.7
		Candidatus Neoehrlichia arcana	Ixodes holocyclus (paralysis tick)	Australia	KU865461	98.7																	N/A	N/A
13219	Candidatus Neoehrlichia sp.	Candidatus Neoehrlichia sp.	Ixodes holocyclus (paralysis tick)	Australia	KT803957	100	✓	1	✓	0.99	✓	0.92	✓	1	✓	0.99	✗ Ehrlichia	0.73	✗ N. mikurensis	1	†	0.99	N/A	N/A
58	Wolbachia sp.	Wolbachia sp.	Dirofilaria immitis (heartworm)	Italy	Z49261	100	✗ Rickettsiaceae	1	✓	1	✓	0.85	✓	1	✓	1	✗ Anaplasma	0.74	†	1	†	1	N/A	N/A
		Wolbachia pipientis	Cimex hemipterus (bed bug)	Senegal	KX155505	96.2
952	Wolbachia sp.	Wolbachia sp.	Meimuna opalifera (Walker's cicada)	Japan: Tokyo, Hachioji, Mt. Takao	LC370586	99.7	✗ Rickettsiaceae	1	✓	1	✓	0.69	✓	1	✓	1	✗ Anaplasma	0.58	†	1	†	1	N/A	N/A
6044	Wolbachia sp.	Wolbachia sp.	Mesaphorura italica (springtail)	France: Brunoy	AJ575104	99	✗ Rickettsiaceae	1	✓	0.98	✓	0.76	✓	1	✓	0.98	✗ Anaplasma	0.61	†	1	†	0.98	N/A	N/A
		Wolbachia pipientis	Lycoriella solani (sciarid-fly)	-	AY026912	98.6
9835	Wolbachia sp.	Wolbachia sp.	Dirofilaria immitis (heartworm)	Italy	Z49261	96.9	✗ Rickettsiaceae	0.84	✓	1	✓	0.45	✓	0.84	✓	1	✗ Anaplasma	0.45	†	0.84	†	1	N/A	N/A
		Wolbachia pipientis	Mansonella sp. (filarial nematode)	-	AJ628417	93.1
14275	Wolbachia sp.	Wolbachia sp.	Mesaphorura italica (springtail)	France: Brunoy	AJ575104	97.9	✗ Rickettsiaceae	0.84	✓	0.94	✓	0.78	✓	0.84	✓	0.94	✗ Anaplasma	0.66	†	0.84	†	0.94	N/A	N/A
		Wolbachia pipientis	Lycoriella solani (sciarid-fly)	-	AY026912	97.6
14686	Wolbachia sp.	Wolbachia sp.	Dirofilaria immitis (heartworm)	Italy	Z49261	98.5	✗ Rickettsiaceae	0.71	✓	0.94	✓	0.64	✓	0.71	✓	0.94	✗ Anaplasma	0.59	†	0.71	†	0.94	N/A	N/A
		Wolbachia pipientis	Mansonella sp. (filarial nematode)	-	AJ628417	94.4
Bartonellaceae
3580	Bartonella clarridgeiae	Bartonella clarridgeiae	Felis catus (domestic cat)	Germany: Berlin	NR_036961	100	✓	1	✗	1	✓	1	✓	1	✓	1	✓	1	✗	1	†	1	N/A	N/A
8459	Bartonella apis	Bartonella apis	Apis mellifera (Western honey bee)	Switzerland: Lausanne	CP015821	100	✓	1	✗ Rhizobiaceae	0.99	✗ Rhizobiaceae	0.15	✗	1	✓	0.99	✗ Shinella	0.15	✗	1	†	0.99	N/A	N/A
8612	Bartonella apis	Bartonella apis	Apis mellifera (Western honey bee)	Switzerland: Lausanne	CP015625	100	✓	1	✗ Rhizobiaceae	0.94	✗ Rhizobiaceae	0.15	†	1	✓	0.94	✗ Shinella	0.15	†	1	†	0.94	N/A	N/A
Candidatus Midichloriaceae
1	"Candidatus Midichloria sp."	Candidatus Midichloria sp.a	Ixodes holocyclus (paralysis tick)	Australia	FM992372	100	†	0.999963	✓	0.999989	✗ Phyllobacteriaceae	0.12	†	0.999963	✓	0.999989	✗ Lentilitoribacter	0.1	†	0.999963	†	0.999989	N/A	N/A
		Candidatus Midichloria mitochondrii	Ixodes ricinus (castor bean tick)	Czech Republic: Zavadilka	JQ031634	96.9
2	"Candidatus Midichloria sp."	Candidatus Midichloria sp.a	Ixodes holocyclus (paralysis tick)	Australia	FM992373	100	†	0.999963	✓	0.982004	✗ Phyllobacteriaceae	0.12	†	0.999963	✓	0.982004	✗ Lentilitoribacter	0.1	†	0.999963	†	0.982004	N/A	N/A
		Candidatus Midichloria mitochondrii	Ixodes ricinus (castor bean tick)	Czech Republic: Zavadilka	JQ031634	97.9
3420	Rickettsiales sp.	Rickettsiales sp.	Ixodes brunneus	USA	EU189219	97.7	†	0.989643	✓	0.982899	✗Clostridiaceae 2	0.14	†	0.989643	✓	0.982899	Anaerovirgula	0.13	†	0.989643	†	0.982899	N/A	N/A
		Candidatus Midichloria sp.	Ixodes holocyclus (paralysis tick)	Australia	FM992373	95.3
3618	"Candidatus Midichloria sp."	Candidatus Midichloria sp.a	Ixodes holocyclus (paralysis tick)	Australia	FM992373	96.4	†	0.996853	✓	0.981999	✗Clostridiaceae 2	0.15	†	0.996853	✓	0.981999	Anaerovirgula	0.15	†	0.996853	†	0.981999	N/A	N/A
		Rickettsiales sp.	Ixodes brunneus	USA	AY167034	95.139
6234	Rickettsiales sp.	Candidatus Midichloria mitochondrii	Ixodes ricinus (castor bean tick)	Czech Republic: Zavadilka	JQ031634	94.118	†	0.994203	~	0.982889	✗Christensenellaceae	0.02	†	0.994203	~	0.982889	Christensenella	0.02	†	0.994203	†	0.982889	N/A	N/A
9034	Rickettsiales sp.	Rickettsiales sp.	Ixodes brunneus	USA	AY167034	95.486	†	0.997973	~	0.981767	✗Clostridiaceae 2	0.12	†	0.997973	~	0.981767	Anaerovirgula	0.12	†	0.997973	†	0.981767	N/A	N/A
10275	Rickettsiales sp.	Rickettsiales sp.	Ixodes brunneus	USA	AY167034	94.792	†	0.994939	~	0.982449	✗Clostridiaceae 2	0.1	†	0.994939	~	0.982449	Anaerovirgula	0.1	†	0.994939	†	0.982449	N/A	N/A
10334	"Candidatus Midichloria sp."	Candidatus Midichloria sp.	Ixodes holocyclus (paralysis tick)	Australia	FM992372	97.727	†	0.966308	✓	0.996504	✗Rhizobiales incertae sedis	0.25	†	0.966308	✓	0.996504	Phreatobacter	0.16	†	0.966308	†	0.996504	N/A	N/A
10386	Rickettsiales sp.	Candidatus Midichloria sp.	Ixodes holocyclus (paralysis tick)	Australia	FM992372	90.592	†	0.867325	~	0.999331	✗Phyllobacteriaceae	0.01	†	0.867325	~	0.999331	Pseudahrensia	0.01	†	0.867325	†	0.999331	N/A	N/A
10730	Rickettsiales sp.	Rickettsiales sp.	Ixodes brunneus	USA	AY167034	95.139	†	0.998261	~	0.982451	✗Clostridiaceae 2	0.12	†	0.998261	~	0.982451	Anaerovirgula	0.12	†	0.998261	†	0.982451	N/A	N/A
10734	Rickettsiales sp.	Rickettsiales sp.	Ixodes brunneus	USA	AY167034	93.007	†	0.999459	~	0.972259	✗Cytophagaceae	0.38	†	0.999459	~	0.972259	Huanghella	0.25	†	0.999459	✗	0.972259	N/A	N/A
10825	"Candidatus Midichloria sp."	Candidatus Midichloria sp.	Ixodes holocyclus (paralysis tick)	Australia	FM992372	99.303	†	0.999895	✓	0.999988	✗Hyphomonadaceae	0.09	†	0.999895	✓	0.999988	Hellea	0.08	†	0.999895	†	0.999988	N/A	N/A
11598	Rickettsiales sp.	Rickettsiales sp.	Ixodes brunneus	USA	AY167034	91.958	†	0.995988	~	0.974231	✗Cytophagaceae	0.42	†	0.995988	~	0.974231	Huanghella	0.23	†	0.995988	✗	0.974231	N/A	N/A
11619	"Candidatus Midichloria sp."	Candidatus Midichloria sp.	Ixodes holocyclus (paralysis tick)	Australia	FM992372	98.606	†	0.999896	✓	0.999986	✗Beijerinckiaceae	0.2	†	0.999896	✓	0.999986	Methylorosula	0.08	†	0.999896	†	0.999986	N/A	N/A
11634	Rickettsiales sp.	Candidatus Midichloria mitochondrii	Ixodes ricinus (castor bean tick)	Czech Republic: Zavadilka	JQ031634	94.118	†	0.98955	~	0.975093	✗Carnobacteriaceae	0.09	†	0.98955	~	0.975093	Isobaculum	0.08	†	0.98955	✗	0.975093	N/A	N/A
11839	"Candidatus Midichloria sp."	Candidatus Midichloria sp.	Ixodes holocyclus (paralysis tick)	Australia	FM992372	99.303	†	0.999885	✓	0.999988	✗Hyphomonadaceae	0.06	†	0.999885	✓	0.999988	Hellea	0.05	†	0.999885	†	0.999988	N/A	N/A
11964	Rickettsiales sp.	Candidatus Midichloria sp.	Ixodes holocyclus (paralysis tick)	Australia	FM992372	95.876	†	0.99934	~	0.999919	✗Phyllobacteriaceae	0.06	†	0.99934	~	0.999919	Lentilitoribacter	0.06	†	0.99934	✗	0.999919	N/A	N/A
12504	"Candidatus Midichloria sp."	Candidatus Midichloria sp.	Ixodes holocyclus (paralysis tick)	Australia	FM992372	98.962	†	0.999922	✓	0.999988	✗Hyphomonadaceae	0.08	†	0.999922	✓	0.999988	Hellea	0.07	†	0.999922	†	0.999988	N/A	N/A
12872	"Candidatus Midichloria sp."	Candidatus Midichloria sp.	Ixodes holocyclus (paralysis tick)	Australia	FM992372	98.258	†	0.999913	✓	0.99999	✗Brucellaceae	0.15	†	0.999913	✓	0.99999	Falsochrobactrum	0.15	†	0.999913	✗	0.99999	N/A	N/A
12969	"Candidatus Midichloria sp."	Candidatus Midichloria sp.	Ixodes holocyclus (paralysis tick)	Australia	FM992372	99.303	†	0.999926	✓	0.999982	✗Phyllobacteriaceae	0.08	†	0.999926	✓	0.999982	Pseudahrensia	0.03	†	0.999926	†	0.999982	N/A	N/A
12982	"Candidatus Midichloria sp."	Candidatus Midichloria sp.	Ixodes holocyclus (paralysis tick)	Australia	FM992372	99.303	†	0.999939	✓	0.999988	✗Hyphomonadaceae	0.08	†	0.999939	✓	0.999988	Hellea	0.07	†	0.999939	†	0.999988	N/A	N/A
13027	"Candidatus Midichloria sp."	Candidatus Midichloria sp.	Ixodes holocyclus (paralysis tick)	Australia	FM992372	99.303	†	0.99988	✓	0.999988	✗Beijerinckiaceae	0.16	†	0.99988	✓	0.999988	Methyloferula	0.1	†	0.99988	†	0.999988	N/A	N/A
13066	"Candidatus Midichloria sp."	Candidatus Midichloria sp.	Ixodes holocyclus (paralysis tick)	Australia	FM992372	99.303	†	0.99989	✓	0.999961	✗Brucellaceae	0.11	†	0.99989	✓	0.999961	Falsochrobactrum	0.11	†	0.99989	†	0.999961	N/A	N/A
13178	"Candidatus Midichloria sp."	Candidatus Midichloria sp.	Ixodes holocyclus (paralysis tick)	Australia	FM992372	99.303	†	0.999944	✓	0.99997	✗Hyphomonadaceae	0.07	†	0.999944	✓	0.99997	Hellea	0.06	†	0.999944	†	0.99997	N/A	N/A
13179	"Candidatus Midichloria sp."	Candidatus Midichloria sp.	Ixodes holocyclus (paralysis tick)	Australia	FM992372	98.955	†	0.99985	✓	0.999988	✗Brucellaceae	0.1	†	0.99985	✓	0.999988	Falsochrobactrum	0.1	†	0.99985	†	0.999988	N/A	N/A
13194	"Candidatus Midichloria sp."	Candidatus Midichloria sp.	Ixodes holocyclus (paralysis tick)	Australia	FM992372	99.303	†	0.999894	✓	0.999952	✗Hyphomonadaceae	0.08	†	0.999894	✓	0.999952	Hellea	0.07	†	0.999894	†	0.999952	N/A	N/A
13200	"Candidatus Midichloria sp."	Candidatus Midichloria sp.	Ixodes holocyclus (paralysis tick)	Australia	FM992372	99.303	†	0.999969	✓	0.999988	✗Hyphomonadaceae	0.08	†	0.999969	✓	0.999988	Hellea	0.07	†	0.999969	†	0.999988	N/A	N/A
13321	"Candidatus Midichloria sp."	Candidatus Midichloria sp.	Ixodes holocyclus (paralysis tick)	Australia	FM992372	98.606	†	0.999781	✓	0.999989	✗Hyphomonadaceae	0.05	†	0.999781	✓	0.999989	Hellea	0.04	†	0.999781	✗	0.999989	N/A	N/A
13332	"Candidatus Midichloria sp."	Candidatus Midichloria sp.	Ixodes holocyclus (paralysis tick)	Australia	FM992372	99.303	†	0.99993	✓	0.999988	✗Hyphomonadaceae	0.07	†	0.99993	✓	0.999988	Hellea	0.06	†	0.99993	†	0.999988	N/A	N/A
13404	"Candidatus Midichloria sp."	Candidatus Midichloria sp.	Ixodes holocyclus (paralysis tick)	Australia	FM992372	98.606	†	0.99994	✓	0.999988	✗Beijerinckiaceae	0.2	†	0.99994	✓	0.999988	Methyloferula	0.11	†	0.99994	✗	0.999988	N/A	N/A
13491	"Candidatus Midichloria sp."	Candidatus Midichloria sp.	Ixodes holocyclus (paralysis tick)	Australia	FM992372	99.091	†	0.988675	✓	0.998966	✗Hyphomicrobiaceae	0.24	†	0.988675	✓	0.998966	Ancalomicrobium	0.23	†	0.988675	†	0.998966	N/A	N/A
13494	"Candidatus Midichloria sp."	Candidatus Midichloria sp.	Ixodes holocyclus (paralysis tick)	Australia	FM992372	98.955	†	0.999969	✓	0.999988	✗Hyphomonadaceae	0.08	†	0.999969	✓	0.999988	Hellea	0.07	†	0.999969	†	0.999988	N/A	N/A
13980	"Candidatus Midichloria sp."	Candidatus Midichloria sp.	Ixodes holocyclus (paralysis tick)	Australia	FM992372	99.303	†	0.999877	✓	0.99997	✗Brucellaceae	0.08	†	0.999877	✓	0.99997	Falsochrobactrum	0.08	†	0.999877	†	0.99997	N/A	N/A
14013	Rickettsiales sp.	Rickettsiales sp.	Ixodes brunneus	USA	AY167034	95.105	†	0.999636	~	0.981293	✗Beijerinckiaceae	0.11	†	0.999636	~	0.981293	Methyloferula	0.08	†	0.999636	✗	0.981293	N/A	N/A
14058	Rickettsiales sp.	Candidatus Midichloria sp.	Ixodes holocyclus (paralysis tick)	Australia	FM992372	95.502	†	0.999858	~	0.999944	✗Anaplasmataceae	0.3	†	0.999858	~	0.999944	Anaplasma	0.26	†	0.999858	✗	0.999944	N/A	N/A
14096	"Candidatus Midichloria sp."	Candidatus Midichloria sp.	Ixodes holocyclus (paralysis tick)	Australia	FM992372	99.652	†	0.999948	✓	0.999988	✗Hyphomonadaceae	0.07	†	0.999948	✓	0.999988	Hellea	0.06	†	0.999948	†	0.999988	N/A	N/A
14289	"Candidatus Midichloria sp."	Candidatus Midichloria sp.	Ixodes holocyclus (paralysis tick)	Australia	FM992372	96.54	†	0.996627	✓	0.999991	✗Flavobacteriaceae	0.15	†	0.996627	✓	0.999991	Soonwooa	0.04	†	0.996627	✗	0.999991	N/A	N/A
14390	"Candidatus Midichloria sp."	Candidatus Midichloria sp.	Ixodes holocyclus (paralysis tick)	Australia	FM992372	99.652	†	0.999929	✓	0.999988	✗Hyphomonadaceae	0.07	†	0.999929	✓	0.999988	Hellea	0.06	†	0.999929	†	0.999988	N/A	N/A
14395	"Candidatus Midichloria sp."	Candidatus Midichloria sp.	Ixodes holocyclus (paralysis tick)	Australia	FM992372	99.303	†	0.999902	✓	0.999988	✗Hyphomonadaceae	0.07	†	0.999902	✓	0.999988	Hellea	0.06	†	0.999902	†	0.999988	N/A	N/A
14418	"Candidatus Midichloria sp."	Candidatus Midichloria sp.	Ixodes holocyclus (paralysis tick)	Australia	FM992372	99.3	†	0.999943	✓	0.999991	✗Hyphomonadaceae	0.05	†	0.999943	✓	0.999991	Hellea	0.04	†	0.999943	†	0.999991	N/A	N/A
14465	"Candidatus Midichloria sp."	Candidatus Midichloria sp.	Ixodes holocyclus (paralysis tick)	Australia	FM992372	99.303	†	0.999893	✓	0.999959	✗Hyphomonadaceae	0.08	†	0.999893	✓	0.999959	Hellea	0.07	†	0.999893	†	0.999959	N/A	N/A
14503	"Candidatus Midichloria sp."	Candidatus Midichloria sp.	Ixodes holocyclus (paralysis tick)	Australia	FM992372	99.303	†	0.999933	✓	0.99969	✗Brucellaceae	0.09	†	0.999933	✓	0.99969	Falsochrobactrum	0.09	†	0.999933	†	0.99969	N/A	N/A
14605	"Candidatus Midichloria sp."	Candidatus Midichloria sp.	Ixodes holocyclus (paralysis tick)	Australia	FM992372	99.303	†	0.999932	✓	0.999988	✗Brucellaceae	0.13	†	0.999932	✓	0.999988	Falsochrobactrum	0.13	†	0.999932	†	0.999988	N/A	N/A
14750	"Candidatus Midichloria sp."	Candidatus Midichloria sp.	Ixodes holocyclus (paralysis tick)	Australia	FM992372	98.955	†	0.999882	✓	0.999988	✗Beijerinckiaceae	0.16	†	0.999882	✓	0.999988	Methyloferula	0.1	†	0.999882	†	0.999988	N/A	N/A
14764	"Candidatus Midichloria sp."	Candidatus Midichloria sp.	Ixodes holocyclus (paralysis tick)	Australia	FM992372	99.303	†	0.999961	✓	0.999989	✗Hyphomonadaceae	0.08	†	0.999961	✓	0.999989	Hellea	0.07	†	0.999961	†	0.999989	N/A	N/A
14790	"Candidatus Midichloria sp."	Candidatus Midichloria sp.	Ixodes holocyclus (paralysis tick)	Australia	FM992372	98.955	†	0.999844	✓	0.999988	✗Beijerinckiaceae	0.19	†	0.999844	✓	0.999988	Methyloferula	0.12	†	0.999844	†	0.999988	N/A	N/A
14856	"Candidatus Midichloria sp."	Candidatus Midichloria sp.	Ixodes holocyclus (paralysis tick)	Australia	FM992372	99.303	†	0.999934	✓	0.999985	✗Hyphomonadaceae	0.08	†	0.999934	✓	0.999985	Hellea	0.07	†	0.999934	†	0.999985	N/A	N/A
14861	"Candidatus Midichloria sp."	Candidatus Midichloria mitochondrii	Ixodes ricinus (castor bean tick)	Czech Republic: Zavadilka	JQ031634	97.213	†	0.999603	✓	0.982005	✗Brucellaceae	0.1	†	0.999603	✓	0.982005	Falsochrobactrum	0.1	†	0.999603	✗	0.982005	N/A	N/A
14925	"Candidatus Midichloria sp."	Candidatus Midichloria sp.	Ixodes holocyclus (paralysis tick)	Australia	FM992372	99.303	†	0.999924	✓	0.999988	✗Beijerinckiaceae	0.2	†	0.999924	✓	0.999988	Methyloferula	0.1	†	0.999924	†	0.999988	N/A	N/A
14937	"Candidatus Midichloria sp."	Candidatus Midichloria sp.	Ixodes holocyclus (paralysis tick)	Australia	FM992372	99.308	†	0.999967	✓	0.999988	✗Hyphomonadaceae	0.04	†	0.999967	✓	0.999988	Hellea	0.03	†	0.999967	†	0.999988	N/A	N/A
14948	"Candidatus Midichloria sp."	Candidatus Midichloria sp.	Ixodes holocyclus (paralysis tick)	Australia	FM992372	99.303	†	0.999955	✓	0.999985	✗Hyphomonadaceae	0.07	†	0.999955	✓	0.999985	Hellea	0.06	†	0.999955	†	0.999985	N/A	N/A
14952	"Candidatus Midichloria sp."	Candidatus Midichloria sp.	Ixodes holocyclus (paralysis tick)	Australia	FM992372	99.303	†	0.999886	✓	0.999977	✗Hyphomonadaceae	0.07	†	0.999886	✓	0.999977	Hellea	0.07	†	0.999886	†	0.999977	N/A	N/A
15038	"Candidatus Midichloria sp."	Candidatus Midichloria sp.	Ixodes holocyclus (paralysis tick)	Australia	FM992372	99.303	†	0.999881	✓	0.999988	✗Hyphomonadaceae	0.08	†	0.999881	✓	0.999988	Hellea	0.07	†	0.999881	†	0.999988	N/A	N/A
15078	"Candidatus Midichloria sp."	Candidatus Midichloria sp.	Ixodes holocyclus (paralysis tick)	Australia	FM992372	99.303	†	0.999939	✓	0.99996	✗Hyphomonadaceae	0.07	†	0.999939	✓	0.99996	Hellea	0.06	†	0.999939	†	0.99996	N/A	N/A
15085	"Candidatus Midichloria sp."	Candidatus Midichloria sp.	Ixodes holocyclus (paralysis tick)	Australia	FM992372	98.955	†	0.999944	✓	0.999988	✗Hyphomonadaceae	0.06	†	0.999944	✓	0.999988	Hellea	0.05	†	0.999944	†	0.999988	N/A	N/A
15088	"Candidatus Midichloria sp."	Candidatus Midichloria sp.	Ixodes holocyclus (paralysis tick)	Australia	FM992372	99.308	†	0.999978	✓	0.999988	✗Hyphomonadaceae	0.08	†	0.999978	✓	0.999988	Hellea	0.07	†	0.999978	†	0.999988	N/A	N/A
15155	"Candidatus Midichloria sp."	Candidatus Midichloria sp.	Ixodes holocyclus (paralysis tick)	Australia	FM992372	99.308	†	0.999981	✓	0.999988	✗Hyphomonadaceae	0.06	†	0.999981	✓	0.999988	Hellea	0.05	†	0.999981	†	0.999988	N/A	N/A
15184	"Candidatus Midichloria sp."	Candidatus Midichloria sp.	Ixodes holocyclus (paralysis tick)	Australia	FM992372	99.303	†	0.999953	✓	0.99994	✗Brucellaceae	0.12	†	0.999953	✓	0.99994	Falsochrobactrum	0.12	†	0.999953	†	0.99994	N/A	N/A
15210	"Candidatus Midichloria sp."	Candidatus Midichloria sp.	Ixodes holocyclus (paralysis tick)	Australia	FM992372	99.303	†	0.999876	✓	0.999988	✗Hyphomonadaceae	0.07	†	0.999876	✓	0.999988	Hellea	0.06	†	0.999876	†	0.999988	N/A	N/A
15220	"Candidatus Midichloria sp."	Candidatus Midichloria sp.	Ixodes holocyclus (paralysis tick)	Australia	FM992372	99.308	†	0.999953	✓	0.999973	✗Hyphomonadaceae	0.07	†	0.999953	✓	0.999973	Hellea	0.06	†	0.999953	†	0.999973	N/A	N/A
15222	"Candidatus Midichloria sp."	Candidatus Midichloria sp.	Ixodes holocyclus (paralysis tick)	Australia	FM992372	99.303	†	0.999941	✓	0.999991	✗Beijerinckiaceae	0.16	†	0.999941	✓	0.999991	Methyloferula	0.12	†	0.999941	†	0.999991	N/A	N/A
15246	"Candidatus Midichloria sp."	Candidatus Midichloria sp.	Ixodes holocyclus (paralysis tick)	Australia	FM992372	99.303	†	0.999959	✓	0.999953	✗Brucellaceae	0.12	†	0.999959	✓	0.999953	Falsochrobactrum	0.12	†	0.999959	†	0.999953	N/A	N/A
15325	"Candidatus Midichloria sp."	Candidatus Midichloria sp.	Ixodes holocyclus (paralysis tick)	Australia	FM992372	99.303	†	0.999894	✓	0.999988	✗Hyphomonadaceae	0.07	†	0.999894	✓	0.999988	Hellea	0.06	†	0.999894	†	0.999988	N/A	N/A
15341	"Candidatus Midichloria sp."	Candidatus Midichloria sp.	Ixodes holocyclus (paralysis tick)	Australia	FM992372	99.308	†	0.999919	✓	0.999952	✗Hyphomonadaceae	0.06	†	0.999919	✓	0.999952	Hellea	0.05	†	0.999919	†	0.999952	N/A	N/A
15408	"Candidatus Midichloria sp."	Candidatus Midichloria sp.	Ixodes holocyclus (paralysis tick)	Australia	FM992372	99.308	†	0.999952	✓	0.999988	✗Hyphomonadaceae	0.06	†	0.999952	✓	0.999988	Hellea	0.05	†	0.999952	†	0.999988	N/A	N/A
15502	"Candidatus Midichloria sp."	Candidatus Midichloria sp.	Ixodes holocyclus (paralysis tick)	Australia	FM992372	99.308	†	0.99995	✓	0.999988	✗Brucellaceae	0.1	†	0.99995	✓	0.999988	Falsochrobactrum	0.1	†	0.99995	†	0.999988	N/A	N/A
15539	Rickettsiales sp.	Rickettsiales sp.	Ixodes holocyclus (paralysis tick)	Australia	AY167034	95.105	†	0.998172	~	0.984016	✗Hyphomicrobiaceae	0.3	†	0.998172	~	0.984016	Ancalomicrobium	0.28	†	0.998172	✗	0.984016	N/A	N/A
15576	"Candidatus Midichloria sp."	Candidatus Midichloria sp.	Ixodes holocyclus (paralysis tick)	Australia	FM992372	98.606	†	0.999873	✓	0.999989	✗Hyphomonadaceae	0.05	†	0.999873	✓	0.999989	Hellea	0.04	†	0.999873	✗	0.999989	N/A	N/A
15587	"Candidatus Midichloria sp."	Candidatus Midichloria sp.	Ixodes holocyclus (paralysis tick)	Australia	FM992372	99.308	†	0.999969	✓	0.999989	✗Hyphomonadaceae	0.06	†	0.999969	✓	0.999989	Hellea	0.05	†	0.999969	†	0.999989	N/A	N/A
15604	"Candidatus Midichloria sp."	Candidatus Midichloria sp.	Ixodes holocyclus (paralysis tick)	Australia	FM992372	99.308	†	0.999903	✓	0.999988	✗Brucellaceae	0.12	†	0.999903	✓	0.999988	Falsochrobactrum	0.12	†	0.999903	†	0.999988	N/A	N/A
15765	"Candidatus Midichloria sp."	Candidatus Midichloria sp.	Ixodes holocyclus (paralysis tick)	Australia	FM992372	99.308	†	0.999907	✓	0.999988	✗Hyphomonadaceae	0.07	†	0.999907	✓	0.999988	Hellea	0.06	†	0.999907	†	0.999988	N/A	N/A
15793	Rickettsiales sp.	Candidatus Midichloria sp.	Ixodes holocyclus (paralysis tick)	Australia	FM992372	95.876	†	0.999537	~	0.999955	✗Phyllobacteriaceae	0.11	†	0.999537	~	0.999955	Lentilitoribacter	0.1	†	0.999537	†	0.999955	N/A	N/A
15800	"Candidatus Midichloria sp."	Candidatus Midichloria mitochondrii	Ixodes ricinus (castor bean tick)	Czech Republic: Zavadilka	JQ031634	98.258	†	0.999864	✓	0.982006	✗Beijerinckiaceae	0.2	†	0.999864	✓	0.982006	Methyloferula	0.13	†	0.999864	✗	0.982006	N/A	N/A
15811	"Candidatus Midichloria sp."	Candidatus Midichloria sp.	Ixodes holocyclus (paralysis tick)	Australia	FM992372	99.303	†	0.999947	✓	0.999988	✗Hyphomonadaceae	0.07	†	0.999947	✓	0.999988	Hellea	0.06	†	0.999947	†	0.999988	N/A	N/A
15824	Rickettsiales sp.	Rickettsiales sp.	Ixodes brunneus	USA	AY167034	97.569	†	0.999724	~	0.981531	✗Brucellaceae	0.07	†	0.999724	~	0.981531	Falsochrobactrum	0.07	†	0.999724	✗	0.981531	N/A	N/A
15828	"Candidatus Midichloria sp."	Candidatus Midichloria sp.	Ixodes holocyclus (paralysis tick)	Australia	FM992372	99.308	†	0.999959	✓	0.999985	✗Brucellaceae	0.12	†	0.999959	✓	0.999985	Falsochrobactrum	0.12	†	0.999959	†	0.999985	N/A	N/A
15858	"Candidatus Midichloria sp."	Candidatus Midichloria sp.	Ixodes holocyclus (paralysis tick)	Australia	FM992372	99.303	†	0.99984	✓	0.999988	✗Hyphomonadaceae	0.1	†	0.99984	✓	0.999988	Hellea	0.09	†	0.99984	†	0.999988	N/A	N/A
15875	"Candidatus Midichloria sp."	Candidatus Midichloria sp.	Ixodes holocyclus (paralysis tick)	Australia	FM992372	98.955	†	0.999869	✓	0.999985	✗Beijerinckiaceae	0.15	†	0.999869	✓	0.999985	Methyloferula	0.1	†	0.999869	†	0.999985	N/A	N/A
15947	"Candidatus Midichloria sp."	Candidatus Midichloria sp.	Ixodes holocyclus (paralysis tick)	Australia	FM992372	99.308	†	0.999964	✓	0.999988	✗Hyphomonadaceae	0.04	†	0.999964	✓	0.999988	Hellea	0.04	†	0.999964	†	0.999988	N/A	N/A
15950	"Candidatus Midichloria sp."	Candidatus Midichloria sp.	Ixodes holocyclus (paralysis tick)	Australia	FM992372	99.308	†	0.999961	✓	0.999953	✗Brucellaceae	0.1	†	0.999961	✓	0.999953	Falsochrobactrum	0.1	†	0.999961	†	0.999953	N/A	N/A
15967	"Candidatus Midichloria sp."	Candidatus Midichloria sp.	Ixodes holocyclus (paralysis tick)	Australia	FM992372	98.955	†	0.99987	✓	0.99969	✗Beijerinckiaceae	0.15	†	0.99987	✓	0.99969	Methyloferula	0.07	†	0.99987	†	0.99969	N/A	N/A
15998	"Candidatus Midichloria sp."	Candidatus Midichloria sp.	Ixodes holocyclus (paralysis tick)	Australia	FM992372	99.308	†	0.999935	✓	0.999985	✗Hyphomonadaceae	0.07	†	0.999935	✓	0.999985	Hellea	0.06	†	0.999935	†	0.999985	N/A	N/A
16005	"Candidatus Midichloria sp."	Candidatus Midichloria sp.	Ixodes holocyclus (paralysis tick)	Australia	FM992372	99.308	†	0.999948	✓	0.999985	✗Hyphomonadaceae	0.08	†	0.999948	✓	0.999985	Hellea	0.07	†	0.999948	†	0.999985	N/A	N/A
16045	"Candidatus Midichloria sp."	Candidatus Midichloria sp.	Ixodes holocyclus (paralysis tick)	Australia	FM992372	99.308	†	0.999965	✓	0.999989	✗Hyphomonadaceae	0.04	†	0.999965	✓	0.999989	Hellea	0.04	†	0.999965	†	0.999989	N/A	N/A
16105	"Candidatus Midichloria sp."	Candidatus Midichloria sp.	Ixodes holocyclus (paralysis tick)	Australia	FM992372	98.955	†	0.999951	✓	0.999988	✗Beijerinckiaceae	0.18	†	0.999951	✓	0.999988	Methyloferula	0.1	†	0.999951	†	0.999988	N/A	N/A
Coxiellaceae
3	Coxiella sp.	Coxiella sp.	Rhipicephalus sanguineus (brown dog tick)	Australia	KU892220	100	✓	0.996224	✓	0.837579	✓	0.93	✓	0.996224	✓	0.837579	✓	0.93	†	0.996224	†	0.837579	N/A	N/A
		Candidatus Coxiella mudrowiae	Rhipicephalus sanguineus (brown dog tick)	Israel	CP024961	99.7		0.999998		0.999935		0.89				0.999935		0.89		0.999998		0.999935
4	Coxiella sp.	Coxiella sp.c	Haemaphysalis longicornis (bush tick)	Korea	AY342036	100	✓	0.996224	✓	0.999935	✓	0.89	✓	0.996224	✓	0.999935	✓	0.89	†	0.996224	†	0.999935	N/A	N/A
		Coxiella burnetii	Homo sapiens (human)	Greece	CP014561	94.4		0.999998		0.999935		0.89				0.999935		0.89		0.999998		0.999935
31	Coxiella burnetii	Coxiella burnetii	Homo sapiens (human)	Kyrgyzstan	CP014563	100	✓	0.999995	✓	0.984611	✓	1	✓	0.999995	✓	0.984611	✓	1	†	0.999995	†	0.984611	N/A	N/A
82	Coxiella sp.	Coxiella sp.	Rhipicephalus turanicus	Israel	JQ480818	98.577	✓	0.944493	✓	0.807163	✓	0.91	✓	0.944493	✓	0.807163	✓	0.91	†	0.944493	†	0.807163	N/A	N/A
115	Coxiella sp.	Coxiella burnetii	Homo sapiens (human)	Kyrgyzstan	CP014563	94.408	✓	0.863612	✓	0.999811	✓	1	†	0.863612	✓	0.999811	✓	1	†	0.863612	†	0.999811	N/A	N/A
255	Coxiella sp.	Coxiella sp.	Bothriocroton auruginans	Australia	EU430253	98.391	✓	0.998468	✓	0.977928	✓	1	✓	0.998468	✓	0.977928	✓	1	†	0.998468	†	0.977928	N/A	N/A
2101	Legionellales sp.	Legionellales sp.	Pseudotsuga menziesii (conifer)	USA	HM488700	99.686	~	0.962588	~	0.998532	~	0.2	†	0.962588	~	0.998532	~	0.19	†	0.962588	†	0.998532	N/A	N/A
4344	Legionellales sp.	Uncultured bacterium clone HDB_SION886 16S ribosomal RNA gene	Environmental sample	USA	HM186186	89.935	~	0.996988	~	0.782848	✗	0.21	†	0.996988	~	0.782848	✗	0.19	†	0.996988	†	0.782848	N/A	N/A
7684	Coxiella sp.	Coxiella sp.	Haemaphysalis sp.	Thailand	KC170757	96.053	✓	0.998651	✓	0.976843	✓	0.63	✓	0.998651	✓	0.976843	✓	0.62	†	0.998651	†	0.976843	N/A	N/A
8856	Legionellales sp.	Coxiella sp.	Rhipicephalus sanguineus (brown dog tick)	-	D84559	94.098	~	0.733627	~	0.715712	~	0.69	~	0.733627	~	0.715712	~	0.69	†	0.733627	†	0.715712	N/A	N/A
9209	Coxiella sp.	Coxiella sp.	Rhipicephalus sanguineus (brown dog tick)	Philippines: Cebu	JX185722	96.815	✓	0.996886	✓	0.886388	✓	0.82	✓	0.996886	✓	0.886388	✓	0.82	†	0.996886	†	0.886388	N/A	N/A
9700	Legionellales sp.	Coxiella sp.	Rhipicephalus sanguineus (brown dog tick)	-	D84559	91.475	~	0.932146	~	0.840821	~	0.54	†	0.932146	~	0.840821	~	0.54	†	0.932146	†	0.840821	N/A	N/A
9756	Coxiella sp.	Coxiellaceae bacterium PH06 16S ribosomal RNA gene	Pediculus humanus (human louse)	France: Marseille	KM079622	99.643	✓	0.996181	✓	0.868655	✓	0.87	✓	0.996181	✓	0.868655	✓	0.87	†	0.996181	†	0.868655	N/A	N/A
10466	Coxiella sp.	Coxiella sp.	Haemaphysalis sp.	Thailand	KC170757	96.382	✓	0.999861	✓	0.982191	✓	0.77	✓	0.999861	✓	0.982191	✓	0.77	†	0.999861	†	0.982191	N/A	N/A
10869	Legionellales sp.	Coxiella sp.	Haemaphysalis sp.	Thailand	KC170758	92.763	~	0.999778	~	0.965029	~	0.52	~	0.999778	~	0.965029	~	0.52	†	0.999778	†	0.965029	N/A	N/A
11206	Coxiella sp.	Coxiella sp.	Rhipicephalus sanguineus (brown dog tick)	Philippines: Cebu	JX185722	95.847	✓	0.949472	✓	0.819062	✓	0.78	✓	0.949472	✓	0.819062	✓	0.78	†	0.949472	†	0.819062	N/A	N/A
11671	Coxiella sp.	Coxiella sp.	Rhipicephalus sanguineus (brown dog tick)	Philippines: Cebu	JX185722	97.134	✓	0.996991	✓	0.999988	✓	0.85	✓	0.996991	✓	0.999988	✓	0.85	†	0.996991	†	0.999988	N/A	N/A
11747	Coxiella sp.	Coxiella sp.	Rhipicephalus sanguineus (brown dog tick)	Philippines: Cebu	JX185722	97.764	✓	0.755021	✓	0.927213	✓	0.78	✓	0.755021	✓	0.927213	✓	0.78	†	0.755021	†	0.927213	N/A	N/A
11871	Coxiella sp.	Coxiella sp.	Haemaphysalis sp.	Thailand	KC170757	96.382	✓	0.998653	✓	0.994477	✓	0.66	✓	0.998653	✓	0.994477	✓	0.65	†	0.998653	†	0.994477	N/A	N/A
12094	Coxiella sp.	Coxiella sp.	Rhipicephalus sanguineus (brown dog tick)	Philippines: Cebu	JX185722	99.042	✓	0.859412	✓	0.966269	✓	0.81	✓	0.859412	✓	0.966269	✓	0.81	†	0.859412	†	0.966269	N/A	N/A
12252	Legionellales sp.	Coxiella sp.	Rhipicephalus sanguineus (brown dog tick)	-	D84559	93.464	~	0.991991	~	0.94622	~	0.79	~	0.991991		0.94622	~	0.79	†	0.991991	†	0.94622	N/A	N/A
12378	Coxiella sp.	Coxiella sp.	Rhipicephalus sanguineus (brown dog tick)	Philippines: Cebu	JX185722	97.452	✓	0.991362	✓	0.999982	✓	0.94	✓	0.991362	✓	0.999982	✓	0.94	†	0.991362	†	0.999982	N/A	N/A
12687	Legionellales sp.	Coxiella sp.	Haemaphysalis sp.	Thailand	KC170757	93.092	~	0.940991	~	0.981182	~	0.52	~	0.940991	~	0.981182	~	0.52	†	0.940991	†	0.981182	N/A	N/A
13097	Coxiella sp.	Coxiella sp.	Rhipicephalus sanguineus (brown dog tick)	Philippines: Cebu	JX185722	99.042	✓	0.793437	✓	0.971773	✓	0.79	✓	0.793437	✓	0.971773	✓	0.79	†	0.793437	†	0.971773	N/A	N/A
13475	Coxiella sp.	Coxiella sp.	Rhipicephalus sanguineus (brown dog tick)	Philippines: Cebu	JX185722	96.486	✓	0.929154	✓	0.780396	✓	0.74	✓	0.929154	✓	0.780396	✓	0.74	†	0.929154	†	0.780396	N/A	N/A
13505	Coxiella sp.	Coxiella sp.	Haemaphysalis sp.	Thailand	KC170757	95.752	✓	0.895426	✓	0.98701	✓	0.44	†	0.895426	✓	0.98701	✓	0.44	†	0.895426	†	0.98701	N/A	N/A
13545	Legionellales sp.	Uncultured bacterium clone F1Q32TO06HJU3P 16S ribosomal RNA gene	Wastewater	South Korea	GU518505	98.344	~	0.899332	~	0.998265	~	0.35	†	0.899332	~	0.998265	~	0.32	†	0.899332	†	0.998265	N/A	N/A
13940	Coxiella sp.	Coxiella sp.	Rhipicephalus sanguineus (brown dog tick)	Philippines: Cebu	JX185724	97.468	✓	0.90511	✓	0.99543	✓	0.79	✓	0.90511	✓	0.99543	✓	0.79	†	0.90511	†	0.99543	N/A	N/A
13995	Coxiella sp.	Coxiella sp.	Rhipicephalus sanguineus (brown dog tick)	Philippines: Cebu	JX185722	99.042	✓	0.824279	✓	0.973995	✓	0.77	✓	0.824279	✓	0.973995	✓	0.77	†	0.824279	†	0.973995	N/A	N/A
14100	Legionellales sp.	Coxiella sp.	Haemaphysalis sp.	Thailand	KC170757	93.75	~	0.966812	~	0.991932	~	0.34	~	0.966812	~	0.991932	~	0.34	†	0.966812	†	0.991932	N/A	N/A
14191	Coxiella sp.	Coxiella sp.	Rhipicephalus sanguineus (brown dog tick)	Philippines: Cebu	JX185722	94.855	✓	0.932553	✓	0.980082	✓	0.41	†	0.932553	✓	0.980082	✓	0.41	†	0.932553	†	0.980082	N/A	N/A
14417	Legionellales sp.	Uncultured bacterium clone F1Q32TO04ESLES 16S ribosomal RNA gene, partial sequence	-	-	GU755656	98.7	~	0.99794	~	0.985889	~	0.61	†	0.99794	~	0.985889	~	0.54	†	0.99794	†	0.985889	N/A	N/A
14511	Legionellales sp.	Uncultured bacterium clone EV818CFSSAHH80 16S ribosomal RNA gene	Subsurface water	South Africa: Kalahari Shield	DQ337007	91.419	~	0.988361	~	0.857249	~	0.33	~	0.988361	~	0.857249	~	0.33	†	0.988361	†	0.857249	N/A	N/A
14535	Coxiella sp.	Coxiella sp.	Rhipicephalus sanguineus (brown dog tick)	Philippines: Cebu	JX185722	99	✓	0.922705	✓	0.950651	✓	0.81	✓	0.922705	✓	0.950651	✓	0.81	†	0.922705	†	0.950651	N/A	N/A
14572	Coxiella sp.	Coxiella sp.	Haemaphysalis sp.	Thailand	KC170757	95.066	✓	0.997562	✓	0.950783	✓	0.67	✓	0.997562	✓	0.950783	✓	0.67	†	0.997562	†	0.950783	N/A	N/A
14632	Legionellales sp.	Coxiella sp.	Rhipicephalus sanguineus (brown dog tick)	-	D84559	92.787	~	0.913011	~	0.836175	~	0.68	~	0.913011	~	0.836175	~	0.68	†	0.913011	†	0.836175	N/A	N/A
14759	Legionellales sp.	Coxiella sp.	Rhipicephalus sanguineus (brown dog tick)	Philippines: Cebu	JX185722	94.249	~	0.711259	~	0.97236	~	0.71	~	0.711259	~	0.97236	~	0.71	†	0.711259	†	0.97236	N/A	N/A
15044	Legionellales sp.	Burkholderiaceae bacterium BHJ28.2f 16S ribosomal RNA gene	Alydus conspersus (broad-headed bug)	USA	KF931515	91.447	~	0.965269	~	0.832959	~	0.54	~	0.965269	~	0.832959	~	0.54	†	0.965269	†	0.832959	N/A	N/A
15130	Coxiella sp.	Coxiella sp.	Rhipicephalus sanguineus (brown dog tick)	Philippines: Cebu	JX185722	99.042	✓	0.954529	✓	0.954133	✓	0.84	✓	0.954529	✓	0.954133	✓	0.84	†	0.954529	†	0.954133	N/A	N/A
15131	Coxiella sp.	Coxiella sp.	Rhipicephalus sanguineus (brown dog tick)	Philippines: Cebu	JX185722	99.042	✓	0.908476	✓	0.958281	✓	0.81	✓	0.908476	✓	0.958281	✓	0.81	†	0.908476	†	0.958281	N/A	N/A
15235	Coxiella sp.	Coxiella sp.	Rhipicephalus sanguineus (brown dog tick)	Philippines: Cebu	JX185722	96.805	✓	0.942216	✓	0.767943	✓	0.81	✓	0.942216	✓	0.767943	✓	0.81	†	0.942216	†	0.767943	N/A	N/A
15278	Coxiella sp.	Coxiella sp.	Haemaphysalis sp.	Thailand	KC170757	98.026	✓	0.999323	✓	0.97266	✓	0.76	✓	0.999323	✓	0.97266	✓	0.76	†	0.999323	†	0.97266	N/A	N/A
15294	Coxiella sp.	Coxiella sp.	Rhipicephalus sanguineus (brown dog tick)	Philippines: Cebu	JX185722	99.042	✓	0.713707	✓	0.95252	✓	0.75	✓	0.713707	✓	0.95252	✓	0.75	†	0.713707	†	0.95252	N/A	N/A
15353	Coxiella sp.	Coxiella sp.	Rhipicephalus sanguineus (brown dog tick)	Philippines: Cebu	JX185722	99.042	✓	0.854936	✓	0.975931	✓	0.85	✓	0.854936	✓	0.975931	✓	0.85	†	0.854936	†	0.975931	N/A	N/A
15381	Coxiella sp.	Coxiella sp.	Rhipicephalus sanguineus (brown dog tick)	Philippines: Cebu	JX185722	99.042	✓	0.875154	✓	0.948232	✓	0.81	✓	0.875154	✓	0.948232	✓	0.81	†	0.875154	†	0.948232	N/A	N/A
15386	Coxiella sp.	Coxiella sp.	Rhipicephalus sanguineus (brown dog tick)	Philippines: Cebu	JX185722	99.042	✓	0.792791	✓	0.961691	✓	0.82	✓	0.792791	✓	0.961691	✓	0.82	†	0.792791	†	0.961691	N/A	N/A
15395	Coxiella sp.	Coxiella sp.	Rhipicephalus sanguineus (brown dog tick)	Philippines: Cebu	JX185722	99.359	✓	0.891055	✓	0.966841	✓	0.85	✓	0.891055	✓	0.966841	✓	0.85	†	0.891055	†	0.966841	N/A	N/A
15443	Coxiella sp.	Coxiella sp.	Rhipicephalus sanguineus (brown dog tick)	Philippines: Cebu	JX185722	99.042	✓	0.866676	✓	0.950604	✓	0.79	✓	0.866676	✓	0.950604	✓	0.79	†	0.866676	†	0.950604	N/A	N/A
15492	Coxiella sp.	Coxiella sp.	Rhipicephalus sanguineus (brown dog tick)	Philippines: Cebu	JX185722	99.042	✓	0.982574	✓	0.867599	✓	0.84	✓	0.982574	✓	0.867599	✓	0.84	†	0.982574	†	0.867599	N/A	N/A
15503	Coxiella sp.	Coxiella sp.	Rhipicephalus sanguineus (brown dog tick)	Philippines: Cebu	JX185722	96.463	✓	0.843443	✓	0.81673	✓	0.69	†	0.843443	✓	0.81673	✓	0.69	†	0.843443	†	0.81673	N/A	N/A
15565	Coxiella sp.	Coxiella sp.	Rhipicephalus sanguineus (brown dog tick)	Philippines: Cebu	JX185722	99.042	✓	0.924726	✓	0.902549	✓	0.87	✓	0.924726	✓	0.902549	✓	0.87	†	0.924726	†	0.902549	N/A	N/A
15620	Coxiella sp.	Coxiella sp.	Rhipicephalus sanguineus (brown dog tick)	Philippines: Cebu	JX185722	98.7	✓	0.829477	✓	0.920234	✓	0.84	✓	0.829477	✓	0.920234	✓	0.84	†	0.829477	†	0.920234	N/A	N/A
15635	Coxiella sp.	Coxiella sp.	Rhipicephalus sanguineus (brown dog tick)	Philippines: Cebu	JX185722	98.7	✓	0.836118	✓	0.947309	✓	0.87	✓	0.836118	✓	0.947309	✓	0.87	†	0.836118	†	0.947309	N/A	N/A
15691	Coxiella sp.	Coxiella sp.	Rhipicephalus sanguineus (brown dog tick)	Philippines: Cebu	JX185722	99.042	✓	0.902804	✓	0.957362	✓	0.86	✓	0.902804	✓	0.957362	✓	0.86	†	0.902804	†	0.957362	N/A	N/A
15736	Coxiella sp.	Coxiella sp.	Rhipicephalus sanguineus (brown dog tick)	Philippines: Cebu	JX185722	99.042	✓	0.814235	✓	0.953869	✓	0.81	✓	0.814235	✓	0.953869	✓	0.81	†	0.814235	†	0.953869	N/A	N/A
15771	Legionellales sp.	Coxiella sp.	Rhipicephalus sanguineus (brown dog tick)	-	D84559	93.485	~	0.966587	~	0.852121	~	0.76	†	0.966587	~	0.852121	~	0.76	†	0.966587	†	0.852121	N/A	N/A
15788	Coxiella sp.	Coxiella sp.	Rhipicephalus sanguineus (brown dog tick)	Philippines: Cebu	JX185722	99.042	✓	0.900842	✓	0.958066	✓	0.85	✓	0.900842	✓	0.958066	✓	0.85	†	0.900842	†	0.958066	N/A	N/A
15880	Coxiella sp.	Coxiella sp.	Rhipicephalus sanguineus (brown dog tick)	Philippines: Cebu	JX185722	99.042	✓	0.914037	✓	0.942003	✓	0.81	✓	0.914037	✓	0.942003	✓	0.81	†	0.914037	†	0.942003	N/A	N/A
16037	Coxiella sp.	Coxiella sp.	Rhipicephalus sanguineus (brown dog tick)	Philippines: Cebu	JX185722	95.82	✓	0.926959	✓	0.783949	✓	0.77	†	0.926959	✓	0.783949	✓	0.77	†	0.926959	†	0.783949	N/A	N/A
16065	Coxiella sp.	Coxiella sp.	Rhipicephalus sanguineus (brown dog tick)	Philippines: Cebu	JX185722	99.042	✓	0.700336	✓	0.993246	✓	0.78	✓	0.700336	✓	0.993246	✓	0.78	†	0.700336	†	0.993246	N/A	N/A
16097	Coxiella sp.	Coxiella sp.	Rhipicephalus sanguineus (brown dog tick)	Philippines: Cebu	JX185722	99.042	✓	0.918923	✓	0.926667	✓	0.82	✓	0.918923	✓	0.926667	✓	0.82	†	0.918923	†	0.926667	N/A	N/A
16109	Coxiella sp.	Coxiella sp.	Rhipicephalus sanguineus (brown dog tick)	Philippines: Cebu	JX185722	99.042	✓	0.84281	✓	0.97177	✓	0.86	✓	0.84281	✓	0.97177	✓	0.86	†	0.84281	†	0.97177	N/A	N/A
16129	Coxiella sp.	Coxiella sp.	Rhipicephalus sanguineus (brown dog tick)	Philippines: Cebu	JX185722	98.392	✓	0.763748	✓	0.859208	✓	0.86	✓	0.763748	✓	0.859208	✓	0.86	†	0.763748	†	0.859208	N/A	N/A
Francisellaceae
13	Francisella sp.	Francisella endosymbiont	Dermacentor nitens	Ecuador: Galapagos Islands	AY375401	99.3	✓	0.999989	✓	0.999623	✓	1	✓	0.999989	✓	0.999623	✓	1	†	0.999989	†	0.999623	N/A	N/A
		Francisella persica	Not specified	-	CP013022	97.7																	N/A	N/A
36	Francisella sp.	Ornithodoros moubata symbiote	Ornithodoros moubata	-	AB001522.1	97.651	✓	0.998969	✓	0.982132	✓	1	✓	0.998969	✓	0.982132	✓	1	†	0.998969	†	0.982132	N/A	N/A
42	Francisella sp.	Ornithodoros moubata symbiote	Ornithodoros moubata	-	AB001522.1	97.315	✓	0.998155	✓	0.913333	✓	1	✓	0.998155	✓	0.913333	✓	1	†	0.998155	†	0.913333	N/A	N/A
43	Francisella sp.	Ornithodoros moubata symbiote	Ornithodoros moubata	-	AB001522.1	97.651	✓	0.999432	✓	0.985307	✓	1	✓	0.999432	✓	0.985307	✓	1	†	0.999432	†	0.985307	N/A	N/A
70	Francisella sp.	Ornithodoros moubata symbiote	Ornithodoros moubata	-	AB001522.1	96.949	✓	0.997676	✓	0.855942	✓	1	✓	0.997676	✓	0.855942	✓	1	†	0.997676	†	0.855942	N/A	N/A
81	Francisella sp.	Francisella-like endosymbiont	Dermacentor albipictus	-	JX101605.1	97.3	✓	0.999227	✓	0.964937	✓	1	✓	0.999227	✓	0.964937	✓	1	†	0.999227	†	0.964937	N/A	N/A
92	Francisella sp.	Ornithodoros moubata symbiote	Ornithodoros moubata	-	AB001522.1	97.682	✓	0.999975	✓	0.996317	✓	1	✓	0.999975	✓	0.996317	✓	1	†	0.999975	†	0.996317	N/A	N/A
97	Francisella sp.	Ornithodoros moubata symbiote	Ornithodoros moubata	-	AB001522.1	96.98	✓	0.998734	✓	0.921522	✓	1	✓	0.998734	✓	0.921522	✓	1	†	0.998734	†	0.921522	N/A	N/A
230	Francisella sp.	Ornithodoros moubata symbiote	Ornithodoros moubata	-	AB001522.1	99.663	✓	0.999947	✓	0.997516	✓	1	✓	0.999947	✓	0.997516	✓	1	†	0.999947	†	0.997516	N/A	N/A
1477	Francisella sp.	Francisella-like endosymbiont	Dermacentor albipictus	-	JX101605.1	96.7	✓	0.999945	✓	0.994993	✓	1	✓	0.999945	✓	0.994993	✓	1	†	0.999945	†	0.994993	N/A	N/A
11745	Francisella sp.	Ornithodoros moubata symbiote	Ornithodoros moubata	-	AB001522.1	93.289	✓	0.969707	✓	0.883327	✓	0.7	†	0.969707	✓	0.883327	✓	0.7	†	0.969707	✗	0.883327	N/A	N/A
Legionellales
7	Legionellales sp.	Coxiellaceae bacterium	Ixodes tasmani	Australia	EU430251	95.1	†	0.828143	✗ Diplorickettsia	0.921789	✓	0.32	†	0.828143	✗ Diplorickettsia	0.921789	✗ Diplorickettsia	0.32	†	0.828143	†	0.921789	N/A	N/A
		Eubacterium sp.	Psyllidae sp.	-	AF286124	92.7																	N/A	N/A
		Rickettsiella sp.	Ixodes uriae	Iceland: Grimsey Island	KT697673	92.1																	N/A	N/A
Mycoplasmataceae
3032	Candidatus Mycoplasma haematoparvum	Candidatus Mycoplasma haematoparvum	Canis lupus familiaris (domestic dog)	Chile	KY117661	100	✓	0.830635	✓	0.999999	†	†	✓	0.830635	✓	0.999999	†	†	†	0.830635	†	0.999999	N/A	N/A
3592	Mycoplasmatales sp.	Uncultured bacterium clone	Equus ferus caballus (domestic horse)	-	EU463716	97.959	~	1	~	1	✗Anaerolineaceae	0.12	†	1	~	1	✗ Thermomarinilinea	0.07	†	1	†	1	N/A	N/A
			Gillichthys mirabilis (mudsucker)	USA: California	DQ340194	84.6
10463	Mycoplasmatales sp.	Uncultured bacterium clone	Equus africanus asinus (donkey)	USA	EU473607	96.886	~	1	~	1	✗Anaerolineaceae	0.16	†	1	~	1	✗ Thermomarinilinea	0.12	†	1	†	1	N/A	N/A
12798	Mycoplasmatales sp.	Uncultured bacterium clone	Achatina fulica (giant African snail)	-	JN211307	97.952	~	1	~	0.830077	~	0.69	~	1	~	0.830077	~	0.69	†	1	†	0.830077	N/A	N/A
Rickettsiaceae
9	Rickettsia sp.	Rickettsia rickettsii	Dermacentor andersonii	USA	U11021	100	✓	1	✓	0.990993	✓	1	✓	1	✓	0.990993	✓	1	†	1	†	0.990993	N/A	N/A
		Rickettsia slovaca	-	-	L36224	100															†
11	Rickettsia sp.	Rickettsia sp.	-	-	L36102	99.7	✓	1	✓	0.987567	✓	1	✓	1	✓	0.987567	✓	1	†	1	†	0.987567	N/A	N/A
		Rickettsia massiliae	Rhipicephalus pusillus	Spain	GQ144453	99.7															†
		Rickettsia rhipicephali	-	-	NR_074473	99.3															†
14	Rickettsia sp.	Rickettsia sp.	Physopelta parviceps	Japan:Wakayama, Kamitonda	LC070176	99.301	✓	1	✓	0.966941	✓	1	✓	1	✓	0.966941	✓	0.966941	†	1	†	0.966941	N/A	N/A
		Rickettsia bellii	-	-	NR_074484	99									✓		✓		†		†		N/A	N/A
33	Rickettsia sp.	Rickettsia raoultii	Hyalomma asiaticum	China: Xjinjiang	KJ410261	99.65	✓	1	✓	0.995619	✓	1	✓	1	✓	0.995619	✓	0.995619	†	1	†	0.995619	N/A	N/A
51	Rickettsia sp.	Rickettsia sp.	Nesidiocoris tenuis	-	KF646705	99.65	✓	1	✓	0.997991	✓	1	✓	1	✓	0.997991	✓	0.997991	†	1	†	0.997991	N/A	N/A
		Rickettsia bellii	-	-	NR_074484	99									✓		✓		†		†		N/A	N/A
171	Rickettsia sp.	Candidatus Rickettsia mendelii	Ixodes ricinus (castor bean tick)	Czech Republic	KJ882318	96.503	✓	1	✓	1	✓	1	✓	1	✓	1	✓	1	†	1	†	1	N/A	N/A
182	Rickettsia sp.	Candidatus Rickettsia mendelii	Ixodes ricinus (castor bean tick)	Czech Republic	KJ882318	97.552	✓	0.999999	✓	0.841573	✓	1	✓	0.999999	✓	0.841573	✓	0.841573	†	0.999999	†	0.841573	N/A	N/A
223	Rickettsia sp.	Candidatus Rickettsia mendelii	Ixodes ricinus (castor bean tick)	Czech Republic	KJ882318	96.154	✓	0.999995	✓	0.857617	✓	0.99	✓	0.999995	✓	0.857617	✓	0.857617	†	0.999995	†	0.857617	N/A	N/A
224	Rickettsia sp.	Candidatus Rickettsia mendelii	Ixodes ricinus (castor bean tick)	Czech Republic	KJ882318	97.203	✓	0.999995	✓	0.83874	✓	1	✓	0.999995	✓	0.83874	✓	0.83874	†	0.999995	†	0.83874	N/A	N/A
252	Rickettsia sp.	Rickettsia sp.	Ixodes scapularis	-	KX505845	99.301	✓	1	✓	0.99548	✓	1	✓	1	✓	0.99548	✓	0.99548	†	1	†	0.99548	N/A	N/A
1033	Rickettsiales sp.	Uncultured bacterium	Freshwater lake	Brazil	KC624572	98.621	~	0.95596	~	0.999704	~	0.42	†	0.95596	†	0.999704	✗Orientia	0.999704	†	0.95596	†	0.999704	N/A	N/A
2105	Rickettsia sp.	Rickettsia sp.	Ixodes scapularis	-	KX505845	98.601	✓	0.999999	✓	0.981551	✓	1	✓	0.999999	✓	0.981551	✓	0.981551	†	0.999999	†	0.981551	N/A	N/A
4336	Rickettsia sp.	Uncultured bacterium	Soil sample	-	JQ381800	97.9	✓	0.999359	✓	0.999973	✓	1	✓	0.999359	✓	0.999973	✓	0.999973	†	0.999359	†	0.999973	N/A	N/A
		Rickettsia japonica	Homo sapiens (human)	-	CP032049	97.9									✓		✓		†		†		N/A	N/A
4709	Rickettsia sp.	Uncultured bacterium	Soil sample	-	JQ381800	97.9	✓	0.999387	✓	0.712529	✓	1	✓	0.999387	✓	0.712529	✓	0.712529	†	0.999387	†	0.712529	N/A	N/A
		Rickettsia japonica	Homo sapiens (human)	-	CP032049	97.9									✓		✓		†		†		N/A	N/A
4727	Rickettsiales sp.	Uncultured bacterium	Groundwater	Austria	KU031199	97.183	~	0.997403	~	0.976773	~	0.47	†	0.997403	†	0.976773	✗Orientia	0.976773	†	0.997403	†	0.976773	N/A	N/A
		Rickettsia sp.	Bryopsis sp.	USA	HE648947	87.8									†				†		†		N/A	N/A
4746	Rickettsiales sp.	Uncultured proteobacterium	Pond soil	India	HQ909312	95.105	~	0.998366	~	0.809246	~ Rhodobiaceae	0.17	†	0.998366	†	0.809246	✗Methyloceanibacter	0.809246	†	0.998366	†	0.809246	N/A	N/A
		Rickettsiales sp.	Wetlands	-	HM346258	93							†		†				†		†		N/A	N/A
5739	Rickettsiales sp.	Uncultured bacterium	stromatolite	Australia	KX904042	96.552	~	0.96769	~	1	~	0.32	†	0.96769	†	1	✗Orientia	1	†	0.96769	†	1	N/A	N/A
		Rickettsiales sp.	Water	Brazil: Rio de Janeiro	EF463983	90.6							†		†				†		†		N/A	N/A
5841	Rickettsiales sp.	Uncultured bacterium	Wastewater	USA: Kentucky	JX995890	100	~	0.999786	~	0.863742	~	0.7	†	0.999786	†	0.863742	✗Orientia	0.863742	†	0.999786	†	0.863742	N/A	N/A
		Rickettsia sp.	Rivulet	Germany:Hartz Mountain	FM175743	93.1							†		†				†		†		N/A	N/A
6363	Rickettsia sp.	Uncultured bacterium	biofilm	South Korea	KC327525	99.65	✓	0.999996	✓	0.867123	✓	0.97	✓	0.999996	✓	0.867123	✓	0.867123	†	0.999996	†	0.867123	N/A	N/A
		Rickettsia sp.	Deronectes platynotus (water beetle)	Germany:Bavaria	FM177874	97.9													†		†		N/A	N/A
6423	Rickettsiales sp.	Uncultured bacterium	biofilm	South Korea	KC324454	96.897	~	0.986328	~	0.999772	~	0.24	†	0.986328	†	0.999772	✗Orientia	0.999772	†	0.986328	†	0.999772	N/A	N/A
		Rickettsiaceae sp.	Water	Brazil: Rio de Janeiro	EF463945	91.3							†		†				†		†		N/A	N/A
6579	Rickettsiales sp.	Uncultured bacterium	Groundwater	Austria	KU033485	93.31	~	0.800474	~	0.852338	~ Cocleimonas	0.11	†	0.800474	†	0.852338	✗Cocleimonas	0.852338	†	0.800474	†	0.852338	N/A	N/A
		Rickettsiaceae sp.	Seawater	Italy	KU691995	88.8							†		†				†		†		N/A	N/A
6896	Rickettsia sp.	Uncultured bacterium	Atta colombica	Panama:Gamboa	LN570502	100	✓	0.999976	✓	0.796119	✓	0.96	✓	0.999976	✓	0.796119	✓	0.796119	†	0.999976	†	0.796119	N/A	N/A
		Rickettsia sp.	Hemiclepsis marginata (leech)	Japan: Shiga	AB113215	97.9													†		†		N/A	N/A
7980	Rickettsiales sp.	Uncultured bacterium	Soil sample	Antarctica	HM655392	95.172	~	0.991193	~	0.990547	~ Anaplasmataceae	0.19	†	0.991193	†	0.990547	✗Anaplasma	0.990547	†	0.991193	†	0.990547	N/A	N/A
		Rickettsiaceae sp.	Seawater	Italy	KU691889	89.7							†		†				†		†		N/A	N/A
8566	Rickettsiales sp.	Uncultured bacterium	Crassostrea gigas	Germany:North Sea	LT173788	96.875	~	0.999438	~	0.905902	~	0.77	†	0.999438	~ Candidatus Megaira	0.905902	✗Orientia	0.905902	†	0.999438	†	0.905902	N/A	N/A
		Rickettsiaceae sp.	Cystoseira compressa	Italy	KU689947	95.8							†						†		†		N/A	N/A
9074	Rickettsiales sp.	Uncultured bacterium	Groundwater	Austria	KU031199	96.831	~	0.992768	~	0.980914	~	0.47	†	0.992768	†	0.980914	✗Orientia	0.980914	†	0.992768	†	0.980914	N/A	N/A
		Rickettsia sp.	Bryopsis sp.	USA	HE648947	87.4							†		†				†		†		N/A	N/A
10009	Alphaproteobacteria sp.	Uncultured bacterium	Groundwater	Austria	KU036039	98.239	~	0.991821	~	1	~ Phyllobacteriaceae	0.2	†	0.991821	†	1	✗Lentilitoribacter	1	†	0.991821	†	1	N/A	N/A
		Rickettsiales sp.	Water	Germany:Hartz Mountain	FM175743	89.5							†		†				†		†		N/A	N/A
10417	Rickettsia sp.	Rickettsia sp.	Tick	China	KY433580	95.455	✓	0.998562	✓	0.999761	✓	0.97	✓	0.998562	✓	0.999761	✓	0.999761	†	0.998562	†	0.999761	N/A	N/A
10457	Rickettsiales sp.	Uncultured bacterium	Ziqim Beach	Israel	KR264750	98.958	~	0.997992	~	0.789901	~	0.29	†	0.997992	†	0.789901	✗Orientia	0.789901	†	0.997992	†	0.789901	N/A	N/A
		Rickettsiaceae sp.	Lake Michigan	USA: Wisconsin	EU640051	95.6							†		†				†		†		N/A	N/A
11121	Alphaproteobacteria sp.	Uncultured proteobacterium	Soil sample	India	HQ909312	94.755	~	0.998866	~	0.733862	~	0.31	†	0.998866	†	0.733862	✗Orientia	0.733862	†	0.998866	†	0.733862	N/A	N/A
		Rickettsiales sp.	Wetlands	-	HM346258	92.6							†		†				†		†		N/A	N/A
11751	Rickettsiales sp.	Uncultured bacterium	Groundwater	Austria	KU031484	99.63	~	0.999999	~	0.999878	~	0.62	†	0.999999	†	0.999878	~	0.999878	†	0.999999	†	0.999878	N/A	N/A
		Rickettsiaceae sp.	Lake Michigan	USA: Wisconsin	EU640051	95.2							†		†				†		†		N/A	N/A
13812	Rickettsiales sp.	Uncultured proteobacterium	Soil sample	India	HQ909312	94.056	~	0.985354	~	0.756662	~	0.38	†	0.985354	†	0.756662	✗Orientia	0.756662	†	0.985354	†	0.756662	N/A	N/A
		Rickettsiales sp.	Wetlands	-	HM346258	91.9							†		†				†		†		N/A	N/A
14049	Rickettsiales sp.	Rickettsia sp.	Amblyomma testudinarium	Thailand: Phang Nga province	KF981787	92.734	~	0.91493	~	0.99918	~	0.78	~	0.91493	~	0.99918	~	0.99918	†	0.91493	†	0.99918	N/A	N/A
14528	Rickettsiales sp.	Rickettsia conorii	Tick	China	NR_074480	92.8	~	0.999997	~	0.819356	~	1	~	0.999997	~	0.819356	~	0.819356	†	0.999997	†	0.819356	N/A	N/A
15449	Rickettsiales sp.	Uncultured bacterium	Homo sapiens (human)	USA	HM263381	99.293	†	0.910235	~	0.960862	~	0.1	†	0.910235	†	0.960862	✗Lentilitoribacter	0.960862	†	0.910235	†	0.960862	N/A	N/A
		Rickettsiaceae sp.	Seawater	Italy	KU691995	91.3							†		†				†		†		N/A	N/A
15506	Rickettsia sp.	Rickettsia sp.	Tick	China	KY433580	97.902	✓	0.999983	✓	0.877414	✓	1	✓	0.999983	✓	0.877414	✓	0.877414	†	0.999983	†	0.877414	N/A	N/A
15647	Rickettsiales sp.	Uncultured bacterium	Groundwater	Austria	KU031484	99.3	~	0.999996	~	0.999946	~	0.66	~	0.999996	~	0.999946	~	0.999946	†	0.999996	†	0.999946	N/A	N/A
		Rickettsia sp.	Water	Germany:Hartz Mountain	FM175743	89.2									~				†		†		N/A	N/A
